# Supplementary material for: Plasma metabolites as potential markers and targets to prevent and treat urolithiasis: a Mendelian randomization study
Source: Front Mol Biosci. 2024 Aug 27;11:1426575. doi: 10.3389/fmolb.2024.1426575 (PMC11385617; doi:10.3389/fmolb.2024.1426575)
Supplement: Supplementary file 1 [file DataSheet1.ZIP]

Archive with 10 entries (10 files):
- Supplementary Material/S1.csv
- Supplementary Material/S10.csv
- Supplementary Material/S2.csv
- Supplementary Material/S3.csv
- Supplementary Material/S4.csv
- Supplementary Material/S5.csv
- Supplementary Material/S6.csv
- Supplementary Material/S7.csv
- Supplementary Material/S8.csv
- Supplementary Material/S9.csv
