# Supplementary material for: Plasma metabolites as potential markers and targets to prevent and treat urolithiasis: a Mendelian randomization study
Source: Front Mol Biosci. 2024 Aug 27;11:1426575. doi: 10.3389/fmolb.2024.1426575 (PMC11385617; doi:10.3389/fmolb.2024.1426575)
Supplement: Supplementary file 1 [file DataSheet1.ZIP › Supplementary Material/S10.csv]

id.exposure	id.outcome	outcome	exposure	egger_intercept	se	pval
GCST90200685	G9m2hT	Urolithiasis	1-stearoyl-2-arachidonoyl-gpc (18:0/20:4) levels	-0.00292584843195383	0.00456193706507728	0.525466211042309
