# Supplementary material for: Plasma metabolites as potential markers and targets to prevent and treat urolithiasis: a Mendelian randomization study
Source: Front Mol Biosci. 2024 Aug 27;11:1426575. doi: 10.3389/fmolb.2024.1426575 (PMC11385617; doi:10.3389/fmolb.2024.1426575)
Supplement: Supplementary file 1 [file DataSheet1.ZIP › Supplementary Material/S3.csv]

id.exposure	id.outcome	outcome	exposure	method	nsnp	b	se	pval	lo_ci	up_ci	or	or_lci95	or_uci95
GCST90199621	ebi-a-GCST90018935	Urolithiasis	Carnitine levels	MR Egger	26	0.0161941169511534	0.0537616141730289	0.765840474374875	-0.0891786468279832	0.12156688073029	1.0163259523543	0.914682153912275	1.12926488946009
GCST90199621	ebi-a-GCST90018935	Urolithiasis	Carnitine levels	Weighted median	26	-0.00120245739107165	0.0440183405022416	0.978206745983389	-0.0874784047754652	0.0850734899933219	0.998798265271131	0.916238657816776	1.08879707944839
GCST90199621	ebi-a-GCST90018935	Urolithiasis	Carnitine levels	Inverse variance weighted	26	-0.00670679682778493	0.0281352645246103	0.811588790770009	-0.0618519152960211	0.0484383216404513	0.993315643538375	0.940022079376046	1.04963063032836
GCST90199621	ebi-a-GCST90018935	Urolithiasis	Carnitine levels	Simple mode	26	-0.062979813491354	0.0831053556171294	0.45563682106349	-0.225866310500927	0.0999066835182196	0.938962427870992	0.797824755328166	1.10506779222555
GCST90199621	ebi-a-GCST90018935	Urolithiasis	Carnitine levels	Weighted mode	26	-0.0224883950563959	0.0462819998986368	0.63127027183547	-0.113201114857724	0.0682243247449322	0.977762584007142	0.892971052309585	1.07060544483684
GCST90199622	ebi-a-GCST90018935	Urolithiasis	Benzoate levels	MR Egger	18	-0.0803357321591157	0.0609334162718746	0.205926157367879	-0.19976522805199	0.0390937637337584	0.922806478561756	0.81892299065689	1.03986798098374
GCST90199622	ebi-a-GCST90018935	Urolithiasis	Benzoate levels	Weighted median	18	-0.0287726158790739	0.0434092400908441	0.507444317747157	-0.113854726457128	0.0563094946989804	0.971637374260168	0.892387586772556	1.05792505527065
GCST90199622	ebi-a-GCST90018935	Urolithiasis	Benzoate levels	Inverse variance weighted	18	-0.0187045594298045	0.0393634325709288	0.634661513924314	-0.095856887268825	0.058447768409216	0.981469285258453	0.908594038138905	1.0601896088586
GCST90199622	ebi-a-GCST90018935	Urolithiasis	Benzoate levels	Simple mode	18	0.0200206138599737	0.0696858870348007	0.777356763603879	-0.116563724728236	0.156604952448183	1.02022237053108	0.889973381857723	1.16953350128224
GCST90199622	ebi-a-GCST90018935	Urolithiasis	Benzoate levels	Weighted mode	18	-0.0194685991805703	0.0423338852532968	0.651427820623748	-0.102443014277032	0.0635058159158914	0.980719690107071	0.902629585286856	1.06556568302383
GCST90199623	ebi-a-GCST90018935	Urolithiasis	Maltotriose levels	MR Egger	24	0.174430609066472	0.0705454148878581	0.0216204134559901	0.0361615958862702	0.312699622246674	1.19056812488498	1.03682337934714	1.36711081966986
GCST90199623	ebi-a-GCST90018935	Urolithiasis	Maltotriose levels	Weighted median	24	0.0450920892277537	0.047130485566117	0.338693484990507	-0.0472836624818357	0.137467840937343	1.04612419224206	0.95381679717269	1.14736480720204
GCST90199623	ebi-a-GCST90018935	Urolithiasis	Maltotriose levels	Inverse variance weighted	24	0.0554678462497041	0.0329813399965454	0.0926086365620064	-0.00917558014352499	0.120111272642933	1.05703502888563	0.990866387036134	1.12762231811432
GCST90199623	ebi-a-GCST90018935	Urolithiasis	Maltotriose levels	Simple mode	24	-0.0640763615593208	0.0966803192437865	0.514068500798945	-0.253569787277142	0.125417064158501	0.93793337474104	0.776025586322706	1.13362114723791
GCST90199623	ebi-a-GCST90018935	Urolithiasis	Maltotriose levels	Weighted mode	24	0.000544911753268429	0.0908755562053911	0.995267426899244	-0.177571178409298	0.178661001915835	1.00054506024465	0.837301399432951	1.1956153641424
GCST90199624	ebi-a-GCST90018935	Urolithiasis	Hippurate levels	MR Egger	19	-0.0488877077773615	0.066174294477621	0.470123326519903	-0.178589324953499	0.0808139093987756	0.952288058237422	0.836449337742103	1.08416912410923
GCST90199624	ebi-a-GCST90018935	Urolithiasis	Hippurate levels	Weighted median	19	-0.00977093958026898	0.0495981516389606	0.843825901504926	-0.106983316792632	0.0874414376320939	0.990276640954926	0.898540663405477	1.09137834887105
GCST90199624	ebi-a-GCST90018935	Urolithiasis	Hippurate levels	Inverse variance weighted	19	-0.0534496568576271	0.0356921977934418	0.134258902834021	-0.123406364532773	0.0165070508175188	0.947953662768769	0.88390440217102	1.01664404493243
GCST90199624	ebi-a-GCST90018935	Urolithiasis	Hippurate levels	Simple mode	19	-0.0486196568793789	0.0815235181190344	0.558342551131101	-0.208405752392686	0.111166438633929	0.952543354121188	0.811877548613249	1.11758090001411
GCST90199624	ebi-a-GCST90018935	Urolithiasis	Hippurate levels	Weighted mode	19	-0.015519904818353	0.0453118531767214	0.735931883575735	-0.104331137044727	0.073291327408021	0.984599908274357	0.900926917744592	1.0760439723577
GCST90199625	ebi-a-GCST90018935	Urolithiasis	Methionine sulfoxide levels	MR Egger	26	-0.0745562927688622	0.0952578450048759	0.441470597800334	-0.261261668978419	0.112149083440695	0.92815522416085	0.770079387362267	1.11867962482135
GCST90199625	ebi-a-GCST90018935	Urolithiasis	Methionine sulfoxide levels	Weighted median	26	-0.109586306829933	0.0555733253694369	0.04861842119045	-0.218510024554029	-0.000662589105836886	0.896204812427825	0.803715422515595	0.999337630357851
GCST90199625	ebi-a-GCST90018935	Urolithiasis	Methionine sulfoxide levels	Inverse variance weighted	26	-0.0789203743722413	0.0395727909402194	0.0461182928647165	-0.156483044615071	-0.00135770412941127	0.92411350463354	0.855146016909877	0.998643217133859
GCST90199625	ebi-a-GCST90018935	Urolithiasis	Methionine sulfoxide levels	Simple mode	26	-0.170132994810904	0.104765926962609	0.116933147162256	-0.375474211657617	0.0352082220358092	0.843552621014515	0.686963435468272	1.03583537009565
GCST90199625	ebi-a-GCST90018935	Urolithiasis	Methionine sulfoxide levels	Weighted mode	26	-0.168039805240688	0.10168840475975	0.110939120924296	-0.367349078569798	0.0312694680884232	0.845320185841508	0.692567842250899	1.03176349376651
GCST90199626	ebi-a-GCST90018935	Urolithiasis	Xanthurenate levels	MR Egger	25	0.130214551921028	0.0792373891565337	0.113913303206297	-0.0250907308257776	0.285519834667834	1.13907274735543	0.97522142536892	1.33045346422432
GCST90199626	ebi-a-GCST90018935	Urolithiasis	Xanthurenate levels	Weighted median	25	-0.0540114897074284	0.0499934814086319	0.279977162825152	-0.151998713268347	0.0439757338534901	0.947421220846623	0.858989386029245	1.04495699750118
GCST90199626	ebi-a-GCST90018935	Urolithiasis	Xanthurenate levels	Inverse variance weighted	25	0.0119178482209105	0.0329167328387927	0.717306832417552	-0.0525989481431232	0.0764346445849442	1.01198914874208	0.948760438327476	1.07943164132887
GCST90199626	ebi-a-GCST90018935	Urolithiasis	Xanthurenate levels	Simple mode	25	-0.0589423909078498	0.100737692555989	0.56393662410123	-0.256388268317589	0.138503486501889	0.942761079202596	0.773841452336735	1.14855368599779
GCST90199626	ebi-a-GCST90018935	Urolithiasis	Xanthurenate levels	Weighted mode	25	-0.078468729651213	0.0969273803108304	0.42614589562455	-0.26844639506044	0.111508935758015	0.924530969885431	0.764566406247381	1.11796373381429
GCST90199627	ebi-a-GCST90018935	Urolithiasis	N-alpha-acetylornithine levels	MR Egger	22	-0.023963512962456	0.0746063645296401	0.751391755131254	-0.170191987440551	0.122264961515639	0.976321332181129	0.843502859094963	1.1300534827999
GCST90199627	ebi-a-GCST90018935	Urolithiasis	N-alpha-acetylornithine levels	Weighted median	22	-0.0716962427424935	0.0486464123187338	0.140529024750817	-0.167043210887212	0.0236507254022248	0.930813594257821	0.846163047091216	1.02393262177256
GCST90199627	ebi-a-GCST90018935	Urolithiasis	N-alpha-acetylornithine levels	Inverse variance weighted	22	-0.0817451948217997	0.0324955428099838	0.0118836110069001	-0.145436458729368	-0.0180539309142314	0.921506733471599	0.864644828959569	0.982108064944207
GCST90199627	ebi-a-GCST90018935	Urolithiasis	N-alpha-acetylornithine levels	Simple mode	22	0.0103159268894434	0.0886053039008963	0.908421466218372	-0.163350468756313	0.1839823225352	1.0103693195034	0.849293485418258	1.20199457469171
GCST90199627	ebi-a-GCST90018935	Urolithiasis	N-alpha-acetylornithine levels	Weighted mode	22	0.0360998980179317	0.085396455751251	0.676787308202691	-0.13127715525452	0.203476951290384	1.03675941152815	0.876974682564157	1.22565690750549
GCST90199628	ebi-a-GCST90018935	Urolithiasis	3-methylhistidine levels	MR Egger	28	0.0387868888766573	0.0884925832172717	0.664784280693375	-0.134658574229195	0.21223235198251	1.03954892060398	0.874014271747655	1.23643513986109
GCST90199628	ebi-a-GCST90018935	Urolithiasis	3-methylhistidine levels	Weighted median	28	-0.0158241405350268	0.0472671404050171	0.737790294046888	-0.10846773572886	0.0768194546588068	0.98430040337798	0.897207842107073	1.07984709742922
GCST90199628	ebi-a-GCST90018935	Urolithiasis	3-methylhistidine levels	Inverse variance weighted	28	-0.0106871738753526	0.0331489208072868	0.747150556959677	-0.0756590586576347	0.0542847109069296	0.989369731069278	0.927132250394116	1.05578515291642
GCST90199628	ebi-a-GCST90018935	Urolithiasis	3-methylhistidine levels	Simple mode	28	-0.0295667465804514	0.0874923581777745	0.738025541466116	-0.201051768608889	0.141918275447986	0.970866073488009	0.817870090461064	1.15248245857561
GCST90199628	ebi-a-GCST90018935	Urolithiasis	3-methylhistidine levels	Weighted mode	28	0.0146469778859857	0.0668598628192809	0.828243291183142	-0.116398353239805	0.145692309011776	1.01475477050228	0.890120570250591	1.15684018398456
GCST90199629	ebi-a-GCST90018935	Urolithiasis	Glycerophosphorylcholine (GPC) levels	MR Egger	33	-0.117084413732433	0.0906752945696411	0.206163176056844	-0.29480799108893	0.0606391636240631	0.889510103126299	0.744674557890634	1.06251545078295
GCST90199629	ebi-a-GCST90018935	Urolithiasis	Glycerophosphorylcholine (GPC) levels	Weighted median	33	-0.0505926894144452	0.0493139875805117	0.304924674866551	-0.147248105072248	0.0460627262433577	0.95066580793139	0.863079816370001	1.0471400920612
GCST90199629	ebi-a-GCST90018935	Urolithiasis	Glycerophosphorylcholine (GPC) levels	Inverse variance weighted	33	-0.0112538815744683	0.0354630491851949	0.750984825746808	-0.0807614579774504	0.0582536948285137	0.988809206467214	0.922413699632504	1.05998387402948
GCST90199629	ebi-a-GCST90018935	Urolithiasis	Glycerophosphorylcholine (GPC) levels	Simple mode	33	-0.0604860710596063	0.0848458316504288	0.481078050552662	-0.226783901094447	0.105811758975234	0.94130688033452	0.797093014607943	1.11161260571443
GCST90199629	ebi-a-GCST90018935	Urolithiasis	Glycerophosphorylcholine (GPC) levels	Weighted mode	33	-0.0831948182334284	0.0655725712202996	0.213684177596733	-0.211717057825216	0.0453274213583589	0.920171863499925	0.809193620181757	1.04637040784718
GCST90199630	ebi-a-GCST90018935	Urolithiasis	Phenylacetate levels	MR Egger	26	0.0402737756732103	0.0708696557486895	0.575124250916202	-0.0986307495942211	0.179178300940642	1.04109576187234	0.906077215640753	1.19623401480421
GCST90199630	ebi-a-GCST90018935	Urolithiasis	Phenylacetate levels	Weighted median	26	0.0105354693583226	0.0502572091667479	0.833955677358307	-0.0879686606085033	0.109039599325149	1.01059116282941	0.915789576561674	1.11520651089231
GCST90199630	ebi-a-GCST90018935	Urolithiasis	Phenylacetate levels	Inverse variance weighted	26	-0.00458615683511382	0.0368780171845155	0.901030100728254	-0.0768670705167642	0.0676947568465365	0.995424343523914	0.926012939846983	1.07003863665636
GCST90199630	ebi-a-GCST90018935	Urolithiasis	Phenylacetate levels	Simple mode	26	0.0722289057141217	0.0947445787602888	0.452982001219656	-0.113470468656044	0.257928280084288	1.07490136696973	0.892730559555127	1.29424599208206
GCST90199630	ebi-a-GCST90018935	Urolithiasis	Phenylacetate levels	Weighted mode	26	0.02885889433786	0.0470315765893523	0.545018387013622	-0.0633229957772704	0.12104078445299	1.02927934708396	0.938640247884999	1.1286709436557
GCST90199631	ebi-a-GCST90018935	Urolithiasis	3-methyl-2-oxovalerate levels	MR Egger	16	-0.136647243064021	0.154780464609357	0.392227172024763	-0.44001695369836	0.166722467570318	0.872277873936603	0.644025502376482	1.18142633568348
GCST90199631	ebi-a-GCST90018935	Urolithiasis	3-methyl-2-oxovalerate levels	Weighted median	16	-0.0189215473756189	0.0796999215996374	0.812338839767821	-0.175133393710908	0.13729029895967	0.98125634135833	0.839345049950327	1.14716111986711
GCST90199631	ebi-a-GCST90018935	Urolithiasis	3-methyl-2-oxovalerate levels	Inverse variance weighted	16	-0.0632143604621243	0.0579861386154205	0.275641214781633	-0.176867192148349	0.0504384712240999	0.938742222903081	0.837891055645009	1.05173214957241
GCST90199631	ebi-a-GCST90018935	Urolithiasis	3-methyl-2-oxovalerate levels	Simple mode	16	-0.0793219484613555	0.125124623792345	0.535666072303299	-0.324566211094352	0.165922314171641	0.923742479096786	0.722840845981943	1.18048139148627
GCST90199631	ebi-a-GCST90018935	Urolithiasis	3-methyl-2-oxovalerate levels	Weighted mode	16	0.0244105931493976	0.109478804842714	0.826565981724985	-0.190167864342321	0.238989050641116	1.02471097083084	0.826820328642773	1.26996463120919
GCST90199632	ebi-a-GCST90018935	Urolithiasis	Tartarate levels	MR Egger	22	-0.0487426169663152	0.0863953180504886	0.578903454328036	-0.218077440345273	0.120592206412642	0.952426236508098	0.804063172325825	1.12816476019548
GCST90199632	ebi-a-GCST90018935	Urolithiasis	Tartarate levels	Weighted median	22	-0.0487683612457637	0.0561514289413145	0.385112435687762	-0.15882516197074	0.0612884394792127	0.952401717296527	0.853145508209599	1.06320554041589
GCST90199632	ebi-a-GCST90018935	Urolithiasis	Tartarate levels	Inverse variance weighted	22	-0.0539646614289101	0.0418518969047677	0.197252207342637	-0.135994379362255	0.0280650565044345	0.947465587990237	0.872847538434752	1.02846259042614
GCST90199632	ebi-a-GCST90018935	Urolithiasis	Tartarate levels	Simple mode	22	-0.181793841046933	0.0937150551802891	0.0659460333964688	-0.3654753492003	0.00188766710643379	0.833773212511228	0.693866743471956	1.00188944987157
GCST90199632	ebi-a-GCST90018935	Urolithiasis	Tartarate levels	Weighted mode	22	-0.0204624016598572	0.0598378603302053	0.735776443703114	-0.13774460790706	0.096819804587345	0.979745532587813	0.871321191875018	1.10166184132414
GCST90199633	ebi-a-GCST90018935	Urolithiasis	Suberate (C8-DC) levels	MR Egger	27	-0.0890635631906495	0.0511556724231742	0.0939735693616184	-0.189328681140071	0.0112015547587719	0.914787424918921	0.827514473590502	1.01126452708294
GCST90199633	ebi-a-GCST90018935	Urolithiasis	Suberate (C8-DC) levels	Weighted median	27	-0.0660949474924477	0.0456751062795725	0.147878107460748	-0.15561815580041	0.0234282608155144	0.93604198523294	0.855885943065608	1.02370485836062
GCST90199633	ebi-a-GCST90018935	Urolithiasis	Suberate (C8-DC) levels	Inverse variance weighted	27	-0.0656641685660534	0.0288578569949674	0.0228798670224888	-0.12222556827619	-0.00910276885591726	0.936445299257753	0.884948729627917	0.990938535920216
GCST90199633	ebi-a-GCST90018935	Urolithiasis	Suberate (C8-DC) levels	Simple mode	27	-0.0421165831717717	0.0644298020831743	0.519056862252056	-0.168398995254793	0.0841658289112499	0.958757999008201	0.845016609796037	1.08780926907943
GCST90199633	ebi-a-GCST90018935	Urolithiasis	Suberate (C8-DC) levels	Weighted mode	27	-0.0698945590675621	0.0390298192330055	0.084976620514508	-0.146393004764253	0.00660388662912857	0.93249213756298	0.863818151817248	1.00662574036849
GCST90199634	ebi-a-GCST90018935	Urolithiasis	5-hydroxylysine levels	MR Egger	29	-0.00932278359382995	0.0298405787628676	0.757121803047103	-0.0678103179690505	0.0491647507813906	0.990720538820114	0.934437702809346	1.0503933896172
GCST90199634	ebi-a-GCST90018935	Urolithiasis	5-hydroxylysine levels	Weighted median	29	-0.0326550056228359	0.02861077979494	0.253722963728277	-0.0887321340209183	0.0234221227752466	0.967872412537163	0.91509066240374	1.02369857483826
GCST90199634	ebi-a-GCST90018935	Urolithiasis	5-hydroxylysine levels	Inverse variance weighted	29	-0.0164150540910901	0.019812509312225	0.407376248158264	-0.0552475723430512	0.022417464160871	0.983718938740973	0.946250853411363	1.02267062370297
GCST90199634	ebi-a-GCST90018935	Urolithiasis	5-hydroxylysine levels	Simple mode	29	-0.0849331385256282	0.0471113941647877	0.0821909818880005	-0.177271471088612	0.00740519403735565	0.918573699540152	0.83755238240082	1.00743268029185
GCST90199634	ebi-a-GCST90018935	Urolithiasis	5-hydroxylysine levels	Weighted mode	29	-0.0348192924871895	0.0234255074845688	0.148352041329645	-0.0807332871569443	0.0110947021825653	0.965779924177666	0.922439685149283	1.01115647663583
GCST90199635	ebi-a-GCST90018935	Urolithiasis	3-phenylpropionate hydrocinnamate levels	MR Egger	27	0.0401368277619286	0.0770787793747103	0.607140296713761	-0.110937579812504	0.191211235336361	1.0409531957446	0.894994612917039	1.21071517089829
GCST90199635	ebi-a-GCST90018935	Urolithiasis	3-phenylpropionate hydrocinnamate levels	Weighted median	27	-0.0502066982508465	0.0504593340944805	0.319739533541889	-0.149106993076028	0.0486935965743354	0.951032827361358	0.861476937900382	1.04989860892077
GCST90199635	ebi-a-GCST90018935	Urolithiasis	3-phenylpropionate hydrocinnamate levels	Inverse variance weighted	27	-0.00108172391695185	0.037913421825655	0.977238305422964	-0.0753920306952356	0.0732285828613319	0.998918860935462	0.927379853686843	1.07597645858452
GCST90199635	ebi-a-GCST90018935	Urolithiasis	3-phenylpropionate hydrocinnamate levels	Simple mode	27	-0.0788998900508607	0.0930293550297074	0.404112764827988	-0.261237425909087	0.103437645807366	0.924132434665445	0.770098056676546	1.10897664186599
GCST90199635	ebi-a-GCST90018935	Urolithiasis	3-phenylpropionate hydrocinnamate levels	Weighted mode	27	-0.084458723982426	0.0759464699104368	0.276280273539998	-0.233313805006882	0.0643963570420301	0.91900958764987	0.791905030765743	1.06651503574325
GCST90199636	ebi-a-GCST90018935	Urolithiasis	Kynurenine levels	MR Egger	24	-0.115000807576397	0.166950787072147	0.498130603304432	-0.442224350237804	0.21222273508501	0.891365424060863	0.642605450596527	1.23642324924826
GCST90199636	ebi-a-GCST90018935	Urolithiasis	Kynurenine levels	Weighted median	24	-0.0429695488122804	0.0451553458975196	0.341303008899754	-0.131474026771419	0.045534929146858	0.957940560050716	0.876802048222069	1.04658756038611
GCST90199636	ebi-a-GCST90018935	Urolithiasis	Kynurenine levels	Inverse variance weighted	24	-0.0184052481878594	0.0527730440531107	0.727267769071463	-0.121840414531956	0.0850299181562375	0.981763094017093	0.88528963659117	1.08874963959296
GCST90199636	ebi-a-GCST90018935	Urolithiasis	Kynurenine levels	Simple mode	24	0.000469974066386047	0.0757932478626668	0.995106028619552	-0.148084791744441	0.149024739877213	1.0004700845215	0.862357991003546	1.16070170447153
GCST90199636	ebi-a-GCST90018935	Urolithiasis	Kynurenine levels	Weighted mode	24	-0.0209845513389324	0.0496085294373582	0.676222079309698	-0.118217269036154	0.0762481663582896	0.979234092308206	0.888502987454132	1.07923036959758
GCST90199637	ebi-a-GCST90018935	Urolithiasis	N-acetylglutamate levels	MR Egger	20	0.0598712765427191	0.164117871977465	0.719506686425904	-0.261799752533112	0.381542305618551	1.06169987207082	0.769665131770175	1.4645416192399
GCST90199637	ebi-a-GCST90018935	Urolithiasis	N-acetylglutamate levels	Weighted median	20	0.0315884217659789	0.0552526301024665	0.567519186877998	-0.0767067332348555	0.139883576766813	1.03209263101419	0.926161426148397	1.15013988805783
GCST90199637	ebi-a-GCST90018935	Urolithiasis	N-acetylglutamate levels	Inverse variance weighted	20	-0.0386477213287173	0.0513443520127764	0.451620522211424	-0.139282651273759	0.0619872086163244	0.962089573092056	0.869982092156289	1.06394873526451
GCST90199637	ebi-a-GCST90018935	Urolithiasis	N-acetylglutamate levels	Simple mode	20	-0.0135608746464538	0.085613200814524	0.875815399356103	-0.181362748242921	0.154240998950013	0.986530659784661	0.83413272362908	1.16677204373526
GCST90199637	ebi-a-GCST90018935	Urolithiasis	N-acetylglutamate levels	Weighted mode	20	0.0255993498585276	0.0736285626993585	0.73190080891314	-0.118712633032215	0.16991133274927	1.02592982719064	0.888062964058626	1.18519975825715
GCST90199638	ebi-a-GCST90018935	Urolithiasis	Glycerol 3-phosphate levels	MR Egger	31	0.0131275468008342	0.0569228312588277	0.819229206861219	-0.0984412024664682	0.124696296068137	1.01321409133449	0.906248976252352	1.13280436367954
GCST90199638	ebi-a-GCST90018935	Urolithiasis	Glycerol 3-phosphate levels	Weighted median	31	-0.0230846994038222	0.0413425889353338	0.576587823507864	-0.104116173717076	0.057946774909432	0.97717971372886	0.901120604809863	1.05965859378468
GCST90199638	ebi-a-GCST90018935	Urolithiasis	Glycerol 3-phosphate levels	Inverse variance weighted	31	-0.0145436979602248	0.029113560473545	0.617391516471188	-0.071606276488373	0.0425188805679234	0.985561550761954	0.930897339837263	1.04343575684738
GCST90199638	ebi-a-GCST90018935	Urolithiasis	Glycerol 3-phosphate levels	Simple mode	31	-0.0171226034736509	0.0663068633324718	0.797990676274635	-0.147084055605296	0.112838848657994	0.983023155192891	0.863221415768149	1.11945151729754
GCST90199638	ebi-a-GCST90018935	Urolithiasis	Glycerol 3-phosphate levels	Weighted mode	31	-0.0348078252713679	0.0498899845285059	0.490742511569887	-0.13259219494724	0.0629765444045036	0.965790999047991	0.875822184003839	1.06500185868554
GCST90199639	ebi-a-GCST90018935	Urolithiasis	Imidazole lactate levels	MR Egger	28	0.0611099595999226	0.0405069261481344	0.143450314443238	-0.0182836156504209	0.140503534850266	1.06301579655261	0.981882515616011	1.15085314765121
GCST90199639	ebi-a-GCST90018935	Urolithiasis	Imidazole lactate levels	Weighted median	28	0.0760789379699787	0.0290553170684244	0.00883387629018116	0.0191305165158669	0.13302735942409	1.07904774863428	1.01931467733625	1.14228125006053
GCST90199639	ebi-a-GCST90018935	Urolithiasis	Imidazole lactate levels	Inverse variance weighted	28	0.0312597886419722	0.0245771199495613	0.203406486303733	-0.016911366459168	0.0794309437431123	1.03175350691536	0.983230828002681	1.08267079175556
GCST90199639	ebi-a-GCST90018935	Urolithiasis	Imidazole lactate levels	Simple mode	28	0.00320558079937583	0.0557663500508687	0.954584271813757	-0.106096465300327	0.112507626899078	1.00321072416787	0.899337888991814	1.11908079199649
GCST90199639	ebi-a-GCST90018935	Urolithiasis	Imidazole lactate levels	Weighted mode	28	0.0568965014314493	0.0248323591878809	0.0299795861006509	0.00822507742320275	0.105567925439696	1.05854624670448	1.00825899630388	1.1113415903253
GCST90199640	ebi-a-GCST90018935	Urolithiasis	4-guanidinobutanoate levels	MR Egger	21	0.0416510111536212	0.0333621634893934	0.227031487625438	-0.0237388292855899	0.107040851592832	1.04253058371108	0.976540720293388	1.11297972054501
GCST90199640	ebi-a-GCST90018935	Urolithiasis	4-guanidinobutanoate levels	Weighted median	21	0.0274898148195886	0.0239837765479028	0.251719132282843	-0.0195183872143009	0.0744980168534781	1.02787114600088	0.980670863217567	1.0773432069907
GCST90199640	ebi-a-GCST90018935	Urolithiasis	4-guanidinobutanoate levels	Inverse variance weighted	21	0.0260608847522089	0.0211910691361764	0.218770100544864	-0.0154736107546969	0.0675953802591147	1.02640343889011	0.984645490460271	1.06993230515176
GCST90199640	ebi-a-GCST90018935	Urolithiasis	4-guanidinobutanoate levels	Simple mode	21	0.122175202694382	0.0768910273584187	0.127757942569921	-0.0285312109281189	0.272881616316882	1.12995205508341	0.971871960646866	1.3137447096811
GCST90199640	ebi-a-GCST90018935	Urolithiasis	4-guanidinobutanoate levels	Weighted mode	21	0.0355078404915662	0.0247033026742296	0.16607437293619	-0.0129106327499239	0.0839263137330563	1.0361457719884	0.987172351956822	1.08754875344848
GCST90199641	ebi-a-GCST90018935	Urolithiasis	Glucuronate levels	MR Egger	16	0.0300420095964997	0.0983929847178811	0.764609721372979	-0.162808240450547	0.222892259643547	1.03049782384199	0.849754121259565	1.24968592487556
GCST90199641	ebi-a-GCST90018935	Urolithiasis	Glucuronate levels	Weighted median	16	0.00933807649602033	0.0633523884994649	0.88281712239905	-0.114832604962931	0.133508757954972	1.00938181236263	0.891515366664759	1.14283127495613
GCST90199641	ebi-a-GCST90018935	Urolithiasis	Glucuronate levels	Inverse variance weighted	16	0.0443205059463245	0.0437173496636538	0.310679758007577	-0.041365499394437	0.130006511287086	1.04531733162514	0.959478377085924	1.13883579858731
GCST90199641	ebi-a-GCST90018935	Urolithiasis	Glucuronate levels	Simple mode	16	0.00668221374836114	0.0975453924853318	0.946289574332888	-0.184506755522889	0.197871183019611	1.00670458955085	0.831514322566391	1.21880538088005
GCST90199641	ebi-a-GCST90018935	Urolithiasis	Glucuronate levels	Weighted mode	16	0.0106510262732004	0.0642610575718771	0.870569986051575	-0.115300646567679	0.136602699114079	1.01070795037406	0.891098198015645	1.14637260318127
GCST90199642	ebi-a-GCST90018935	Urolithiasis	Ribitol levels	MR Egger	35	0.0416885838317921	0.0560380331967855	0.462181095308908	-0.0681459612339074	0.151523128897492	1.04256975511307	0.934124117717276	1.16360521440417
GCST90199642	ebi-a-GCST90018935	Urolithiasis	Ribitol levels	Weighted median	35	0.014526148432135	0.0407776606646578	0.721669752391024	-0.0653980664705943	0.0944503633348643	1.01463216564485	0.936694522472108	1.09905460837348
GCST90199642	ebi-a-GCST90018935	Urolithiasis	Ribitol levels	Inverse variance weighted	35	0.0359023541460329	0.035455753694019	0.311253174229097	-0.0335909230942444	0.10539563138631	1.03655462628747	0.966966987603774	1.11115012927228
GCST90199642	ebi-a-GCST90018935	Urolithiasis	Ribitol levels	Simple mode	35	0.0166897089136722	0.0801079219335116	0.836206331645954	-0.14032181807601	0.173701235903355	1.01682976015882	0.869078505217655	1.18970007305117
GCST90199642	ebi-a-GCST90018935	Urolithiasis	Ribitol levels	Weighted mode	35	0.00858429431789764	0.039562707427488	0.829521138684652	-0.0689586122399789	0.0861272008757742	1.00862124502861	0.933365309178239	1.08994496144145
GCST90199643	ebi-a-GCST90018935	Urolithiasis	Glycodeoxycholate levels	MR Egger	20	-0.00468376191474456	0.0614717061332797	0.940105424378307	-0.125168305935973	0.115800782106484	0.995327189793024	0.882348385615907	1.1227721735443
GCST90199643	ebi-a-GCST90018935	Urolithiasis	Glycodeoxycholate levels	Weighted median	20	-0.012518779370025	0.0463056724488998	0.786890324289453	-0.103277897369869	0.0782403386298186	0.987559254579078	0.901876309599328	1.08138252543529
GCST90199643	ebi-a-GCST90018935	Urolithiasis	Glycodeoxycholate levels	Inverse variance weighted	20	-0.0123109976494632	0.028863223835946	0.669722530906975	-0.0688829163679173	0.0442609210689908	0.987764472659696	0.933435963753365	1.04525504837575
GCST90199643	ebi-a-GCST90018935	Urolithiasis	Glycodeoxycholate levels	Simple mode	20	-0.0679097166370318	0.0639287223803768	0.301428237910988	-0.19321001250257	0.0573905792285068	0.93434482556239	0.824308840797115	1.05906938012579
GCST90199643	ebi-a-GCST90018935	Urolithiasis	Glycodeoxycholate levels	Weighted mode	20	-0.0242285908895588	0.0416484772578088	0.567580525713469	-0.105859606314864	0.0574024245357464	0.976062565244425	0.899550930481188	1.05908192520229
GCST90199644	ebi-a-GCST90018935	Urolithiasis	Theobromine levels	MR Egger	26	-0.0137433769603815	0.108476766248573	0.900237910857364	-0.226357838807585	0.198871084886822	0.986350632084725	0.797432698238641	1.22002467614237
GCST90199644	ebi-a-GCST90018935	Urolithiasis	Theobromine levels	Weighted median	26	-0.0441947673535557	0.0502581984111898	0.379209154446708	-0.142700836239488	0.0543113015323762	0.956767592232796	0.867013409092839	1.05581322727723
GCST90199644	ebi-a-GCST90018935	Urolithiasis	Theobromine levels	Inverse variance weighted	26	-0.0188498403647615	0.0349783408914238	0.589955611454067	-0.0874073885119522	0.0497077077824292	0.981326706840273	0.916303727973233	1.05096386291916
GCST90199644	ebi-a-GCST90018935	Urolithiasis	Theobromine levels	Simple mode	26	-0.113386189612753	0.0915379626517777	0.226969106058464	-0.292800596410237	0.0660282171847316	0.892805801203207	0.746170915022693	1.06825685994188
GCST90199644	ebi-a-GCST90018935	Urolithiasis	Theobromine levels	Weighted mode	26	-0.0998577439487207	0.0773531821531771	0.208537665398323	-0.251469980968948	0.0517544930715065	0.904966145790033	0.777656801763061	1.05311716321307
GCST90199645	ebi-a-GCST90018935	Urolithiasis	Quinate levels	MR Egger	20	-0.000653198152581794	0.0163063300443695	0.968487894530524	-0.032613605039546	0.0313072087343824	0.999347015134889	0.967912483849075	1.03180243392205
GCST90199645	ebi-a-GCST90018935	Urolithiasis	Quinate levels	Weighted median	20	0.00658492447031844	0.0155093092390112	0.671143723614669	-0.0238133216381435	0.0369831705787804	1.00660665275231	0.976467978187167	1.03767555721216
GCST90199645	ebi-a-GCST90018935	Urolithiasis	Quinate levels	Inverse variance weighted	20	0.00187943201024817	0.0123033898668575	0.878589710987342	-0.0222352121287925	0.0259940761492888	1.00188119924955	0.978010168141378	1.02633486860089
GCST90199645	ebi-a-GCST90018935	Urolithiasis	Quinate levels	Simple mode	20	-0.042118954888546	0.0636785123134636	0.516277538199891	-0.166928839022935	0.0826909292458427	0.958755725108468	0.846259829870903	1.08620604214251
GCST90199645	ebi-a-GCST90018935	Urolithiasis	Quinate levels	Weighted mode	20	0.00206961710798137	0.0120206300596449	0.865122896722574	-0.0214908178089227	0.0256300520248855	1.0020717602437	0.978738464391482	1.0259613259424
GCST90199646	ebi-a-GCST90018935	Urolithiasis	Gentisate levels	MR Egger	28	-0.0188727123331684	0.0889258183071405	0.833582762341347	-0.193167316215164	0.155421891548827	0.981304262223514	0.82434403647565	1.16815069006262
GCST90199646	ebi-a-GCST90018935	Urolithiasis	Gentisate levels	Weighted median	28	0.0146407251510387	0.0577361384224041	0.799820114019244	-0.0985221061568733	0.127803556458951	1.0147484255295	0.906175660331551	1.13632975612901
GCST90199646	ebi-a-GCST90018935	Urolithiasis	Gentisate levels	Inverse variance weighted	28	0.00830003713801297	0.0406106647377722	0.838055990808028	-0.0712968657480206	0.0878969400240465	1.00833457794345	0.931185414036701	1.0918755875576
GCST90199646	ebi-a-GCST90018935	Urolithiasis	Gentisate levels	Simple mode	28	0.0385843585495281	0.10510353613112	0.71640008907563	-0.167418572267467	0.244587289366523	1.03933840173997	0.845845489765046	1.27709413409706
GCST90199646	ebi-a-GCST90018935	Urolithiasis	Gentisate levels	Weighted mode	28	0.0176193329146327	0.0800135983424423	0.82736863374952	-0.139207319836554	0.17444598566582	1.01777546901747	0.870047631626194	1.19058643191478
GCST90199647	ebi-a-GCST90018935	Urolithiasis	Theophylline levels	MR Egger	25	0.0435121749436493	0.0596381338494186	0.472998423850209	-0.0733785674012112	0.16040291728851	1.04447271063101	0.929248980059072	1.17398379407803
GCST90199647	ebi-a-GCST90018935	Urolithiasis	Theophylline levels	Weighted median	25	-0.00275532425300832	0.0430206552827922	0.948933166815839	-0.087075808607281	0.0815651601012643	0.997248468168944	0.916607606253186	1.08498391294235
GCST90199647	ebi-a-GCST90018935	Urolithiasis	Theophylline levels	Inverse variance weighted	25	-0.0301185975556615	0.0300997854048742	0.31700814243312	-0.0891141769492149	0.0288769818378919	0.9703304479049	0.914741125260767	1.02929796434255
GCST90199647	ebi-a-GCST90018935	Urolithiasis	Theophylline levels	Simple mode	25	-0.0169936291828007	0.0738447174588947	0.819943634163333	-0.161729275402234	0.127742017036633	0.983149948083557	0.850671471061255	1.13625982920391
GCST90199647	ebi-a-GCST90018935	Urolithiasis	Theophylline levels	Weighted mode	25	0.00851034499307701	0.0428545590345556	0.844258724187332	-0.0754845907146519	0.092505280700806	1.0085466609263	0.927294019362054	1.09691893404571
GCST90199648	ebi-a-GCST90018935	Urolithiasis	1,5-anhydroglucitol (1,5-ag) levels	MR Egger	31	-0.0163548406055212	0.0496624052329338	0.74428030727816	-0.113693154862071	0.080983473651029	0.983778173670448	0.892531782907046	1.08435297602299
GCST90199648	ebi-a-GCST90018935	Urolithiasis	1,5-anhydroglucitol (1,5-ag) levels	Weighted median	31	0.0147428230326847	0.0419941111335002	0.72553671921742	-0.0675656347889757	0.097051280854345	1.01485203448319	0.93466637197266	1.10191687941116
GCST90199648	ebi-a-GCST90018935	Urolithiasis	1,5-anhydroglucitol (1,5-ag) levels	Inverse variance weighted	31	0.024476293249833	0.0291342342629687	0.400840330732995	-0.0326268059055855	0.0815793924052516	1.02477829665617	0.967899706650373	1.08499935487311
GCST90199648	ebi-a-GCST90018935	Urolithiasis	1,5-anhydroglucitol (1,5-ag) levels	Simple mode	31	0.0127452490749965	0.0644216872377353	0.844503971529095	-0.113521257910965	0.139011756060958	1.01282681592356	0.892685219586565	1.14913760925598
GCST90199648	ebi-a-GCST90018935	Urolithiasis	1,5-anhydroglucitol (1,5-ag) levels	Weighted mode	31	0.0127452490749965	0.042287267227171	0.765191202175942	-0.0701377946902586	0.0956282928402516	1.01282681592356	0.932265349839785	1.10034998000317
GCST90199649	ebi-a-GCST90018935	Urolithiasis	1-stearoyl-2-arachidonoyl-GPI (18:0/20:4) levels	MR Egger	24	-0.22928082156396	0.0594839904289806	0.000859473278209707	-0.345869442804762	-0.112692200323158	0.795105219459621	0.707604863982516	0.893425613913745
GCST90199649	ebi-a-GCST90018935	Urolithiasis	1-stearoyl-2-arachidonoyl-GPI (18:0/20:4) levels	Weighted median	24	-0.0871419597932622	0.0365673407800523	0.0171696601220608	-0.158813947722165	-0.0154699718643596	0.916546973578437	0.853155075649045	0.984649073483751
GCST90199649	ebi-a-GCST90018935	Urolithiasis	1-stearoyl-2-arachidonoyl-GPI (18:0/20:4) levels	Inverse variance weighted	24	-0.0521558172875764	0.0299304862465895	0.0814096309863233	-0.110819570330892	0.00650793575573894	0.949180956517632	0.895100236999554	1.00652915838316
GCST90199649	ebi-a-GCST90018935	Urolithiasis	1-stearoyl-2-arachidonoyl-GPI (18:0/20:4) levels	Simple mode	24	-0.120354332342787	0.0730120250038781	0.112861320604779	-0.263457901350388	0.0227492366648142	0.88660622779143	0.76838996993844	1.02300997398694
GCST90199649	ebi-a-GCST90018935	Urolithiasis	1-stearoyl-2-arachidonoyl-GPI (18:0/20:4) levels	Weighted mode	24	-0.129614693434076	0.0347778845468964	0.00110552518045918	-0.197779347145993	-0.0614500397221594	0.878433832045504	0.820550890059689	0.94039992720746
GCST90199650	ebi-a-GCST90018935	Urolithiasis	Indolelactate levels	MR Egger	27	-0.00992689004041821	0.0840287342808202	0.906903307022094	-0.174623209230826	0.154769429149989	0.990122218898503	0.839773380022632	1.16738876425218
GCST90199650	ebi-a-GCST90018935	Urolithiasis	Indolelactate levels	Weighted median	27	-0.0185709054593571	0.0543881885650289	0.732764030419296	-0.125171755046814	0.0880299441280996	0.981600471291872	0.882345342303773	1.09202082114998
GCST90199650	ebi-a-GCST90018935	Urolithiasis	Indolelactate levels	Inverse variance weighted	27	-0.000570909539561983	0.0355614536251724	0.987191177687694	-0.0702713586448998	0.0691295395657759	0.99942925339828	0.93214084110801	1.07157501151964
GCST90199650	ebi-a-GCST90018935	Urolithiasis	Indolelactate levels	Simple mode	27	-0.0244791014661838	0.0779218075150262	0.755914343816024	-0.177205844195635	0.128247641263268	0.975818081872498	0.837607350165044	1.13683449497153
GCST90199650	ebi-a-GCST90018935	Urolithiasis	Indolelactate levels	Weighted mode	27	-0.0211033065055124	0.0547108254092601	0.702838781556484	-0.128336524307662	0.0861299112966374	0.979117810105146	0.879557336910881	1.08994791565502
GCST90199651	ebi-a-GCST90018935	Urolithiasis	Docosahexaenoate DHA; 22:6n3 levels	MR Egger	23	0.0864732163159752	0.0987698843414056	0.391205108488484	-0.10711575699318	0.28006218962513	1.09032216448236	0.898421668379852	1.32321209984315
GCST90199651	ebi-a-GCST90018935	Urolithiasis	Docosahexaenoate DHA; 22:6n3 levels	Weighted median	23	-0.0054690471268193	0.0631244407304246	0.930958355286356	-0.129192950958452	0.118254856704813	0.99454588088502	0.878804383037557	1.12553092392017
GCST90199651	ebi-a-GCST90018935	Urolithiasis	Docosahexaenoate DHA; 22:6n3 levels	Inverse variance weighted	23	-0.0240673814993005	0.0422428206587343	0.568854748602913	-0.10686330999042	0.0587285469918187	0.976219928379289	0.898648500867635	1.06048732918905
GCST90199651	ebi-a-GCST90018935	Urolithiasis	Docosahexaenoate DHA; 22:6n3 levels	Simple mode	23	0.062576569783688	0.100098032839618	0.538301786301287	-0.133615574581963	0.258768714149339	1.06457597014892	0.874926343887541	1.29533417771245
GCST90199651	ebi-a-GCST90018935	Urolithiasis	Docosahexaenoate DHA; 22:6n3 levels	Weighted mode	23	0.0148780301013764	0.088036880917794	0.867342658956818	-0.1576742564975	0.187430316700253	1.01498925892857	0.854127963292489	1.20614619824546
GCST90199652	ebi-a-GCST90018935	Urolithiasis	1-stearoyl-2-oleoyl-GPS (18:0/18:1) levels	MR Egger	21	0.0280713733227878	0.10225395827783	0.786643118559656	-0.17234638490176	0.228489131547336	1.02846908705803	0.84168757480087	1.25669986667466
GCST90199652	ebi-a-GCST90018935	Urolithiasis	1-stearoyl-2-oleoyl-GPS (18:0/18:1) levels	Weighted median	21	0.0380478330158895	0.0500955451562875	0.447550333318149	-0.060139435490434	0.136235101522213	1.03878091971439	0.941633227339223	1.14595127681698
GCST90199652	ebi-a-GCST90018935	Urolithiasis	1-stearoyl-2-oleoyl-GPS (18:0/18:1) levels	Inverse variance weighted	21	0.0864095965930257	0.0376928226827878	0.0218786416964848	0.0125316641347615	0.16028752905129	1.0902528006948	1.0126105144688	1.17384833797268
GCST90199652	ebi-a-GCST90018935	Urolithiasis	1-stearoyl-2-oleoyl-GPS (18:0/18:1) levels	Simple mode	21	0.0769061123999261	0.0710077311810686	0.291664118224142	-0.0622690407149684	0.21608126551482	1.07994067859414	0.939630054039917	1.24120324192273
GCST90199652	ebi-a-GCST90018935	Urolithiasis	1-stearoyl-2-oleoyl-GPS (18:0/18:1) levels	Weighted mode	21	0.0338065983709026	0.0558129480984505	0.551518385482749	-0.0755867799020604	0.143199976643866	1.03438453572739	0.927199264781256	1.15396054375042
GCST90199653	ebi-a-GCST90018935	Urolithiasis	1-myristoyl-2-palmitoyl-gpc (14:0/16:0) levels	MR Egger	17	0.0795182926811756	0.141927811942482	0.58356504210325	-0.198660218726089	0.35769680408844	1.08276536602991	0.819828408354131	1.43003197489525
GCST90199653	ebi-a-GCST90018935	Urolithiasis	1-myristoyl-2-palmitoyl-gpc (14:0/16:0) levels	Weighted median	17	0.0281068337452622	0.0665901035096489	0.672961333078932	-0.10240976913365	0.158623436624174	1.02850555765298	0.902659593835657	1.17189657025422
GCST90199653	ebi-a-GCST90018935	Urolithiasis	1-myristoyl-2-palmitoyl-gpc (14:0/16:0) levels	Inverse variance weighted	17	0.0227344603600519	0.0482705366070266	0.637654972452566	-0.0718757913897201	0.117344712109824	1.02299485779147	0.930646482938907	1.12450699406607
GCST90199653	ebi-a-GCST90018935	Urolithiasis	1-myristoyl-2-palmitoyl-gpc (14:0/16:0) levels	Simple mode	17	0.220137378759535	0.1171969878967	0.0786799405686672	-0.00956871751799648	0.449843475037067	1.24624792682201	0.990476916988914	1.56806672469434
GCST90199653	ebi-a-GCST90018935	Urolithiasis	1-myristoyl-2-palmitoyl-gpc (14:0/16:0) levels	Weighted mode	17	0.0264333533906325	0.0835819132765482	0.755895986938113	-0.137387196631402	0.190253903412667	1.02678581318826	0.871632667552858	1.20955666923847
GCST90199654	ebi-a-GCST90018935	Urolithiasis	Paraxanthine levels in elite athletes	MR Egger	33	0.0109846089719946	0.0627044389315538	0.862076847256123	-0.111916091333851	0.13388530927784	1.01104516130058	0.894119278708903	1.14326169061623
GCST90199654	ebi-a-GCST90018935	Urolithiasis	Paraxanthine levels in elite athletes	Weighted median	33	0.0473585586919234	0.0436835269302004	0.278307805995099	-0.0382611540912693	0.132978271475116	1.04849788971982	0.962461557294324	1.14222517919302
GCST90199654	ebi-a-GCST90018935	Urolithiasis	Paraxanthine levels in elite athletes	Inverse variance weighted	33	-0.00894942293672423	0.0282291051754848	0.751222190202748	-0.0642784690806745	0.046379623207226	0.991090503952411	0.937743830506279	1.0474719801615
GCST90199654	ebi-a-GCST90018935	Urolithiasis	Paraxanthine levels in elite athletes	Simple mode	33	0.0513374011455776	0.0740148017523061	0.492931310404511	-0.0937316102889424	0.196406412580098	1.05267800813763	0.910527105556455	1.21702141765388
GCST90199654	ebi-a-GCST90018935	Urolithiasis	Paraxanthine levels in elite athletes	Weighted mode	33	0.0396310112469316	0.0474024968998833	0.409324656752101	-0.0532778826768398	0.132539905170703	1.04042679756852	0.948116510718752	1.14172457589424
GCST90199655	ebi-a-GCST90018935	Urolithiasis	4-methyl-2-oxopentanoate levels	MR Egger	12	0.036322651196181	0.184407673505075	0.847797271916562	-0.325116388873765	0.397761691266127	1.03699037870553	0.722443264390739	1.48848926764473
GCST90199655	ebi-a-GCST90018935	Urolithiasis	4-methyl-2-oxopentanoate levels	Weighted median	12	0.0326442768405118	0.0692785504494234	0.63749561132323	-0.103141682040358	0.168430235721382	1.03318294676245	0.901999167345382	1.18344566173197
GCST90199655	ebi-a-GCST90018935	Urolithiasis	4-methyl-2-oxopentanoate levels	Inverse variance weighted	12	0.0208042507406496	0.0536208407582955	0.698024803908575	-0.0842925971456095	0.125901098626909	1.02102216774149	0.919162272487844	1.13416999176641
GCST90199655	ebi-a-GCST90018935	Urolithiasis	4-methyl-2-oxopentanoate levels	Simple mode	12	0.0638579658651703	0.103898662572704	0.551308465574595	-0.139783412777329	0.267499344507669	1.065940988003	0.869546547676798	1.30669277330872
GCST90199655	ebi-a-GCST90018935	Urolithiasis	4-methyl-2-oxopentanoate levels	Weighted mode	12	0.0745996950454655	0.0998865924713642	0.470820048277626	-0.121178026198408	0.270377416289339	1.07745275486936	0.885876236375237	1.31045894596482
GCST90199656	ebi-a-GCST90018935	Urolithiasis	3-indoxyl sulfate levels	MR Egger	23	0.0802378707311922	0.0952451042349653	0.409036582160225	-0.10644253356934	0.266918275031724	1.0835447806118	0.899026710532914	1.305933714578
GCST90199656	ebi-a-GCST90018935	Urolithiasis	3-indoxyl sulfate levels	Weighted median	23	0.0459353754652542	0.0549358938831426	0.403063070820732	-0.0617389765457053	0.153609727476214	1.0470067464467	0.940128250290253	1.16603572626018
GCST90199656	ebi-a-GCST90018935	Urolithiasis	3-indoxyl sulfate levels	Inverse variance weighted	23	0.0141180520927313	0.0479403878325766	0.768382112682317	-0.0798451080591187	0.108081212244581	1.01421818245047	0.923259340743238	1.11413822337835
GCST90199656	ebi-a-GCST90018935	Urolithiasis	3-indoxyl sulfate levels	Simple mode	23	0.0904642300663616	0.0800000684240609	0.270315774154688	-0.0663359040447978	0.247264364177521	1.0946823502263	0.935816466954468	1.28051759101529
GCST90199656	ebi-a-GCST90018935	Urolithiasis	3-indoxyl sulfate levels	Weighted mode	23	0.0413030771166896	0.049726279546781	0.415118298357156	-0.0561604307950011	0.13876658502838	1.04216791493253	0.945387454462632	1.14885590853558
GCST90199657	ebi-a-GCST90018935	Urolithiasis	Sphingosine 1-phosphate levels	MR Egger	17	-0.0645390228862923	0.0465539168676153	0.185908952646068	-0.155784699946818	0.0267066541742336	0.937499529610692	0.855743412140972	1.02706647290611
GCST90199657	ebi-a-GCST90018935	Urolithiasis	Sphingosine 1-phosphate levels	Weighted median	17	-0.0596007120223283	0.0425639967627116	0.16143512330804	-0.143026145677243	0.0238247216325865	0.942140643923478	0.866731407319607	1.02411079768941
GCST90199657	ebi-a-GCST90018935	Urolithiasis	Sphingosine 1-phosphate levels	Inverse variance weighted	17	-0.0303673638071491	0.0311282348474588	0.3292840993971	-0.0913787041081683	0.0306439764938701	0.97008909245846	0.912672012804094	1.03111833616495
GCST90199657	ebi-a-GCST90018935	Urolithiasis	Sphingosine 1-phosphate levels	Simple mode	17	-0.0117316856110271	0.0919566998444438	0.900072338506322	-0.191966817306137	0.168503446084083	0.988336862289941	0.825334254851217	1.18353230538967
GCST90199657	ebi-a-GCST90018935	Urolithiasis	Sphingosine 1-phosphate levels	Weighted mode	17	-0.0584328941523822	0.0402224523291415	0.165625108727417	-0.1372689007175	0.0204031124127352	0.943241535298649	0.871735784234874	1.02061267875271
GCST90199658	ebi-a-GCST90018935	Urolithiasis	Alpha-hydroxyisocaproate levels	MR Egger	22	0.043954895486518	0.090427392453477	0.632194061586215	-0.133282793722297	0.221192584695333	1.04493522253068	0.875217551079807	1.24756366909931
GCST90199658	ebi-a-GCST90018935	Urolithiasis	Alpha-hydroxyisocaproate levels	Weighted median	22	0.0208190253499395	0.0490407975172985	0.671183262659052	-0.0753009377839655	0.116938988483844	1.02103725305653	0.927464335265347	1.12405084755196
GCST90199658	ebi-a-GCST90018935	Urolithiasis	Alpha-hydroxyisocaproate levels	Inverse variance weighted	22	0.0255099027032745	0.0348326598402131	0.463951390082575	-0.0427621105835432	0.0937819159900922	1.02583806479011	0.958139294155542	1.09832019372486
GCST90199658	ebi-a-GCST90018935	Urolithiasis	Alpha-hydroxyisocaproate levels	Simple mode	22	0.0153419033847415	0.0753868446177857	0.840696289394579	-0.132416312066118	0.163100118835601	1.01546019454747	0.875976239680393	1.17715453913067
GCST90199658	ebi-a-GCST90018935	Urolithiasis	Alpha-hydroxyisocaproate levels	Weighted mode	22	0.01236786282189	0.0604687189903854	0.839906154735914	-0.106150826399265	0.130886552043045	1.01244466112097	0.899289001324657	1.13983846163187
GCST90199659	ebi-a-GCST90018935	Urolithiasis	1-stearoyl-GPI (18:0) levels	MR Egger	18	0.0101133179549431	0.126348111200135	0.937195456323959	-0.237528979997321	0.257755615907208	1.01016463038874	0.788574037776433	1.29402254145441
GCST90199659	ebi-a-GCST90018935	Urolithiasis	1-stearoyl-GPI (18:0) levels	Weighted median	18	0.0263539788758811	0.0628085556235469	0.674783400897401	-0.0967507901462708	0.149458747898033	1.02670431579704	0.907782206217286	1.16120556765347
GCST90199659	ebi-a-GCST90018935	Urolithiasis	1-stearoyl-GPI (18:0) levels	Inverse variance weighted	18	0.00626138168719692	0.0438938567147812	0.886567991981785	-0.0797705774737742	0.092293340848168	1.00628102511444	0.923328154366656	1.09668647784271
GCST90199659	ebi-a-GCST90018935	Urolithiasis	1-stearoyl-GPI (18:0) levels	Simple mode	18	0.0854697117141242	0.103056839590965	0.418402592536692	-0.116521693884167	0.287461117312416	1.08922856997813	0.890010788976282	1.3330387590259
GCST90199659	ebi-a-GCST90018935	Urolithiasis	1-stearoyl-GPI (18:0) levels	Weighted mode	18	0.00326538855557434	0.0805550858153139	0.968138000045338	-0.154622579642441	0.161153356753589	1.00327072574453	0.856738467010305	1.17486512850118
GCST90199660	ebi-a-GCST90018935	Urolithiasis	1,2-dipalmitoyl-gpc (16:0/16:0) levels	MR Egger	27	-0.0862041707636565	0.0821220650111453	0.303894577201572	-0.247163418185501	0.0747550766581882	0.917406904429214	0.781013051366428	1.07762018422343
GCST90199660	ebi-a-GCST90018935	Urolithiasis	1,2-dipalmitoyl-gpc (16:0/16:0) levels	Weighted median	27	0.0283203446751704	0.0456387091260287	0.534906652393022	-0.0611315252118459	0.117772214562187	1.02872517827588	0.940699505937327	1.12498782633489
GCST90199660	ebi-a-GCST90018935	Urolithiasis	1,2-dipalmitoyl-gpc (16:0/16:0) levels	Inverse variance weighted	27	-0.0244686868135358	0.0377011714030199	0.516327634033879	-0.0983629827634547	0.0494256091363831	0.975828244731789	0.906319865550564	1.05066742925012
GCST90199660	ebi-a-GCST90018935	Urolithiasis	1,2-dipalmitoyl-gpc (16:0/16:0) levels	Simple mode	27	0.0150767067879954	0.0937487485069702	0.873477954646129	-0.168670840285666	0.198824253861657	1.01519093366486	0.844786927450076	1.21996754247389
GCST90199660	ebi-a-GCST90018935	Urolithiasis	1,2-dipalmitoyl-gpc (16:0/16:0) levels	Weighted mode	27	0.0407542882626676	0.0809810199886213	0.619020452850175	-0.11796851091503	0.199477087440365	1.04159614170253	0.888724037280734	1.22076423827714
GCST90199661	ebi-a-GCST90018935	Urolithiasis	Maleate levels	MR Egger	24	0.068984288201556	0.0749215925192711	0.367166340936375	-0.0778620331362154	0.215830609539327	1.07141937509083	0.925092049788269	1.2408921659015
GCST90199661	ebi-a-GCST90018935	Urolithiasis	Maleate levels	Weighted median	24	0.0293046897629049	0.0512039295664215	0.567109742765466	-0.0710550121872814	0.129664391713091	1.02973829739936	0.931410651780972	1.13844624720942
GCST90199661	ebi-a-GCST90018935	Urolithiasis	Maleate levels	Inverse variance weighted	24	0.00410728988593837	0.0359134951858119	0.908947508573451	-0.066283160678253	0.0744977404501297	1.00411573636112	0.935865826367083	1.07734290920947
GCST90199661	ebi-a-GCST90018935	Urolithiasis	Maleate levels	Simple mode	24	0.057446594987401	0.0829231122807609	0.49539045181838	-0.10508270508289	0.219975895057692	1.05912870636243	0.900250064251081	1.24604669434169
GCST90199661	ebi-a-GCST90018935	Urolithiasis	Maleate levels	Weighted mode	24	0.0279753718091784	0.0561956660048653	0.623336813255949	-0.0821681335603576	0.138118877178714	1.02837035720815	0.921117074982815	1.14811202648062
GCST90199662	ebi-a-GCST90018935	Urolithiasis	Isovalerate (i5:0) levels	MR Egger	17	-0.117535967078375	0.0887283525425173	0.205108135147066	-0.291443538061709	0.056371603904959	0.889108532535079	0.747184199880186	1.05799076419636
GCST90199662	ebi-a-GCST90018935	Urolithiasis	Isovalerate (i5:0) levels	Weighted median	17	-0.0613614424497918	0.0570272609499468	0.281926396342927	-0.173134873911688	0.0504119890121039	0.940483247766878	0.841024174974453	1.05170429774745
GCST90199662	ebi-a-GCST90018935	Urolithiasis	Isovalerate (i5:0) levels	Inverse variance weighted	17	-0.0463829956249442	0.0411459605850813	0.259624350093219	-0.127029078371704	0.0342630871218153	0.954676255334091	0.880708062668403	1.03485682842202
GCST90199662	ebi-a-GCST90018935	Urolithiasis	Isovalerate (i5:0) levels	Simple mode	17	-0.0693386996010095	0.0900052738297159	0.452297621959889	-0.245749036307253	0.107071637105234	0.933010616232419	0.782118483640362	1.11301398472342
GCST90199662	ebi-a-GCST90018935	Urolithiasis	Isovalerate (i5:0) levels	Weighted mode	17	-0.079342561029582	0.0694075412653871	0.269797198935851	-0.215381341909741	0.0566962198505767	0.923723438588149	0.806233930761085	1.05833426061792
GCST90199663	ebi-a-GCST90018935	Urolithiasis	4-acetylphenol sulfate levels	MR Egger	20	-0.018374271253849	0.0386093164095577	0.639868713381437	-0.094048531416582	0.0572999889088841	0.981793506498711	0.910238586000802	1.0589734430377
GCST90199663	ebi-a-GCST90018935	Urolithiasis	4-acetylphenol sulfate levels	Weighted median	20	-0.0341796428248693	0.0361946825441908	0.345002193816533	-0.105121220611483	0.0367619349617447	0.966397882597419	0.900215391311718	1.03744601181273
GCST90199663	ebi-a-GCST90018935	Urolithiasis	4-acetylphenol sulfate levels	Inverse variance weighted	20	-0.00591302313300618	0.0235319550039853	0.801600479317328	-0.0520356549408174	0.040209608674805	0.994104424382154	0.949295019181748	1.04102896002551
GCST90199663	ebi-a-GCST90018935	Urolithiasis	4-acetylphenol sulfate levels	Simple mode	20	-0.0446665044319917	0.0737030132828179	0.55166461215923	-0.189124410466315	0.0997914016023314	0.956316355924911	0.827683527795386	1.10494040523613
GCST90199663	ebi-a-GCST90018935	Urolithiasis	4-acetylphenol sulfate levels	Weighted mode	20	-0.0301912852880896	0.0333746951725809	0.376996833515938	-0.0956056878263481	0.035223117250169	0.970259919348247	0.908822305123792	1.03585079920044
GCST90199664	ebi-a-GCST90018935	Urolithiasis	Phenyllactate (PLA) levels in elite athletes	MR Egger	25	0.0187941555528898	0.0754998237453883	0.805624539572447	-0.129185498988071	0.166773810093851	1.01897187732531	0.87881093188619	1.1814869946501
GCST90199664	ebi-a-GCST90018935	Urolithiasis	Phenyllactate (PLA) levels in elite athletes	Weighted median	25	-0.0447660033286639	0.0522909188120932	0.391945136896287	-0.147256204200367	0.0577241975430388	0.956221208236251	0.863072826204299	1.05942276401175
GCST90199664	ebi-a-GCST90018935	Urolithiasis	Phenyllactate (PLA) levels in elite athletes	Inverse variance weighted	25	-0.0193922420536487	0.0362159365839771	0.592330728770636	-0.0903754777582438	0.0515909936509464	0.980794577903995	0.913588088855161	1.05294499324234
GCST90199664	ebi-a-GCST90018935	Urolithiasis	Phenyllactate (PLA) levels in elite athletes	Simple mode	25	-0.0906771741382142	0.10483882259651	0.395646049964615	-0.296161266427374	0.114806918150946	0.913312504209505	0.743667489750205	1.12165684508492
GCST90199664	ebi-a-GCST90018935	Urolithiasis	Phenyllactate (PLA) levels in elite athletes	Weighted mode	25	-0.0420492051413816	0.0648708479567175	0.523010140233932	-0.169196067136548	0.0850976568537846	0.958822600410128	0.844343339174939	1.08882339257343
GCST90199665	ebi-a-GCST90018935	Urolithiasis	N-acetylaspartate (naa) levels	MR Egger	21	0.105352075781412	0.0577509097358725	0.0838824343783626	-0.00783970730089847	0.218543858863722	1.11110173351022	0.992190943055475	1.24426358741757
GCST90199665	ebi-a-GCST90018935	Urolithiasis	N-acetylaspartate (naa) levels	Weighted median	21	0.0871493538500623	0.0478788193876934	0.0687275140662255	-0.00669313214981683	0.180991839849941	1.0910596215051	0.993329216969502	1.1984054000854
GCST90199665	ebi-a-GCST90018935	Urolithiasis	N-acetylaspartate (naa) levels	Inverse variance weighted	21	0.029697027849178	0.0319431958791104	0.352535536069304	-0.0329116360738784	0.0923056917722345	1.03014238221607	0.967624058872302	1.09670002301777
GCST90199665	ebi-a-GCST90018935	Urolithiasis	N-acetylaspartate (naa) levels	Simple mode	21	0.0469468886755321	0.0721561542890467	0.522691011214958	-0.0944791737309995	0.188372951082064	1.0480663434098	0.909846683140488	1.20728368915621
GCST90199665	ebi-a-GCST90018935	Urolithiasis	N-acetylaspartate (naa) levels	Weighted mode	21	0.081700629242217	0.0554868628868678	0.156467302192776	-0.0270536220160439	0.190454880500478	1.08513090473719	0.973309049331565	1.20979978684512
GCST90199666	ebi-a-GCST90018935	Urolithiasis	Palmitoylcarnitine levels (Metabolon platform)	MR Egger	30	0.105861084856263	0.0649058201171882	0.114090149497319	-0.0213543225734257	0.233076492285952	1.11166743833789	0.978872066646498	1.26247804546559
GCST90199666	ebi-a-GCST90018935	Urolithiasis	Palmitoylcarnitine levels (Metabolon platform)	Weighted median	30	0.00460684885524946	0.0462123962244731	0.920591555237899	-0.0859694477447178	0.0951831454552167	1.00461747669746	0.917622266221613	1.09986027109135
GCST90199666	ebi-a-GCST90018935	Urolithiasis	Palmitoylcarnitine levels (Metabolon platform)	Inverse variance weighted	30	-0.02438581557918	0.0353907203155141	0.490794652707374	-0.0937516273975877	0.0449799962392277	0.975909116173861	0.910508879618874	1.04600693562693
GCST90199666	ebi-a-GCST90018935	Urolithiasis	Palmitoylcarnitine levels (Metabolon platform)	Simple mode	30	-0.0448888178258566	0.0815722529604193	0.58633105955156	-0.204770433628278	0.114992797976565	0.956103777620595	0.814834353507968	1.12186535784225
GCST90199666	ebi-a-GCST90018935	Urolithiasis	Palmitoylcarnitine levels (Metabolon platform)	Weighted mode	30	0.0520051367232223	0.0516164690222851	0.322013368097946	-0.0491631425604565	0.153173416006901	1.0533811534269	0.952025801101685	1.16552708247082
GCST90199667	ebi-a-GCST90018935	Urolithiasis	Erythritol levels in elite athletes	MR Egger	24	0.0390030674842623	0.0528908620384037	0.468656406086042	-0.064663022111009	0.142669157079534	1.03977367313464	0.937383287602956	1.15334816146396
GCST90199667	ebi-a-GCST90018935	Urolithiasis	Erythritol levels in elite athletes	Weighted median	24	-0.00650496805087729	0.032018490436569	0.839007741816862	-0.0692612093065525	0.056251273204798	0.993516143452439	0.93308291830112	1.05786346308621
GCST90199667	ebi-a-GCST90018935	Urolithiasis	Erythritol levels in elite athletes	Inverse variance weighted	24	-0.0116819112301277	0.0415056050436442	0.778362340699876	-0.0930328971156703	0.0696690746554149	0.988386057369699	0.911163525151214	1.07215331983432
GCST90199667	ebi-a-GCST90018935	Urolithiasis	Erythritol levels in elite athletes	Simple mode	24	0.0197444746192676	0.0492325095463928	0.692088165387216	-0.0767512440916622	0.116240193330198	1.0199406859942	0.926120202827227	1.12326564064858
GCST90199667	ebi-a-GCST90018935	Urolithiasis	Erythritol levels in elite athletes	Weighted mode	24	0.0147913525581838	0.0251995179752276	0.562942047389171	-0.0345997026732623	0.0641824077896298	1.01490128596594	0.965992022898018	1.06628688005642
GCST90199668	ebi-a-GCST90018935	Urolithiasis	Hexanoylcarnitine levels (Biocrates platform)	MR Egger	23	0.041714317678782	0.0521432672182056	0.432671168059101	-0.0604864860689009	0.143915121426465	1.04259658478883	0.941306489683497	1.15478608776917
GCST90199668	ebi-a-GCST90018935	Urolithiasis	Hexanoylcarnitine levels (Biocrates platform)	Weighted median	23	0.032998943307151	0.0411250481543385	0.422318735205023	-0.0476061510753525	0.113604037689654	1.03354944709642	0.953509251727911	1.12030843713107
GCST90199668	ebi-a-GCST90018935	Urolithiasis	Hexanoylcarnitine levels (Biocrates platform)	Inverse variance weighted	23	0.0285330319789739	0.0314876525766455	0.364848133993437	-0.0331827670712513	0.0902488310291991	1.0289439983297	0.967361741558922	1.09444658209509
GCST90199668	ebi-a-GCST90018935	Urolithiasis	Hexanoylcarnitine levels (Biocrates platform)	Simple mode	23	-0.0169253784071051	0.0901881905925973	0.852857545394276	-0.193694231968596	0.159843475154386	0.98321705112003	0.823909791032013	1.17332720175868
GCST90199668	ebi-a-GCST90018935	Urolithiasis	Hexanoylcarnitine levels (Biocrates platform)	Weighted mode	23	0.0276694714663193	0.03996896933739	0.496007968089438	-0.0506697084349652	0.106008651367604	1.02805582647328	0.95059259140159	1.1118314953279
GCST90199669	ebi-a-GCST90018935	Urolithiasis	Acetylcarnitine levels (Biocrates platform)	MR Egger	22	0.019292684280127	0.104773545538959	0.855760196609986	-0.186063464976233	0.224648833536487	1.01947999072244	0.830220903360014	1.2518830196603
GCST90199669	ebi-a-GCST90018935	Urolithiasis	Acetylcarnitine levels (Biocrates platform)	Weighted median	22	0.044657614837164	0.0648672965313015	0.491172119856346	-0.082482286364187	0.171797516038515	1.04566977679424	0.920827748919731	1.18743737184688
GCST90199669	ebi-a-GCST90018935	Urolithiasis	Acetylcarnitine levels (Biocrates platform)	Inverse variance weighted	22	0.00449469107907419	0.0438519521908964	0.918362238572172	-0.0814551352150827	0.0904445173732311	1.00450480735385	0.921774064121334	1.09466077130174
GCST90199669	ebi-a-GCST90018935	Urolithiasis	Acetylcarnitine levels (Biocrates platform)	Simple mode	22	0.0809907791417469	0.112960175646032	0.481282453890146	-0.140411165124476	0.30239272340797	1.08436089778253	0.869000859087106	1.35309251348147
GCST90199669	ebi-a-GCST90018935	Urolithiasis	Acetylcarnitine levels (Biocrates platform)	Weighted mode	22	0.0779093701052159	0.0800516625908789	0.341512663209131	-0.0789918885729068	0.234810628783339	1.0810246810772	0.924047419757964	1.2646692540997
GCST90199670	ebi-a-GCST90018935	Urolithiasis	Iminodiacetate (IDA) levels	MR Egger	17	0.0222859983457051	0.126592479747635	0.862613120305934	-0.22583526195966	0.270407258651071	1.02253618631293	0.797849527007566	1.31049805373825
GCST90199670	ebi-a-GCST90018935	Urolithiasis	Iminodiacetate (IDA) levels	Weighted median	17	0.01740793847151	0.0665312018996786	0.793590718427649	-0.11299321725186	0.14780909419488	1.01756033967835	0.893156718152539	1.15929155974784
GCST90199670	ebi-a-GCST90018935	Urolithiasis	Iminodiacetate (IDA) levels	Inverse variance weighted	17	0.0289664790709216	0.0504774636553028	0.566069490722912	-0.0699693496934718	0.127902307835315	1.02939008778466	0.932422398500302	1.13644197579727
GCST90199670	ebi-a-GCST90018935	Urolithiasis	Iminodiacetate (IDA) levels	Simple mode	17	0.00596007964868095	0.130824841080331	0.9642265467094	-0.250456608868767	0.262376768166129	1.00597787626223	0.77844525690123	1.30001625490985
GCST90199670	ebi-a-GCST90018935	Urolithiasis	Iminodiacetate (IDA) levels	Weighted mode	17	0.00596007964868095	0.100577066377816	0.953479783506798	-0.191170970451839	0.203091129749201	1.00597787626223	0.825991355962928	1.22518411388133
GCST90199671	ebi-a-GCST90018935	Urolithiasis	Cysteine s-sulfate levels	MR Egger	18	0.0471539738053953	0.0472214872073237	0.332866294975971	-0.0454001411209591	0.13970808873175	1.04828340483895	0.955615024452651	1.14993806997767
GCST90199671	ebi-a-GCST90018935	Urolithiasis	Cysteine s-sulfate levels	Weighted median	18	0.0265460057434925	0.0375091556451979	0.479118722493926	-0.0469719393210954	0.100063950808081	1.02690148954149	0.95411417030611	1.10524159690889
GCST90199671	ebi-a-GCST90018935	Urolithiasis	Cysteine s-sulfate levels	Inverse variance weighted	18	0.0749364244608804	0.0292196847265168	0.0103298670069546	0.0176658423969073	0.132207006524853	1.07781562599691	1.01782280632842	1.14134456058579
GCST90199671	ebi-a-GCST90018935	Urolithiasis	Cysteine s-sulfate levels	Simple mode	18	0.0700795759873726	0.0763295425355907	0.371399897670044	-0.0795263273823852	0.21968547935713	1.07259353054754	0.92355370489699	1.24568487535952
GCST90199671	ebi-a-GCST90018935	Urolithiasis	Cysteine s-sulfate levels	Weighted mode	18	0.03349219055756	0.0321807205511055	0.312566291704472	-0.0295820217226067	0.0965664028377267	1.03405936826763	0.970851243483988	1.10138271365327
GCST90199672	ebi-a-GCST90018935	Urolithiasis	Oxalate (ethanedioate) levels	MR Egger	26	-0.0352113368025895	0.035559108660905	0.331945643175238	-0.104907189777963	0.0344845161727844	0.965401369858348	0.900408085782811	1.03508600115924
GCST90199672	ebi-a-GCST90018935	Urolithiasis	Oxalate (ethanedioate) levels	Weighted median	26	-0.0268338894584835	0.0347586978430102	0.440111450276509	-0.0949609372307836	0.0412931583138166	0.973522940516839	0.909408457787117	1.04215757792568
GCST90199672	ebi-a-GCST90018935	Urolithiasis	Oxalate (ethanedioate) levels	Inverse variance weighted	26	-0.0225872036154822	0.0245083091430078	0.356729893838306	-0.0706234895357774	0.025449082304813	0.977665977467943	0.931812663307369	1.02577567480756
GCST90199672	ebi-a-GCST90018935	Urolithiasis	Oxalate (ethanedioate) levels	Simple mode	26	0.0108780814770915	0.0719993253416072	0.881120497519986	-0.130240596192459	0.151996759146642	1.01093746292883	0.877884189916176	1.16415646356561
GCST90199672	ebi-a-GCST90018935	Urolithiasis	Oxalate (ethanedioate) levels	Weighted mode	26	-0.020285259291474	0.0295718419512619	0.499047697849779	-0.0782460695159473	0.0376755509329994	0.979919102404699	0.924736848995928	1.03839427216538
GCST90199673	ebi-a-GCST90018935	Urolithiasis	DHEAS levels	MR Egger	45	-0.023362248546996	0.0665810424418019	0.727388403481306	-0.153861091732928	0.107136594638936	0.976908535970906	0.857391111453438	1.11308628571506
GCST90199673	ebi-a-GCST90018935	Urolithiasis	DHEAS levels	Weighted median	45	-0.0272692505536899	0.0459362432823611	0.552757886136161	-0.117304287387118	0.0627657862797379	0.97309919875028	0.889314544788897	1.06477742454242
GCST90199673	ebi-a-GCST90018935	Urolithiasis	DHEAS levels	Inverse variance weighted	45	-0.0360274798705458	0.0313269550887575	0.250124393473834	-0.0974283118445104	0.0253733521034189	0.964613785656952	0.90716737238045	1.02569799555049
GCST90199673	ebi-a-GCST90018935	Urolithiasis	DHEAS levels	Simple mode	45	-0.0179170141565221	0.0737353863669246	0.809141830181708	-0.162438371435694	0.12660434312265	0.982242541201995	0.850068477110923	1.13496787108959
GCST90199673	ebi-a-GCST90018935	Urolithiasis	DHEAS levels	Weighted mode	45	-0.0248418423366965	0.0526994197432234	0.63969316061861	-0.128132705033414	0.0784490203600213	0.975464176963785	0.879736625919606	1.08160821375941
GCST90199674	ebi-a-GCST90018935	Urolithiasis	3-hydroxymyristate levels	MR Egger	20	0.0959516831655674	0.0860630865371618	0.279558444717994	-0.0727319664472698	0.264635332778405	1.10070588008538	0.929850027634054	1.3029557438819
GCST90199674	ebi-a-GCST90018935	Urolithiasis	3-hydroxymyristate levels	Weighted median	20	-0.0248068099411826	0.0607360759643829	0.682953486959638	-0.143849518831373	0.0942358989490079	0.975498350409227	0.866018057663758	1.09881892557556
GCST90199674	ebi-a-GCST90018935	Urolithiasis	3-hydroxymyristate levels	Inverse variance weighted	20	0.0105853356801971	0.0391793642895138	0.787024624776264	-0.0662062183272499	0.0873768896876441	1.01064155855013	0.935937836854279	1.09130790491555
GCST90199674	ebi-a-GCST90018935	Urolithiasis	3-hydroxymyristate levels	Simple mode	20	-0.0802557878797082	0.0980975533317719	0.42342951349933	-0.272526992409981	0.112015416650565	0.922880254609664	0.761452875449614	1.11853010449989
GCST90199674	ebi-a-GCST90018935	Urolithiasis	3-hydroxymyristate levels	Weighted mode	20	-0.0636154401816239	0.0716601986890595	0.385782245418858	-0.204069429612181	0.0768385492489328	0.938365787930899	0.815405755916524	1.0798677168638
GCST90199675	ebi-a-GCST90018935	Urolithiasis	Homoarginine levels	MR Egger	29	-0.0767879422409171	0.0456801916946965	0.104299004748057	-0.166321117962522	0.0127452334806881	0.926086216553416	0.846774276096166	1.01282680012923
GCST90199675	ebi-a-GCST90018935	Urolithiasis	Homoarginine levels	Weighted median	29	-0.0427707624019438	0.0329362450378234	0.194083796341354	-0.107325802676078	0.02178427787219	0.958131004544226	0.898232978604417	1.02202328764999
GCST90199675	ebi-a-GCST90018935	Urolithiasis	Homoarginine levels	Inverse variance weighted	29	-0.0221536587000774	0.0248063244109203	0.371822395271773	-0.0707740545454812	0.0264667371453264	0.97808993147635	0.931672375486159	1.02682009172614
GCST90199675	ebi-a-GCST90018935	Urolithiasis	Homoarginine levels	Simple mode	29	0.0101395217971039	0.0702083945176575	0.886203037640001	-0.127468931457505	0.147747975051713	1.01019110093009	0.880320765692477	1.15922070700628
GCST90199675	ebi-a-GCST90018935	Urolithiasis	Homoarginine levels	Weighted mode	29	-0.0354568244730695	0.0302946148932574	0.251705447311352	-0.094834269663854	0.0239206207177149	0.965164404812172	0.909523657639699	1.02420901368731
GCST90199676	ebi-a-GCST90018935	Urolithiasis	1-oleoylglycerol (18:1) levels	MR Egger	31	-0.197469222951093	0.0811604385492759	0.021369646488555	-0.356543682507674	-0.0383947633945125	0.820805402206991	0.700091889032352	0.962332972066538
GCST90199676	ebi-a-GCST90018935	Urolithiasis	1-oleoylglycerol (18:1) levels	Weighted median	31	-0.00442663915699798	0.0477473241694033	0.926134206401207	-0.0980113945290284	0.0891581162150325	0.995583143969335	0.906638572975526	1.09325350376707
GCST90199676	ebi-a-GCST90018935	Urolithiasis	1-oleoylglycerol (18:1) levels	Inverse variance weighted	31	-0.0122099632438668	0.0310371445059567	0.694025245154259	-0.0730427664755419	0.0486228399878083	0.987864275897756	0.929561075124726	1.0498243243071
GCST90199676	ebi-a-GCST90018935	Urolithiasis	1-oleoylglycerol (18:1) levels	Simple mode	31	0.0447304356055184	0.0833390888612367	0.595413781974982	-0.118614178562506	0.208075049773542	1.04574592604342	0.888150402131085	1.2313055752859
GCST90199676	ebi-a-GCST90018935	Urolithiasis	1-oleoylglycerol (18:1) levels	Weighted mode	31	0.0161294247905598	0.0751049663068086	0.831408873676915	-0.131076309170785	0.163335158751905	1.01626020615922	0.877150837184076	1.1774312499528
GCST90199677	ebi-a-GCST90018935	Urolithiasis	3-methyl-2-oxobutyrate levels	MR Egger	22	0.0617855339102869	0.141040733126291	0.66603131752978	-0.214654303017243	0.338225370837816	1.06373418535146	0.806820307318653	1.40245654059675
GCST90199677	ebi-a-GCST90018935	Urolithiasis	3-methyl-2-oxobutyrate levels	Weighted median	22	-0.00569748284033741	0.0559310936928548	0.918862951744145	-0.115322426478333	0.103927460797658	0.994318717034249	0.89107879018786	1.10951996830292
GCST90199677	ebi-a-GCST90018935	Urolithiasis	3-methyl-2-oxobutyrate levels	Inverse variance weighted	22	0.0516157161976724	0.0472209591692089	0.274363974424514	-0.0409373637739769	0.144168796169322	1.05297102504592	0.959889251905013	1.15507906499193
GCST90199677	ebi-a-GCST90018935	Urolithiasis	3-methyl-2-oxobutyrate levels	Simple mode	22	-0.0489009632881285	0.0908328846829033	0.595988116680879	-0.226933417266619	0.129131490690362	0.952275435256475	0.796973845220631	1.13783972966123
GCST90199677	ebi-a-GCST90018935	Urolithiasis	3-methyl-2-oxobutyrate levels	Weighted mode	22	-0.0108675191501499	0.0609074565837311	0.860097932139215	-0.130246134054263	0.108511095753963	0.989191319001622	0.877879328328314	1.11461727598879
GCST90199678	ebi-a-GCST90018935	Urolithiasis	Tartronate (hydroxymalonate) levels	MR Egger	20	0.0108141481166272	0.0763682269711777	0.888964587710137	-0.138867576746881	0.160495872980136	1.01087283236565	0.870343274515196	1.17409292762578
GCST90199678	ebi-a-GCST90018935	Urolithiasis	Tartronate (hydroxymalonate) levels	Weighted median	20	-0.022999302555599	0.063179648610856	0.715835429192649	-0.146831413832877	0.100832808721679	0.977263165359762	0.863439529107729	1.10609169741848
GCST90199678	ebi-a-GCST90018935	Urolithiasis	Tartronate (hydroxymalonate) levels	Inverse variance weighted	20	0.00384618677509391	0.0449452206066876	0.931804281110565	-0.0842464456140138	0.0919388191642016	1.00385359284344	0.919204694213411	1.09629774761652
GCST90199678	ebi-a-GCST90018935	Urolithiasis	Tartronate (hydroxymalonate) levels	Simple mode	20	0.0309098430838735	0.0902625905914015	0.735776286902981	-0.146004834475274	0.20782452064302	1.03139251252643	0.864153525445693	1.23099713600884
GCST90199678	ebi-a-GCST90018935	Urolithiasis	Tartronate (hydroxymalonate) levels	Weighted mode	20	0.0108006831245134	0.0621913876923187	0.863962949943465	-0.111094436752431	0.132695803001458	1.01085922106257	0.894854237810498	1.14190258215398
GCST90199679	ebi-a-GCST90018935	Urolithiasis	2,3-dihydroxypyridine levels	MR Egger	23	-0.0400306166958802	0.155860810664482	0.799805202674456	-0.345517805598264	0.265456572206504	0.960760023404569	0.707853727932539	1.30402622201111
GCST90199679	ebi-a-GCST90018935	Urolithiasis	2,3-dihydroxypyridine levels	Weighted median	23	0.0687731215069509	0.0564310428377182	0.222953976396265	-0.0418317224549767	0.179377965468879	1.0711931508892	0.959031150402235	1.19647288415051
GCST90199679	ebi-a-GCST90018935	Urolithiasis	2,3-dihydroxypyridine levels	Inverse variance weighted	23	0.0564204158431839	0.03960504548135	0.154279666046178	-0.021205473300262	0.13404630498663	1.05804240803659	0.979017781886673	1.1434457656597
GCST90199679	ebi-a-GCST90018935	Urolithiasis	2,3-dihydroxypyridine levels	Simple mode	23	0.178795134010021	0.104104679302035	0.0999422702615467	-0.025250037421968	0.38284030544201	1.19577574529092	0.975066078537328	1.46644382826955
GCST90199679	ebi-a-GCST90018935	Urolithiasis	2,3-dihydroxypyridine levels	Weighted mode	23	0.17510119355757	0.0966679487775969	0.0837602260563685	-0.0143679860465197	0.36457037316166	1.19136676915443	0.98573474088345	1.43989525759575
GCST90199680	ebi-a-GCST90018935	Urolithiasis	3-hydroxyoctanoate levels	MR Egger	21	-0.205765473264395	0.121499877415926	0.106683205326596	-0.44390523299961	0.0323742864708197	0.814023964280923	0.641526213461628	1.03290403497014
GCST90199680	ebi-a-GCST90018935	Urolithiasis	3-hydroxyoctanoate levels	Weighted median	21	-0.00432109708037316	0.0622030567368911	0.944617421577387	-0.12623908828468	0.117596894123933	0.995688225426962	0.881404088197909	1.12479061026466
GCST90199680	ebi-a-GCST90018935	Urolithiasis	3-hydroxyoctanoate levels	Inverse variance weighted	21	-0.0425210719277452	0.0443551716978954	0.337735247391523	-0.12945720845562	0.0444150646001298	0.958370270599079	0.878572183072437	1.04541618009823
GCST90199680	ebi-a-GCST90018935	Urolithiasis	3-hydroxyoctanoate levels	Simple mode	21	-0.00944812812336604	0.113108590842514	0.93425937465478	-0.231140966174694	0.212244709927962	0.990596365202679	0.793627583505023	1.23645041975352
GCST90199680	ebi-a-GCST90018935	Urolithiasis	3-hydroxyoctanoate levels	Weighted mode	21	0.0167897734955154	0.0910161607818504	0.855502229061167	-0.161601901636911	0.195181448627942	1.01693151389446	0.850779831190549	1.21553152300817
GCST90199681	ebi-a-GCST90018935	Urolithiasis	2-hydroxyoctanoate levels	MR Egger	22	0.00930932057834588	0.0282803318303404	0.745441889713815	-0.0461201298091213	0.0647387709658131	1.00935278707966	0.954927240073005	1.06688028787155
GCST90199681	ebi-a-GCST90018935	Urolithiasis	2-hydroxyoctanoate levels	Weighted median	22	0.0041146600264006	0.0262552361231265	0.875467342628755	-0.0473456027749274	0.0555749228277286	1.00412313686241	0.953757719310386	1.05714821863925
GCST90199681	ebi-a-GCST90018935	Urolithiasis	2-hydroxyoctanoate levels	Inverse variance weighted	22	-0.000368171367029495	0.0204387973166936	0.985628197236538	-0.040428214107749	0.03969187137369	0.999631896399731	0.960378103636023	1.04049012000219
GCST90199681	ebi-a-GCST90018935	Urolithiasis	2-hydroxyoctanoate levels	Simple mode	22	0.0382100365930623	0.0632185913757027	0.552045033686816	-0.0856984025033149	0.16211847568944	1.03894942736137	0.917871017080123	1.17599956042658
GCST90199681	ebi-a-GCST90018935	Urolithiasis	2-hydroxyoctanoate levels	Weighted mode	22	0.00955835067069732	0.0231511573754881	0.683888998407138	-0.0358179177852593	0.054934619126654	1.00960417759804	0.964815953315969	1.05647153938551
GCST90199682	ebi-a-GCST90018935	Urolithiasis	Homocitrulline levels	MR Egger	29	-0.0780615702980794	0.0649343709777084	0.239738896666486	-0.205332937414388	0.049209796818229	0.924907477961273	0.814376134985977	1.05044070674224
GCST90199682	ebi-a-GCST90018935	Urolithiasis	Homocitrulline levels	Weighted median	29	-0.0371515485257967	0.0363996772631073	0.307417453841712	-0.108494915961487	0.0341918189098936	0.96353010271719	0.89718345612062	1.0347830786543
GCST90199682	ebi-a-GCST90018935	Urolithiasis	Homocitrulline levels	Inverse variance weighted	29	-0.00803803362928421	0.0351173892598322	0.818954094358587	-0.0768681165785553	0.0607920493199868	0.99199418498048	0.926011971180735	1.06267790661534
GCST90199682	ebi-a-GCST90018935	Urolithiasis	Homocitrulline levels	Simple mode	29	-0.0231827294928253	0.065814429267596	0.727292892723223	-0.152179010857313	0.105813551871663	0.977083925409696	0.858834526274836	1.11161459872249
GCST90199682	ebi-a-GCST90018935	Urolithiasis	Homocitrulline levels	Weighted mode	29	-0.0560389293085304	0.0334207010686222	0.104718366892702	-0.12154350340303	0.00946564478596906	0.945502327422116	0.885552527962353	1.00951058568786
GCST90199683	ebi-a-GCST90018935	Urolithiasis	Indoleacetate levels	MR Egger	31	-0.160936176262132	0.084411363946038	0.0665286252257296	-0.326382449596367	0.00451009707210243	0.85134640548304	0.721529186110788	1.00452028286712
GCST90199683	ebi-a-GCST90018935	Urolithiasis	Indoleacetate levels	Weighted median	31	0.00841915408677954	0.0474317656935981	0.859115405654108	-0.0845471066726727	0.101385414846232	1.00845469483554	0.918928366699467	1.10670309938147
GCST90199683	ebi-a-GCST90018935	Urolithiasis	Indoleacetate levels	Inverse variance weighted	31	-0.039100542239545	0.0393837513700438	0.320803050246362	-0.116292694924831	0.0380916104457408	0.961654017437067	0.890214623858853	1.03882639586864
GCST90199683	ebi-a-GCST90018935	Urolithiasis	Indoleacetate levels	Simple mode	31	0.0602248543257478	0.0827030743372912	0.472133821054396	-0.101873171375343	0.222322880026838	1.06207533193104	0.903144088928088	1.24897458171401
GCST90199683	ebi-a-GCST90018935	Urolithiasis	Indoleacetate levels	Weighted mode	31	0.00945110128238835	0.0572929592563113	0.87008125975991	-0.102843098859982	0.121745301424759	1.0094959039738	0.902268529336944	1.12946639166146
GCST90199684	ebi-a-GCST90018935	Urolithiasis	1-linoleoylglycerol (18:2) levels	MR Egger	18	-0.0348331052101992	0.138616465042655	0.804787826697868	-0.306521376693803	0.236855166273405	0.965766584219216	0.736002784705029	1.26725756284775
GCST90199684	ebi-a-GCST90018935	Urolithiasis	1-linoleoylglycerol (18:2) levels	Weighted median	18	-0.0723937348846847	0.0705788297015343	0.30502613837312	-0.210728241099692	0.0659407713303225	0.930164585455563	0.80999416009598	1.06816344939227
GCST90199684	ebi-a-GCST90018935	Urolithiasis	1-linoleoylglycerol (18:2) levels	Inverse variance weighted	18	-0.0661923075207091	0.0514059258454124	0.197871436105979	-0.166947922177717	0.0345633071362992	0.935950856595019	0.846243680717672	1.03516755979559
GCST90199684	ebi-a-GCST90018935	Urolithiasis	1-linoleoylglycerol (18:2) levels	Simple mode	18	0.0805520373858122	0.137271923521794	0.565045845656392	-0.188500932716904	0.349605007488528	1.08388524772957	0.828199730962393	1.41850713822453
GCST90199684	ebi-a-GCST90018935	Urolithiasis	1-linoleoylglycerol (18:2) levels	Weighted mode	18	-0.158251697453148	0.115684663457913	0.189137074453583	-0.384993637830658	0.0684902429243613	0.853634897197098	0.680454965360535	1.07089017614356
GCST90199685	ebi-a-GCST90018935	Urolithiasis	2-linoleoylglycerol (18:2) levels	MR Egger	23	-0.0975297614289847	0.0925227446002782	0.303807398750208	-0.27887434084553	0.0838148179875606	0.907075345295607	0.756634975352825	1.08742750314902
GCST90199685	ebi-a-GCST90018935	Urolithiasis	2-linoleoylglycerol (18:2) levels	Weighted median	23	-0.043750414527429	0.050165909553369	0.383145944870507	-0.142075597252032	0.0545747681971742	0.957192829086954	0.86755566918226	1.05609143551456
GCST90199685	ebi-a-GCST90018935	Urolithiasis	2-linoleoylglycerol (18:2) levels	Inverse variance weighted	23	-0.0255655539541026	0.0352245466209589	0.467968732101387	-0.094605665331182	0.0434745574229768	0.974758477598769	0.90973160245614	1.04443342089622
GCST90199685	ebi-a-GCST90018935	Urolithiasis	2-linoleoylglycerol (18:2) levels	Simple mode	23	0.0349924275608803	0.102619480782595	0.736344635808516	-0.166141754773005	0.236126609894766	1.03561186666212	0.846926169852795	1.2663346305119
GCST90199685	ebi-a-GCST90018935	Urolithiasis	2-linoleoylglycerol (18:2) levels	Weighted mode	23	-0.0555030933815575	0.05599076877	0.332322299721371	-0.165245000170757	0.0542388134076426	0.946009097298814	0.847685995430997	1.05573669613015
GCST90199686	ebi-a-GCST90018935	Urolithiasis	Indolepropionate levels	MR Egger	17	0.157968468773212	0.102181177651604	0.142947572671515	-0.0423066394239315	0.358243576970355	1.17112926698297	0.958575798370914	1.43081409139995
GCST90199686	ebi-a-GCST90018935	Urolithiasis	Indolepropionate levels	Weighted median	17	0.0556730729057598	0.051195182790225	0.276830465836215	-0.0446694853630813	0.156015631174601	1.05725198291155	0.956313505216003	1.16884447335912
GCST90199686	ebi-a-GCST90018935	Urolithiasis	Indolepropionate levels	Inverse variance weighted	17	0.00208838443684032	0.0385466899196879	0.956793309734664	-0.0734631278057479	0.0776398966794285	1.00209056663044	0.929170405711589	1.0807334128993
GCST90199686	ebi-a-GCST90018935	Urolithiasis	Indolepropionate levels	Simple mode	17	-0.0252123031671019	0.0761310584642277	0.744813983662612	-0.174429177756988	0.124004571422784	0.975102872623442	0.839936338298253	1.13202104593415
GCST90199686	ebi-a-GCST90018935	Urolithiasis	Indolepropionate levels	Weighted mode	17	0.0447167066119684	0.0580862451639022	0.452615784086947	-0.0691323339092799	0.158565747133217	1.0457315691029	0.933203177481963	1.17182896608767
GCST90199687	ebi-a-GCST90018935	Urolithiasis	Threonate levels	MR Egger	26	-0.0595205682748755	0.0509605678700827	0.254289957469892	-0.159403281300238	0.0403621447504866	0.942216153631085	0.852652430842941	1.0411877666093
GCST90199687	ebi-a-GCST90018935	Urolithiasis	Threonate levels	Weighted median	26	-0.0137414832779262	0.0420509701697408	0.743833077799111	-0.0961613848106181	0.0686784182547657	0.98635249992138	0.908317415605382	1.07109171021755
GCST90199687	ebi-a-GCST90018935	Urolithiasis	Threonate levels	Inverse variance weighted	26	-0.0295402911616577	0.0280728304296129	0.292674157580444	-0.084563038803699	0.0254824564803836	0.970891758496328	0.918913726328952	1.02580990979631
GCST90199687	ebi-a-GCST90018935	Urolithiasis	Threonate levels	Simple mode	26	0.00485632617672971	0.071145974645804	0.946122779337571	-0.134589784129046	0.144302436482505	1.00486813724042	0.87407439734494	1.15523344043509
GCST90199687	ebi-a-GCST90018935	Urolithiasis	Threonate levels	Weighted mode	26	-0.023688289657258	0.0405443382287989	0.564283307354223	-0.103155192585704	0.0557786132711879	0.97659007554563	0.901986980927053	1.05736357156063
GCST90199688	ebi-a-GCST90018935	Urolithiasis	N-acetylglycine levels	MR Egger	25	-0.0407544812618196	0.0562822137648672	0.476300119355622	-0.151067620240959	0.0695586577173202	0.960064814916007	0.859789557516415	1.07203494248313
GCST90199688	ebi-a-GCST90018935	Urolithiasis	N-acetylglycine levels	Weighted median	25	0.0187101627529629	0.0363022561422284	0.606273918589125	-0.0524422592858047	0.0898625847917305	1.0188862946185	0.948909110163732	1.09402393784827
GCST90199688	ebi-a-GCST90018935	Urolithiasis	N-acetylglycine levels	Inverse variance weighted	25	0.0145869103837443	0.0322962755698569	0.651514506116656	-0.0487137897331752	0.0778876105006638	1.01469381854846	0.952453692717008	1.08100115866354
GCST90199688	ebi-a-GCST90018935	Urolithiasis	N-acetylglycine levels	Simple mode	25	0.103130632742673	0.0792704937215691	0.205612407048292	-0.0522395349516025	0.258500800436948	1.10863622380757	0.949101496631359	1.29498718640805
GCST90199688	ebi-a-GCST90018935	Urolithiasis	N-acetylglycine levels	Weighted mode	25	0.0175808081440869	0.0326655214156204	0.595390938905632	-0.046443613830529	0.0816052301187029	1.01773626020632	0.954618386326553	1.08502738913771
GCST90199689	ebi-a-GCST90018935	Urolithiasis	Glycolithocholate levels	MR Egger	24	0.0638583294421833	0.0411932224480068	0.135357142386785	-0.01688038655591	0.144597045440277	1.06594137555471	0.983261288870448	1.1555738326938
GCST90199689	ebi-a-GCST90018935	Urolithiasis	Glycolithocholate levels	Weighted median	24	0.0789268769967303	0.0366882034293818	0.0314535066202981	0.00701799827514196	0.150835755718319	1.08212519093332	1.00704268213501	1.16280565821686
GCST90199689	ebi-a-GCST90018935	Urolithiasis	Glycolithocholate levels	Inverse variance weighted	24	0.068955603949458	0.0235948172786127	0.00347245414197269	0.0227097620833772	0.115201445815539	1.07138864266814	1.02296959189345	1.12209945704608
GCST90199689	ebi-a-GCST90018935	Urolithiasis	Glycolithocholate levels	Simple mode	24	0.0656889639705766	0.0568126758188698	0.25945322503843	-0.0456638806344082	0.177041808575561	1.06789451183595	0.955363024243724	1.19368099818611
GCST90199689	ebi-a-GCST90018935	Urolithiasis	Glycolithocholate levels	Weighted mode	24	0.0680755173465268	0.0320424619887241	0.0445899801171773	0.00527229184862761	0.130878742844426	1.07044614267884	1.00528621483723	1.13982956044169
GCST90199690	ebi-a-GCST90018935	Urolithiasis	EDTA levels	MR Egger	17	-0.0836991460034494	0.113377126310673	0.471763779858652	-0.305918313572368	0.138520021565469	0.919707912277547	0.7364467747053	1.14857267756303
GCST90199690	ebi-a-GCST90018935	Urolithiasis	EDTA levels	Weighted median	17	0.0572919932884892	0.0648583596759636	0.377052515978038	-0.0698303916763994	0.184414378253378	1.05896497592189	0.932551975070515	1.20251401552653
GCST90199690	ebi-a-GCST90018935	Urolithiasis	EDTA levels	Inverse variance weighted	17	0.0107467000161176	0.0438360182878802	0.806334988247108	-0.0751718958281277	0.0966652958603628	1.01080465321256	0.927584024799459	1.10149163810475
GCST90199690	ebi-a-GCST90018935	Urolithiasis	EDTA levels	Simple mode	17	0.133043296492535	0.107748515834524	0.234747585055703	-0.0781437945431313	0.344230387528202	1.14229945482006	0.924831431268638	1.41090365267136
GCST90199690	ebi-a-GCST90018935	Urolithiasis	EDTA levels	Weighted mode	17	0.0837416224114274	0.0722711458042577	0.263575064920204	-0.0579098233649177	0.225393068187772	1.08734791117935	0.943735046450668	1.25281506116866
GCST90199691	ebi-a-GCST90018935	Urolithiasis	1-methylhistidine levels	MR Egger	32	0.093816779034401	0.105888669028674	0.382667694241834	-0.113725012261801	0.301358570330603	1.09835848517792	0.892503349618174	1.35169393199301
GCST90199691	ebi-a-GCST90018935	Urolithiasis	1-methylhistidine levels	Weighted median	32	0.0507338496322563	0.0436331087954734	0.244936042418246	-0.0347870436068715	0.136254742871384	1.05204285442605	0.96581107000106	1.14597378506719
GCST90199691	ebi-a-GCST90018935	Urolithiasis	1-methylhistidine levels	Inverse variance weighted	32	0.0336073398885489	0.0380948621134	0.377667916371533	-0.041058589853715	0.108273269630813	1.03417844636784	0.959772895346888	1.11435222240282
GCST90199691	ebi-a-GCST90018935	Urolithiasis	1-methylhistidine levels	Simple mode	32	0.082332484333518	0.0819640856593152	0.322917018202659	-0.0783171235587397	0.242982092225776	1.085816766884	0.924671145038581	1.27504579068187
GCST90199691	ebi-a-GCST90018935	Urolithiasis	1-methylhistidine levels	Weighted mode	32	0.0671352454580817	0.062991069039852	0.294749474658519	-0.0563272498600282	0.190597740776192	1.06944010531123	0.945229758965064	1.20997263152225
GCST90199692	ebi-a-GCST90018935	Urolithiasis	Citramalate levels	MR Egger	25	-0.0867581832628654	0.0593611114252101	0.157398425834353	-0.203105961656277	0.0295895951305464	0.916898790301085	0.816191751813538	1.030031717164
GCST90199692	ebi-a-GCST90018935	Urolithiasis	Citramalate levels	Weighted median	25	0.0145906743520725	0.0393579085386287	0.710847786243592	-0.0625508263836398	0.0917321750877848	1.01469763783104	0.939365317058131	1.0960712275863
GCST90199692	ebi-a-GCST90018935	Urolithiasis	Citramalate levels	Inverse variance weighted	25	0.00607706616973726	0.0322754987213225	0.850651448711976	-0.0571829113240548	0.0693370436635293	1.00609556899834	0.944421308215068	1.07179739079709
GCST90199692	ebi-a-GCST90018935	Urolithiasis	Citramalate levels	Simple mode	25	-0.00106591030254066	0.0675930591865115	0.987548626098326	-0.133548306308103	0.131416485703022	0.998934657578058	0.874985200652023	1.14044266047814
GCST90199692	ebi-a-GCST90018935	Urolithiasis	Citramalate levels	Weighted mode	25	0.0197147911578881	0.0375020252613282	0.603921017938137	-0.0537891783543151	0.0932187606700913	1.01991041107357	0.947631866753818	1.09770184299479
GCST90199693	ebi-a-GCST90018935	Urolithiasis	3-hydroxydecanoate levels	MR Egger	15	-0.0883339336130116	0.0824680012648463	0.303594756517884	-0.24997121609211	0.0733033488660871	0.915455124438431	0.778823200324036	1.07605690805295
GCST90199693	ebi-a-GCST90018935	Urolithiasis	3-hydroxydecanoate levels	Weighted median	15	0.0078148868143022	0.0546042812915691	0.886196536863362	-0.0992095045171732	0.114839278145778	1.00784550274364	0.905552970710927	1.12169314248192
GCST90199693	ebi-a-GCST90018935	Urolithiasis	3-hydroxydecanoate levels	Inverse variance weighted	15	0.0550834373889212	0.0395232600492972	0.163409211002635	-0.0223821523077013	0.132549027085544	1.05662877334349	0.977866469710092	1.14173499065609
GCST90199693	ebi-a-GCST90018935	Urolithiasis	3-hydroxydecanoate levels	Simple mode	15	-0.00736210361717615	0.111615981070859	0.948342945749099	-0.226129426516059	0.211405219281707	0.992664930284848	0.797614862472067	1.23541286676053
GCST90199693	ebi-a-GCST90018935	Urolithiasis	3-hydroxydecanoate levels	Weighted mode	15	-0.000245099407737204	0.0575423517023806	0.996661552081753	-0.113028108744403	0.112537909928929	0.999754930626669	0.893125555125233	1.11911468166666
GCST90199694	ebi-a-GCST90018935	Urolithiasis	1,3-dimethylurate levels	MR Egger	26	-0.103263517507229	0.0837929249343344	0.229749526612734	-0.267497650378524	0.0609706153640664	0.901889278550024	0.765292128767534	1.06286768174845
GCST90199694	ebi-a-GCST90018935	Urolithiasis	1,3-dimethylurate levels	Weighted median	26	-0.0323817999346291	0.0459575640642627	0.481057840020319	-0.122458625500584	0.0576950256313259	0.968136876910668	0.884742509964683	1.0593918590752
GCST90199694	ebi-a-GCST90018935	Urolithiasis	1,3-dimethylurate levels	Inverse variance weighted	26	-0.0468411959923966	0.0330682144512829	0.156628542861109	-0.111654896316911	0.0179725043321179	0.954238922523777	0.894352848711384	1.01813498170361
GCST90199694	ebi-a-GCST90018935	Urolithiasis	1,3-dimethylurate levels	Simple mode	26	-0.0530686413461753	0.08945753411278	0.558358321201695	-0.228405408207224	0.122268125514873	0.948314916635715	0.795801569941532	1.13005705829391
GCST90199694	ebi-a-GCST90018935	Urolithiasis	1,3-dimethylurate levels	Weighted mode	26	-0.0556465276636402	0.0714924855465952	0.443664735110109	-0.195771799334967	0.0844787440076863	0.945873416893942	0.822199839821801	1.08814971428422
GCST90199695	ebi-a-GCST90018935	Urolithiasis	Galactonate levels	MR Egger	16	-0.0791945751000682	0.1025425384324	0.452772373126522	-0.280177950427572	0.121788800227436	0.923860146775017	0.755649261381529	1.12951552316573
GCST90199695	ebi-a-GCST90018935	Urolithiasis	Galactonate levels	Weighted median	16	-0.01690661651713	0.0663944586908134	0.799001958047268	-0.147039755551124	0.113226522516864	0.983235498303216	0.863259657370676	1.1198855835197
GCST90199695	ebi-a-GCST90018935	Urolithiasis	Galactonate levels	Inverse variance weighted	16	0.00580582836048483	0.044762201516469	0.896800763144798	-0.0819280866117945	0.0935397433327642	1.00582271484616	0.92133821286661	1.09805424280927
GCST90199695	ebi-a-GCST90018935	Urolithiasis	Galactonate levels	Simple mode	16	-0.0671564168822727	0.0960076271004416	0.494950829284812	-0.255331365999138	0.121018532234593	0.935048932458826	0.77465975952103	1.1286458285028
GCST90199695	ebi-a-GCST90018935	Urolithiasis	Galactonate levels	Weighted mode	16	-0.0268900189164142	0.0677190292353675	0.696899541908496	-0.159619316217735	0.105839278384906	0.973468298735426	0.852468248041065	1.11164319705805
GCST90199696	ebi-a-GCST90018935	Urolithiasis	Trigonelline levels	MR Egger	25	0.0249821959738127	0.0429696048806813	0.566630913462696	-0.0592382295923226	0.109202621539948	1.02529686594968	0.942482215256558	1.11538832914748
GCST90199696	ebi-a-GCST90018935	Urolithiasis	Trigonelline levels	Weighted median	25	-0.0403637396053962	0.0332715935251278	0.225068961787064	-0.105576062914647	0.0248485837038543	0.960440025532496	0.899806028374639	1.02515988285955
GCST90199696	ebi-a-GCST90018935	Urolithiasis	Trigonelline levels	Inverse variance weighted	25	0.00311119720974739	0.0271312540580156	0.908705048527565	-0.0500660607439631	0.0562884551634579	1.00311604200686	0.951166587652799	1.05790279725302
GCST90199696	ebi-a-GCST90018935	Urolithiasis	Trigonelline levels	Simple mode	25	0.121710611214391	0.0741403748839624	0.113708898779704	-0.0236045235581749	0.267025745986958	1.12942721091432	0.976671884113006	1.30607407206381
GCST90199696	ebi-a-GCST90018935	Urolithiasis	Trigonelline levels	Weighted mode	25	-0.0216035664609289	0.0322101014971982	0.508810338869471	-0.0847353653954373	0.0415282324735796	0.97862811916971	0.918755386701848	1.04240259103965
GCST90199697	ebi-a-GCST90018935	Urolithiasis	Dodecanedioate levels	MR Egger	25	0.00151648865939137	0.097356846685628	0.987706507071224	-0.189302930844439	0.192335908163222	1.00151763910979	0.827535782607192	1.21207759534933
GCST90199697	ebi-a-GCST90018935	Urolithiasis	Dodecanedioate levels	Weighted median	25	-0.0486595453429603	0.0489052055563646	0.319747543930863	-0.144513748233435	0.0471946575475142	0.952505359388078	0.865443014008735	1.04832605379822
GCST90199697	ebi-a-GCST90018935	Urolithiasis	Dodecanedioate levels	Inverse variance weighted	25	-0.0291153486112066	0.0349303072031353	0.404547666618624	-0.0975787507293517	0.0393480535069386	0.971304419388772	0.907030909397512	1.04013244240026
GCST90199697	ebi-a-GCST90018935	Urolithiasis	Dodecanedioate levels	Simple mode	25	-0.0468753370297249	0.0791819348831071	0.559389875346867	-0.202071929400615	0.108321255341165	0.954206344373232	0.817036156907532	1.11440569666879
GCST90199697	ebi-a-GCST90018935	Urolithiasis	Dodecanedioate levels	Weighted mode	25	-0.0535953479114321	0.0609523518589952	0.387958539196185	-0.173061957555063	0.0658712617321986	0.94781556446077	0.841085501628957	1.06808920436058
GCST90199698	ebi-a-GCST90018935	Urolithiasis	Isobutyrylcarnitine (c4) levels	MR Egger	34	-0.043480770000305	0.0394151517948873	0.27818986451152	-0.120734467518284	0.0337729275176741	0.957450965695717	0.886269261627835	1.03434970770385
GCST90199698	ebi-a-GCST90018935	Urolithiasis	Isobutyrylcarnitine (c4) levels	Weighted median	34	-0.0610940901381697	0.0384403321993866	0.111987570596929	-0.136437141248967	0.014248960972628	0.940734721751788	0.872461160354878	1.01435096130748
GCST90199698	ebi-a-GCST90018935	Urolithiasis	Isobutyrylcarnitine (c4) levels	Inverse variance weighted	34	-0.0254564499330683	0.0246659450906999	0.302049429997918	-0.07380170231084	0.0228888024447035	0.974864833470033	0.928855865551973	1.02315276113566
GCST90199698	ebi-a-GCST90018935	Urolithiasis	Isobutyrylcarnitine (c4) levels	Simple mode	34	-0.0845774559839669	0.0712549757719994	0.243714443041464	-0.224237208497086	0.0550822965291519	0.918900478279608	0.799125552513746	1.05662756787891
GCST90199698	ebi-a-GCST90018935	Urolithiasis	Isobutyrylcarnitine (c4) levels	Weighted mode	34	-0.0699466526562227	0.0469525573499327	0.145791546553928	-0.161973665062091	0.0220803597496453	0.932443561966386	0.850463601151455	1.02232593502579
GCST90199699	ebi-a-GCST90018935	Urolithiasis	3-methylxanthine levels	MR Egger	26	0.140138967542963	0.0685257516276399	0.0519637891735632	0.00582849435278862	0.274449440733137	1.15043366068833	1.00584551307444	1.31580604619828
GCST90199699	ebi-a-GCST90018935	Urolithiasis	3-methylxanthine levels	Weighted median	26	-0.0429467830071918	0.0552007977991335	0.436563007836184	-0.151140346693493	0.0652467806791099	0.957962368587037	0.859727030345688	1.06742241111099
GCST90199699	ebi-a-GCST90018935	Urolithiasis	3-methylxanthine levels	Inverse variance weighted	26	-0.0246245492686724	0.0406927832509302	0.545090575875782	-0.104382404440496	0.0551333059031508	0.975676161598107	0.900880730751695	1.05668146716437
GCST90199699	ebi-a-GCST90018935	Urolithiasis	3-methylxanthine levels	Simple mode	26	-0.0475354515489999	0.09074052519084	0.604988591345351	-0.225386880923046	0.130315977825047	0.953576666763459	0.798207347819586	1.13918828469772
GCST90199699	ebi-a-GCST90018935	Urolithiasis	3-methylxanthine levels	Weighted mode	26	-0.0226230860891907	0.0812730231060958	0.783026102063412	-0.181918211377138	0.136672039198757	0.977630897023601	0.833669522309597	1.14645209551062
GCST90199700	ebi-a-GCST90018935	Urolithiasis	3-hydroxylaurate levels	MR Egger	11	0.139498213514015	0.142183623189622	0.352173373135197	-0.139181687937644	0.418178114965674	1.14969675179909	0.870069932884945	1.51919124100129
GCST90199700	ebi-a-GCST90018935	Urolithiasis	3-hydroxylaurate levels	Weighted median	11	0.0396696162362029	0.0755279686580583	0.599422748534549	-0.108365202333592	0.187704434805997	1.04046696400919	0.897299840589764	1.20647687007607
GCST90199700	ebi-a-GCST90018935	Urolithiasis	3-hydroxylaurate levels	Inverse variance weighted	11	0.0802623151442837	0.0550175865713976	0.144606852851356	-0.0275721545356557	0.188096784824223	1.08357126755175	0.97280448776495	1.20695032417182
GCST90199700	ebi-a-GCST90018935	Urolithiasis	3-hydroxylaurate levels	Simple mode	11	0.177974038013714	0.121345187878217	0.173193928779113	-0.0598625302275909	0.415810606255018	1.19479430159886	0.941894006639455	1.51559879675459
GCST90199700	ebi-a-GCST90018935	Urolithiasis	3-hydroxylaurate levels	Weighted mode	11	0.0147921076840939	0.083897213845099	0.863568095204527	-0.1496464314523	0.179230646820488	1.01490205234448	0.861012349499478	1.19629663436514
GCST90199701	ebi-a-GCST90018935	Urolithiasis	Pyridoxate levels	MR Egger	25	0.113639225958584	0.0806632177557856	0.172267442293042	-0.0444606808427561	0.271739132759923	1.12034785953924	0.956513208647504	1.31224463502073
GCST90199701	ebi-a-GCST90018935	Urolithiasis	Pyridoxate levels	Weighted median	25	-0.0302849219260961	0.0598660523119451	0.612942260856225	-0.147622384457509	0.0870525406053163	0.970169071724806	0.862756843831651	1.09095399759591
GCST90199701	ebi-a-GCST90018935	Urolithiasis	Pyridoxate levels	Inverse variance weighted	25	0.00901120912360196	0.0430480758987515	0.83419144271367	-0.075363019637951	0.0933854378851549	1.00905193229831	0.927406758347167	1.09788482012959
GCST90199701	ebi-a-GCST90018935	Urolithiasis	Pyridoxate levels	Simple mode	25	-0.0892014514119186	0.106857939380474	0.412081815986116	-0.298643012597647	0.12024010977381	0.91466129520416	0.741824184060066	1.1277676070976
GCST90199701	ebi-a-GCST90018935	Urolithiasis	Pyridoxate levels	Weighted mode	25	-0.0530091920744081	0.083473512657373	0.531409260637952	-0.216617276882859	0.110598892734043	0.948371294942722	0.805238093571313	1.11694680151354
GCST90199702	ebi-a-GCST90018935	Urolithiasis	5-hydroxyhexanoate levels	MR Egger	22	-0.067847195816432	0.105638418279772	0.527999308493697	-0.274898495644784	0.13920410401192	0.934403243393753	0.759649227016695	1.1493586647796
GCST90199702	ebi-a-GCST90018935	Urolithiasis	5-hydroxyhexanoate levels	Weighted median	22	0.0397763250041477	0.0592958541383792	0.502340790829946	-0.0764435491070754	0.155996199115371	1.04057799688099	0.926405209214031	1.16882176052476
GCST90199702	ebi-a-GCST90018935	Urolithiasis	5-hydroxyhexanoate levels	Inverse variance weighted	22	-0.0169258918161406	0.0432841811663527	0.695766890501451	-0.101762886902192	0.0679111032699106	0.983216546327641	0.903243697190636	1.07027016073207
GCST90199702	ebi-a-GCST90018935	Urolithiasis	5-hydroxyhexanoate levels	Simple mode	22	0.115187222853223	0.105430588473452	0.286971124840074	-0.0914567305547433	0.32183117626119	1.12208349758128	0.912600803028205	1.3796518383135
GCST90199702	ebi-a-GCST90018935	Urolithiasis	5-hydroxyhexanoate levels	Weighted mode	22	0.0738298432630921	0.0929294096865747	0.435807533329764	-0.108311799722594	0.255971486248778	1.0766235951516	0.897347760023599	1.29171589574889
GCST90199703	ebi-a-GCST90018935	Urolithiasis	Gamma-glutamylvaline levels	MR Egger	28	0.0800575022735153	0.0947000490499614	0.405611703951783	-0.105554593864409	0.26566959841144	1.0833493609352	0.899825346562837	1.30430404335888
GCST90199703	ebi-a-GCST90018935	Urolithiasis	Gamma-glutamylvaline levels	Weighted median	28	0.0282493740477498	0.0529558496760899	0.593721120092703	-0.0755440913173864	0.132042839412886	1.02865217159523	0.927238846450417	1.14115720472478
GCST90199703	ebi-a-GCST90018935	Urolithiasis	Gamma-glutamylvaline levels	Inverse variance weighted	28	0.00420651368726834	0.0425076826537011	0.921170899736579	-0.0791085443139857	0.0875215716885224	1.00421537348457	0.923939630608654	1.09146580894947
GCST90199703	ebi-a-GCST90018935	Urolithiasis	Gamma-glutamylvaline levels	Simple mode	28	0.0136145365690381	0.0851950019545249	0.874224666208422	-0.153367667261831	0.180596740399907	1.01370763639591	0.857814273599823	1.19793200429628
GCST90199703	ebi-a-GCST90018935	Urolithiasis	Gamma-glutamylvaline levels	Weighted mode	28	0.0292543063844903	0.0626100418921931	0.644072711621901	-0.0934613757242082	0.151969988493189	1.02968641701202	0.910773194701902	1.16412529875352
GCST90199704	ebi-a-GCST90018935	Urolithiasis	3-hydroxysebacate levels	MR Egger	21	-0.028583211049771	0.0724196664360291	0.69746827540167	-0.170525757264388	0.113359335164846	0.971821424500636	0.843221370273127	1.12003432836686
GCST90199704	ebi-a-GCST90018935	Urolithiasis	3-hydroxysebacate levels	Weighted median	21	-0.0121248117122165	0.0482672983940281	0.801658421736263	-0.106728716564512	0.0824790931400786	0.987948397635408	0.898769461188104	1.08597596885426
GCST90199704	ebi-a-GCST90018935	Urolithiasis	3-hydroxysebacate levels	Inverse variance weighted	21	0.0249555163178919	0.0347995490718208	0.473298926967149	-0.0432515998628769	0.0931626324986607	1.02526951174698	0.957670410009188	1.09764023272662
GCST90199704	ebi-a-GCST90018935	Urolithiasis	3-hydroxysebacate levels	Simple mode	21	0.0572397705319509	0.0801705597671385	0.483492566177443	-0.0998945266116407	0.214374067675542	1.05890967529576	0.904932859337524	1.23908607015976
GCST90199704	ebi-a-GCST90018935	Urolithiasis	3-hydroxysebacate levels	Weighted mode	21	-0.00633134145924458	0.0518857190652798	0.904097197741207	-0.108027350827193	0.0953646679087038	0.99368865925039	0.897603045908901	1.10005993854777
GCST90199705	ebi-a-GCST90018935	Urolithiasis	Propionylglycine levels	MR Egger	22	0.0250014454942708	0.0535530232791898	0.645649982156217	-0.0799624801329412	0.129965371121483	1.02531660261263	0.923150982238994	1.13878894765769
GCST90199705	ebi-a-GCST90018935	Urolithiasis	Propionylglycine levels	Weighted median	22	0.017857593732922	0.03863151596442	0.643898793994641	-0.0578601775573412	0.0935753650231853	1.0180179939245	0.943781900102221	1.09809335805424
GCST90199705	ebi-a-GCST90018935	Urolithiasis	Propionylglycine levels	Inverse variance weighted	22	0.00237349875925394	0.0286634727124392	0.934006041276867	-0.0538069077571269	0.0585539052756348	1.00237631773727	0.94761506595567	1.06030214003324
GCST90199705	ebi-a-GCST90018935	Urolithiasis	Propionylglycine levels	Simple mode	22	0.00747489380902155	0.0729008891333316	0.919304833951555	-0.135410848892308	0.150360636510352	1.00750290056677	0.873357020203658	1.16225331813759
GCST90199705	ebi-a-GCST90018935	Urolithiasis	Propionylglycine levels	Weighted mode	22	0.0182488178691055	0.0398577267438254	0.651763076384864	-0.0598723265487923	0.0963699622870032	1.018416345052	0.941884779588424	1.10116637867562
GCST90199706	ebi-a-GCST90018935	Urolithiasis	Butyrylglycine levels	MR Egger	23	-0.0157069140566179	0.0305126323113808	0.612091199328174	-0.0755116733869244	0.0440978452736885	0.98441579621138	0.927268906102096	1.04508460647529
GCST90199706	ebi-a-GCST90018935	Urolithiasis	Butyrylglycine levels	Weighted median	23	-0.0210289619803855	0.0250810784390446	0.401784022261367	-0.0701878757209128	0.0281299517601418	0.979190604859693	0.932218662199314	1.02852933493461
GCST90199706	ebi-a-GCST90018935	Urolithiasis	Butyrylglycine levels	Inverse variance weighted	23	-0.0200199912768144	0.0194434522312764	0.303173352161283	-0.0581291576501161	0.0180891750964873	0.980179078079612	0.943528075697559	1.01825377521989
GCST90199706	ebi-a-GCST90018935	Urolithiasis	Butyrylglycine levels	Simple mode	23	-0.0782885962589316	0.0502953632961723	0.133840669893222	-0.176867508319429	0.0202903158015661	0.924697523785815	0.837890790728131	1.02049756359366
GCST90199706	ebi-a-GCST90018935	Urolithiasis	Butyrylglycine levels	Weighted mode	23	-0.0199856127289567	0.0239873930140055	0.413702338372733	-0.0670009030364075	0.0270296775784941	0.980212775792192	0.935194356821843	1.02739829300453
GCST90199707	ebi-a-GCST90018935	Urolithiasis	Pro-hydroxy-pro levels	MR Egger	28	0.0381779331736226	0.0966510406114635	0.696059059475926	-0.151258106424846	0.227613972772091	1.03891607406751	0.859625795082394	1.25560053587316
GCST90199707	ebi-a-GCST90018935	Urolithiasis	Pro-hydroxy-pro levels	Weighted median	28	0.0154427900646117	0.047528687661101	0.745245300235209	-0.0777134377511461	0.10859901788037	1.01556264612296	0.925229524411426	1.11471527981811
GCST90199707	ebi-a-GCST90018935	Urolithiasis	Pro-hydroxy-pro levels	Inverse variance weighted	28	-0.00877758158290991	0.0393654182321846	0.823553432495425	-0.0859338013179918	0.068378638152172	0.99126082892038	0.917654976759491	1.07077066635846
GCST90199707	ebi-a-GCST90018935	Urolithiasis	Pro-hydroxy-pro levels	Simple mode	28	0.0143734661340812	0.0786858798087771	0.85642248681704	-0.139850858291122	0.168597790559284	1.01447726110002	0.869487902640817	1.18364397039131
GCST90199707	ebi-a-GCST90018935	Urolithiasis	Pro-hydroxy-pro levels	Weighted mode	28	0.0116386570213133	0.0594819049083129	0.846335799500496	-0.10494587659898	0.128223190641607	1.01170664971512	0.900373252530153	1.13680669900122
GCST90199708	ebi-a-GCST90018935	Urolithiasis	Propionylcarnitine (c3) levels	MR Egger	24	-0.105874343475688	0.0536678539549957	0.0612181657167736	-0.211063337227479	-0.000685349723895889	0.89953767375214	0.809722779661208	0.999314885074583
GCST90199708	ebi-a-GCST90018935	Urolithiasis	Propionylcarnitine (c3) levels	Weighted median	24	-0.0877002624166541	0.0424050078356701	0.0386251544285166	-0.170814077774567	-0.00458644705874069	0.916035405816726	0.842978287302043	0.995424054628292
GCST90199708	ebi-a-GCST90018935	Urolithiasis	Propionylcarnitine (c3) levels	Inverse variance weighted	24	-0.0376953896354002	0.0289588222863586	0.193022612612795	-0.0944546813166631	0.0190639020458627	0.963006237899516	0.909868967755335	1.0192467784908
GCST90199708	ebi-a-GCST90018935	Urolithiasis	Propionylcarnitine (c3) levels	Simple mode	24	-0.0764874146735748	0.0704770374092116	0.289041931409247	-0.21462240799563	0.0616475786484799	0.926364572815996	0.806846041280183	1.06358744774527
GCST90199708	ebi-a-GCST90018935	Urolithiasis	Propionylcarnitine (c3) levels	Weighted mode	24	-0.0917259510337084	0.0486091857767761	0.0718447521158554	-0.18699995515619	0.00354805308877272	0.912355145272443	0.829443773580822	1.00355435487996
GCST90199709	ebi-a-GCST90018935	Urolithiasis	Adrenate (22:4n6) levels	MR Egger	23	-0.0226058327437054	0.0229988747692455	0.336841049221683	-0.0676836272914266	0.0224719618040159	0.977647764572735	0.934556094854539	1.02272635836036
GCST90199709	ebi-a-GCST90018935	Urolithiasis	Adrenate (22:4n6) levels	Weighted median	23	-0.0136109273333467	0.0180880868719299	0.451762329080182	-0.0490635776023292	0.0218417229356359	0.986481282510179	0.952120594229666	1.02208199952893
GCST90199709	ebi-a-GCST90018935	Urolithiasis	Adrenate (22:4n6) levels	Inverse variance weighted	23	-0.0180414193933338	0.0193323967733105	0.350705320323054	-0.0559329170690224	0.0198500782823548	0.982120352686654	0.945602567554553	1.02004840115423
GCST90199709	ebi-a-GCST90018935	Urolithiasis	Adrenate (22:4n6) levels	Simple mode	23	0.110889018858179	0.10378840572352	0.296917394892367	-0.0925362563599206	0.314314294076278	1.11727090397295	0.911616158481733	1.36932003809972
GCST90199709	ebi-a-GCST90018935	Urolithiasis	Adrenate (22:4n6) levels	Weighted mode	23	-0.0132534981538249	0.0177616250446843	0.463453884319573	-0.0480662832414061	0.0215592869337562	0.986833942727372	0.953070612374339	1.02179336753734
GCST90199710	ebi-a-GCST90018935	Urolithiasis	Docosatrienoate (22:3n3) levels	MR Egger	23	-0.0373976345010797	0.0261720974476545	0.16773630887591	-0.0886949454984824	0.013899676496323	0.963293020644632	0.915124693906157	1.0139967261312
GCST90199710	ebi-a-GCST90018935	Urolithiasis	Docosatrienoate (22:3n3) levels	Weighted median	23	-0.0174569347670776	0.0232122782458952	0.452017340275521	-0.0629530001290322	0.028039130594877	0.982694554723717	0.938987604948316	1.02843592694368
GCST90199710	ebi-a-GCST90018935	Urolithiasis	Docosatrienoate (22:3n3) levels	Inverse variance weighted	23	-0.00206637538547413	0.018995831643364	0.913376619104428	-0.0392982054064675	0.0351654546355192	0.997935758098364	0.96146395264352	1.03579107105703
GCST90199710	ebi-a-GCST90018935	Urolithiasis	Docosatrienoate (22:3n3) levels	Simple mode	23	0.0365083277418281	0.0729550951060582	0.621747315487634	-0.106483658666046	0.179500314149702	1.03718294137355	0.898989738732741	1.19661927998501
GCST90199710	ebi-a-GCST90018935	Urolithiasis	Docosatrienoate (22:3n3) levels	Weighted mode	23	-0.0197346220252945	0.0245620830882739	0.430305560329909	-0.0678763048783113	0.0284070608277224	0.980458830964016	0.934376044187795	1.02881438923333
GCST90199711	ebi-a-GCST90018935	Urolithiasis	Docosadienoate (22:2n6) levels	MR Egger	21	0.0587475718902352	0.09565697695281	0.546401484442867	-0.128740102937272	0.246235246717743	1.06050750504468	0.879202437985815	1.27920046585931
GCST90199711	ebi-a-GCST90018935	Urolithiasis	Docosadienoate (22:2n6) levels	Weighted median	21	-0.0340094166067778	0.0512576445876703	0.507010761410958	-0.134474399998612	0.066455566785056	0.966562402856579	0.87417525747793	1.06871347664455
GCST90199711	ebi-a-GCST90018935	Urolithiasis	Docosadienoate (22:2n6) levels	Inverse variance weighted	21	0.0122058804931075	0.0353147308414263	0.729619731467243	-0.0570109919560882	0.0814227529423031	1.01228067625868	0.944583686487056	1.0848294144669
GCST90199711	ebi-a-GCST90018935	Urolithiasis	Docosadienoate (22:2n6) levels	Simple mode	21	0.00360562081858873	0.0800946107856957	0.964540190346591	-0.153379816321375	0.160591057958552	1.00361212888886	0.857803852026442	1.17420468895467
GCST90199711	ebi-a-GCST90018935	Urolithiasis	Docosadienoate (22:2n6) levels	Weighted mode	21	-0.037719863325859	0.069237163712777	0.591920078903487	-0.173424704202902	0.097984977551184	0.962982669871339	0.840780456013177	1.10294621603098
GCST90199712	ebi-a-GCST90018935	Urolithiasis	3-carboxy-4-methyl-5-propyl-2-furanpropanoate (cmpf) levels	MR Egger	17	0.0261777961205605	0.145561360236664	0.859684912893189	-0.259122469943301	0.311478062184422	1.02652344413548	0.77172850370984	1.36544183128419
GCST90199712	ebi-a-GCST90018935	Urolithiasis	3-carboxy-4-methyl-5-propyl-2-furanpropanoate (cmpf) levels	Weighted median	17	0.0131846846333357	0.0713657151647058	0.853426569337158	-0.126692117089488	0.153061486356159	1.0132719858455	0.88100487719115	1.16539663273228
GCST90199712	ebi-a-GCST90018935	Urolithiasis	3-carboxy-4-methyl-5-propyl-2-furanpropanoate (cmpf) levels	Inverse variance weighted	17	0.00904452365070803	0.0541329034386591	0.86730712946589	-0.0970559670890638	0.11514501439048	1.00908554894622	0.907505214286796	1.12203613716129
GCST90199712	ebi-a-GCST90018935	Urolithiasis	3-carboxy-4-methyl-5-propyl-2-furanpropanoate (cmpf) levels	Simple mode	17	0.0806278461215382	0.122446405516017	0.519596887209365	-0.159367108689855	0.320622800932932	1.08396741881447	0.85268327406495	1.37798570792866
GCST90199712	ebi-a-GCST90018935	Urolithiasis	3-carboxy-4-methyl-5-propyl-2-furanpropanoate (cmpf) levels	Weighted mode	17	0.0447279513438542	0.0872450390685414	0.615186628235077	-0.126272325230487	0.215728227918195	1.04574332814014	0.881374793504831	1.2407651278532
GCST90199713	ebi-a-GCST90018935	Urolithiasis	Docosapentaenoate n3 DPA; 22:5n3 levels	MR Egger	25	-0.021408695610242	0.123740736284259	0.864155144494986	-0.26394053872739	0.221123147506906	0.978818843846535	0.768019205698372	1.24747704479325
GCST90199713	ebi-a-GCST90018935	Urolithiasis	Docosapentaenoate n3 DPA; 22:5n3 levels	Weighted median	25	-0.0292954234745475	0.0637144945130104	0.645665428958903	-0.154175832720048	0.0955849857709529	0.971129527625466	0.857121297791607	1.10030232810217
GCST90199713	ebi-a-GCST90018935	Urolithiasis	Docosapentaenoate n3 DPA; 22:5n3 levels	Inverse variance weighted	25	-0.038895848941202	0.0487292625481644	0.424752632636678	-0.134405203535604	0.0566135056532003	0.961850881717473	0.874235749406685	1.05824672496927
GCST90199713	ebi-a-GCST90018935	Urolithiasis	Docosapentaenoate n3 DPA; 22:5n3 levels	Simple mode	25	0.0787396933408875	0.137610104867232	0.572511822910849	-0.190976112198887	0.348455498880662	1.08192265374042	0.826152322877861	1.41687748888624
GCST90199713	ebi-a-GCST90018935	Urolithiasis	Docosapentaenoate n3 DPA; 22:5n3 levels	Weighted mode	25	0.101413722735847	0.167181077888211	0.549805450928823	-0.226261189925047	0.429088635396741	1.10673442825407	0.797509772942357	1.53585715967319
GCST90199714	ebi-a-GCST90018935	Urolithiasis	3-hydroxy-2-ethylpropionate levels	MR Egger	29	0.140867054444107	0.149676558719849	0.354976404396689	-0.152499000646797	0.43423310953501	1.15127158136984	0.858559751960404	1.54377869570915
GCST90199714	ebi-a-GCST90018935	Urolithiasis	3-hydroxy-2-ethylpropionate levels	Weighted median	29	0.0410736192437692	0.0497072683585869	0.408628190106483	-0.0563526267390611	0.138499865226599	1.04192880873299	0.945205772288167	1.14854952677624
GCST90199714	ebi-a-GCST90018935	Urolithiasis	3-hydroxy-2-ethylpropionate levels	Inverse variance weighted	29	-0.00334287847673457	0.0582311869332193	0.954220977041485	-0.117476004865844	0.110790247912375	0.9966627027207	0.889161847048281	1.11716055551874
GCST90199714	ebi-a-GCST90018935	Urolithiasis	3-hydroxy-2-ethylpropionate levels	Simple mode	29	0.0675458547579046	0.0727845953358749	0.361326453330736	-0.0751119521004101	0.210203661616219	1.06987931753022	0.927639629310231	1.23392933841135
GCST90199714	ebi-a-GCST90018935	Urolithiasis	3-hydroxy-2-ethylpropionate levels	Weighted mode	29	0.0496157313761849	0.0598655851661258	0.414235203027838	-0.0677208155494217	0.166952278301792	1.05086720348522	0.934521340987594	1.18169787133357
GCST90199715	ebi-a-GCST90018935	Urolithiasis	Myristoleate (14:1n5) levels	MR Egger	21	-0.11959912533656	0.147938021298611	0.42884396682254	-0.409557647081838	0.170359396408718	0.887276051922525	0.663943882700929	1.18573092218675
GCST90199715	ebi-a-GCST90018935	Urolithiasis	Myristoleate (14:1n5) levels	Weighted median	21	-0.019905047266988	0.0655732332217467	0.761467352459366	-0.148428584381612	0.108618489847636	0.980291750268567	0.862061569632296	1.11473698572888
GCST90199715	ebi-a-GCST90018935	Urolithiasis	Myristoleate (14:1n5) levels	Inverse variance weighted	21	-0.000255674944530961	0.0485248528796772	0.995796006894908	-0.0953643865886982	0.0948530366996363	0.999744357737522	0.909041631531625	1.09949725750623
GCST90199715	ebi-a-GCST90018935	Urolithiasis	Myristoleate (14:1n5) levels	Simple mode	21	-0.0315409043461493	0.118244259159454	0.792397495671154	-0.263299652298679	0.20021784360638	0.968951321322871	0.768511576544337	1.2216688619253
GCST90199715	ebi-a-GCST90018935	Urolithiasis	Myristoleate (14:1n5) levels	Weighted mode	21	-0.013369457308709	0.100166711853628	0.895153945190011	-0.20969621254182	0.182957297924402	0.98671951693185	0.81083052870482	1.20076313190801
GCST90199716	ebi-a-GCST90018935	Urolithiasis	10-undecenoate (11:1n1) levels	MR Egger	18	0.00693862723214823	0.0406158498977269	0.8664948614021	-0.0726684385673965	0.0865456930316929	1.00696275527897	0.92990910091129	1.09040119031564
GCST90199716	ebi-a-GCST90018935	Urolithiasis	10-undecenoate (11:1n1) levels	Weighted median	18	0.0187220355626899	0.0312976482763955	0.549711130780071	-0.0426213550590453	0.0800654261844252	1.01889839173343	0.958274167046262	1.08335794533304
GCST90199716	ebi-a-GCST90018935	Urolithiasis	10-undecenoate (11:1n1) levels	Inverse variance weighted	18	0.0205703844858343	0.0271014355431645	0.447843840179448	-0.0325484291787681	0.0736891981504367	1.02078341303046	0.967975570434206	1.07647218395264
GCST90199716	ebi-a-GCST90018935	Urolithiasis	10-undecenoate (11:1n1) levels	Simple mode	18	0.0456892440868021	0.0810062636133708	0.580105304264985	-0.113083032595405	0.204461520769009	1.04674907694453	0.893076502577408	1.22686424614475
GCST90199716	ebi-a-GCST90018935	Urolithiasis	10-undecenoate (11:1n1) levels	Weighted mode	18	0.0225054834452466	0.0303150458692515	0.467987725522986	-0.0369120064584863	0.0819229733489795	1.02276064240105	0.963760936355991	1.08537220402367
GCST90199717	ebi-a-GCST90018935	Urolithiasis	1-methyl-4-imidazoleacetate levels	MR Egger	28	-0.0328554645299536	0.0582150074605371	0.577331547773497	-0.146956879152606	0.0812459500926991	0.9676784133362	0.863331204186795	1.08463763048956
GCST90199717	ebi-a-GCST90018935	Urolithiasis	1-methyl-4-imidazoleacetate levels	Weighted median	28	0.023639368954769	0.0299537642899195	0.429997888860438	-0.0350700090534733	0.0823487469630113	1.02392099360157	0.965537817502636	1.08583442526336
GCST90199717	ebi-a-GCST90018935	Urolithiasis	1-methyl-4-imidazoleacetate levels	Inverse variance weighted	28	0.0186999986141724	0.031808139418944	0.5565995546918	-0.0436439546469577	0.0810439518753026	1.01887593856942	0.95729473714559	1.08441855774858
GCST90199717	ebi-a-GCST90018935	Urolithiasis	1-methyl-4-imidazoleacetate levels	Simple mode	28	0.160872520751493	0.0717080550525218	0.0332731560972105	0.0203247328485505	0.301420308654436	1.17453523040129	1.02053268671066	1.35177738588683
GCST90199717	ebi-a-GCST90018935	Urolithiasis	1-methyl-4-imidazoleacetate levels	Weighted mode	28	0.0268295488674946	0.025840640621241	0.308353953741199	-0.0238181067501378	0.0774772044851269	1.02719270168152	0.976463305689712	1.08055760031096
GCST90199718	ebi-a-GCST90018935	Urolithiasis	Sebacate (C10-DC) levels	MR Egger	18	-0.0154238319089186	0.0303019714092341	0.617696499757797	-0.0748156958710174	0.0439680320531802	0.98469450619625	0.927914489041489	1.04494894948205
GCST90199718	ebi-a-GCST90018935	Urolithiasis	Sebacate (C10-DC) levels	Weighted median	18	-0.0140955439599521	0.0304976657656024	0.643949122080873	-0.0738709688605329	0.0456798809406286	0.986003333099309	0.928791529139211	1.0467392761258
GCST90199718	ebi-a-GCST90018935	Urolithiasis	Sebacate (C10-DC) levels	Inverse variance weighted	18	-0.0087476462353114	0.0245328681984252	0.721414916985556	-0.0568320679042247	0.0393367754336019	0.991290503102006	0.944752710348332	1.04012071177644
GCST90199718	ebi-a-GCST90018935	Urolithiasis	Sebacate (C10-DC) levels	Simple mode	18	0.0859027635502083	0.0739664489822946	0.261537452485491	-0.059071476455089	0.230877003555506	1.08970036455866	0.942639390227084	1.25970429077148
GCST90199718	ebi-a-GCST90018935	Urolithiasis	Sebacate (C10-DC) levels	Weighted mode	18	-0.00848181165286943	0.0281121255144612	0.766530038722164	-0.0635815776612133	0.0466179543554744	0.991554057428352	0.93839756389955	1.04772165511277
GCST90199719	ebi-a-GCST90018935	Urolithiasis	Tauro-beta-muricholate levels	MR Egger	27	0.0175926112245334	0.0321923887908428	0.589578179172821	-0.0455044708055186	0.0806896932545853	1.01774827270017	0.955515330639192	1.08403446116481
GCST90199719	ebi-a-GCST90018935	Urolithiasis	Tauro-beta-muricholate levels	Weighted median	27	-0.00571416174509957	0.0264954258048197	0.829248127845786	-0.0576451963225461	0.046216872832347	0.994302133025367	0.943984817311397	1.04730151757586
GCST90199719	ebi-a-GCST90018935	Urolithiasis	Tauro-beta-muricholate levels	Inverse variance weighted	27	0.00336655615739544	0.0202121098526573	0.86771521270871	-0.0362491791538129	0.0429822914686038	1.00337222937219	0.964399955175951	1.04391940840731
GCST90199719	ebi-a-GCST90018935	Urolithiasis	Tauro-beta-muricholate levels	Simple mode	27	0.00508019270706411	0.0533332160857957	0.924843579501101	-0.0994529108210955	0.109613296235224	1.00509311876572	0.905332580232624	1.11584648497973
GCST90199719	ebi-a-GCST90018935	Urolithiasis	Tauro-beta-muricholate levels	Weighted mode	27	0.00107400587993256	0.02409181759884	0.964782954735996	-0.0461459566137938	0.048293968373659	1.00107458283078	0.954902577672176	1.04947912365345
GCST90199720	ebi-a-GCST90018935	Urolithiasis	Octanoylcarnitine (c8) levels	MR Egger	27	0.0390067166175126	0.0517184813249883	0.457767504325787	-0.0623615067794645	0.14037494001449	1.03977746741425	0.93954317416352	1.1507051633949
GCST90199720	ebi-a-GCST90018935	Urolithiasis	Octanoylcarnitine (c8) levels	Weighted median	27	0.0335242290500132	0.0397393925730552	0.398891874493212	-0.0443649803931749	0.111413438493201	1.03409249850162	0.956604751771892	1.11785697643315
GCST90199720	ebi-a-GCST90018935	Urolithiasis	Octanoylcarnitine (c8) levels	Inverse variance weighted	27	0.0341902795869787	0.0291248410668538	0.240426435816881	-0.0228944089040548	0.0912749680780122	1.03478148579022	0.977365679438141	1.09557021068079
GCST90199720	ebi-a-GCST90018935	Urolithiasis	Octanoylcarnitine (c8) levels	Simple mode	27	-0.00556777485739812	0.0735462858320877	0.940233818326398	-0.14971849508829	0.138582945373494	0.994447696474085	0.860950304054578	1.14864495240358
GCST90199720	ebi-a-GCST90018935	Urolithiasis	Octanoylcarnitine (c8) levels	Weighted mode	27	0.0220056509649084	0.041431218702426	0.599832384018399	-0.0591995376918466	0.103210839621663	1.02224956115051	0.942518682390118	1.10872514762512
GCST90199721	ebi-a-GCST90018935	Urolithiasis	Stearidonate (18:4n3) levels	MR Egger	27	-0.032828634604136	0.0672473946598063	0.629678898345251	-0.164633528137356	0.0989762589290844	0.967704376424538	0.848204490216684	1.10404008815371
GCST90199721	ebi-a-GCST90018935	Urolithiasis	Stearidonate (18:4n3) levels	Weighted median	27	-0.0537205103747266	0.0542721801578306	0.32225471201819	-0.160093983484074	0.0526529627346214	0.947696940953733	0.852063705287322	1.05406378222648
GCST90199721	ebi-a-GCST90018935	Urolithiasis	Stearidonate (18:4n3) levels	Inverse variance weighted	27	-0.0981374435690944	0.033698705608282	0.00358890268686553	-0.164186906561327	-0.0320879805768617	0.906524299255913	0.848583401251523	0.968421376059704
GCST90199721	ebi-a-GCST90018935	Urolithiasis	Stearidonate (18:4n3) levels	Simple mode	27	-0.0376725458333054	0.086243434228306	0.665850912181197	-0.206709676920785	0.131364585254174	0.9630282368747	0.813255722622827	1.14038347252813
GCST90199721	ebi-a-GCST90018935	Urolithiasis	Stearidonate (18:4n3) levels	Weighted mode	27	-0.0562887546660762	0.059649329641168	0.354029857633114	-0.173201440762766	0.0606239314306131	0.945266146468332	0.840968192506754	1.06249926646532
GCST90199722	ebi-a-GCST90018935	Urolithiasis	Decanoylcarnitine (C10) levels	MR Egger	27	0.0630039653403395	0.0620279017746791	0.319485176316407	-0.0585707221380314	0.18457865281871	1.06503106243357	0.943111539176615	1.20271157422023
GCST90199722	ebi-a-GCST90018935	Urolithiasis	Decanoylcarnitine (C10) levels	Weighted median	27	0.0428110051011225	0.0449121398267703	0.340480248518087	-0.0452167889593473	0.130838799161592	1.04374061455681	0.955790254596975	1.13978403236053
GCST90199722	ebi-a-GCST90018935	Urolithiasis	Decanoylcarnitine (C10) levels	Inverse variance weighted	27	0.0441390220736682	0.0313280609622724	0.158856083467551	-0.0172639774123858	0.105542021559722	1.04512764060109	0.982884191160751	1.11131280263899
GCST90199722	ebi-a-GCST90018935	Urolithiasis	Decanoylcarnitine (C10) levels	Simple mode	27	0.0196367271264528	0.0753830246028569	0.796535779759163	-0.128114001095147	0.167387455348052	1.01983079586276	0.879753080613033	1.18221223103344
GCST90199722	ebi-a-GCST90018935	Urolithiasis	Decanoylcarnitine (C10) levels	Weighted mode	27	0.0283872195997102	0.0428781076440221	0.513768370298275	-0.0556538713825731	0.112428310581994	1.02879397649496	0.945866470690928	1.11899203414957
GCST90199723	ebi-a-GCST90018935	Urolithiasis	5-dodecenoate (12:1n7) levels	MR Egger	15	0.243643618890612	0.143719451038208	0.113826774774141	-0.0380465051442756	0.525333742925499	1.27588954652401	0.962668170828015	1.69102312121638
GCST90199723	ebi-a-GCST90018935	Urolithiasis	5-dodecenoate (12:1n7) levels	Weighted median	15	-0.0319766750656598	0.0742846033169577	0.666859836693268	-0.177574497566897	0.113621147435577	0.968529172695094	0.837298620302261	1.12032760548777
GCST90199723	ebi-a-GCST90018935	Urolithiasis	5-dodecenoate (12:1n7) levels	Inverse variance weighted	15	0.00200535912029576	0.0537309857325137	0.970228096997441	-0.103307372915431	0.107318091156023	1.00200737119765	0.901849726694848	1.11328832533333
GCST90199723	ebi-a-GCST90018935	Urolithiasis	5-dodecenoate (12:1n7) levels	Simple mode	15	-0.0223644532119459	0.10458746651581	0.833758718103079	-0.227355887582934	0.182626981159042	0.977883777215538	0.796637218540543	1.20036656521423
GCST90199723	ebi-a-GCST90018935	Urolithiasis	5-dodecenoate (12:1n7) levels	Weighted mode	15	-0.0384218031638274	0.0845756563536337	0.656584276215672	-0.204190089616949	0.127346483289295	0.962306951156771	0.815307374989568	1.13581048896619
GCST90199724	ebi-a-GCST90018935	Urolithiasis	N-acetylisoleucine levels	MR Egger	20	0.0112918719200143	0.111353583768988	0.92034958058772	-0.206961152267202	0.229544896107231	1.01135586574896	0.813051234571184	1.25802734648609
GCST90199724	ebi-a-GCST90018935	Urolithiasis	N-acetylisoleucine levels	Weighted median	20	-0.0263605588755671	0.0526150855831398	0.61636575918262	-0.129486126618521	0.0767650088673868	0.973983847769901	0.87854677674628	1.07978830589987
GCST90199724	ebi-a-GCST90018935	Urolithiasis	N-acetylisoleucine levels	Inverse variance weighted	20	-0.0386480897147421	0.0361537736928453	0.285073338207138	-0.109509486152719	0.0322133067232346	0.962089218671768	0.896273662132945	1.03273777172218
GCST90199724	ebi-a-GCST90018935	Urolithiasis	N-acetylisoleucine levels	Simple mode	20	-0.0416512230610588	0.0858016647397149	0.632917478596745	-0.2098224859509	0.126520039828782	0.959204270567203	0.810728148833838	1.13487219359264
GCST90199724	ebi-a-GCST90018935	Urolithiasis	N-acetylisoleucine levels	Weighted mode	20	-0.0259909065928557	0.0639547414903996	0.688993145581861	-0.151342199914039	0.0993603867283275	0.974343949674698	0.859553509189314	1.10446426210634
GCST90199725	ebi-a-GCST90018935	Urolithiasis	Campesterol levels	MR Egger	21	0.0585060152615194	0.0641087041065731	0.372884645445552	-0.0671470447873638	0.184159075310403	1.06025136336464	0.935057695867231	1.20220704934575
GCST90199725	ebi-a-GCST90018935	Urolithiasis	Campesterol levels	Weighted median	21	-0.0255322002320828	0.0350031576842479	0.465741346614345	-0.0941383892932087	0.0430739888290431	0.974790989964268	0.910156797568962	1.04401513745056
GCST90199725	ebi-a-GCST90018935	Urolithiasis	Campesterol levels	Inverse variance weighted	21	0.00559800017313864	0.0251214792484215	0.823662212039712	-0.0436400991537676	0.0548360995000448	1.00561369825506	0.957298427996045	1.05636746133087
GCST90199725	ebi-a-GCST90018935	Urolithiasis	Campesterol levels	Simple mode	21	-0.0124491564150324	0.0548836539668463	0.822859759742468	-0.120021118190051	0.0951228053599864	0.987628013766194	0.886901706760587	1.09979390742007
GCST90199725	ebi-a-GCST90018935	Urolithiasis	Campesterol levels	Weighted mode	21	-0.0144273631724665	0.0397345214264532	0.720344038387309	-0.0923070251683149	0.0634522988233818	0.985676212525231	0.911825153293178	1.06550865857251
GCST90199726	ebi-a-GCST90018935	Urolithiasis	N-acetylthreonine levels	MR Egger	22	-0.0595152970737994	0.32835636503451	0.857993922760846	-0.70309377254144	0.584063178393841	0.942221120254978	0.495051355880526	1.79331018672899
GCST90199726	ebi-a-GCST90018935	Urolithiasis	N-acetylthreonine levels	Weighted median	22	-0.0603236492633957	0.0626241620852024	0.335414666876245	-0.183067006950392	0.0624197084236011	0.941459781505715	0.832712356352085	1.06440899241085
GCST90199726	ebi-a-GCST90018935	Urolithiasis	N-acetylthreonine levels	Inverse variance weighted	22	-0.0876634741008003	0.100340393334505	0.382302973268201	-0.284330645036429	0.109003696834829	0.916069105836448	0.752517787295536	1.11516647292008
GCST90199726	ebi-a-GCST90018935	Urolithiasis	N-acetylthreonine levels	Simple mode	22	-0.0916561875404629	0.104864546284433	0.391980667167713	-0.297190698257952	0.113878323177027	0.912418796574701	0.742902328673046	1.12061576362243
GCST90199726	ebi-a-GCST90018935	Urolithiasis	N-acetylthreonine levels	Weighted mode	22	-0.0860073847661011	0.0852962414980478	0.324770510951542	-0.253188018102275	0.0811732485700726	0.917587455026398	0.776321905529643	1.08455877854869
GCST90199727	ebi-a-GCST90018935	Urolithiasis	1-oleoyl-GPC (18:1) levels	MR Egger	17	-0.310542347300488	0.132013536008519	0.0327281540288536	-0.569288877877185	-0.0517958167237921	0.733049281096293	0.565927739375513	0.949522723711612
GCST90199727	ebi-a-GCST90018935	Urolithiasis	1-oleoyl-GPC (18:1) levels	Weighted median	17	-0.0812701674008855	0.0739189583048533	0.271572016428788	-0.226151325678398	0.063610990876627	0.921944578424501	0.797597395565966	1.06567775974644
GCST90199727	ebi-a-GCST90018935	Urolithiasis	1-oleoyl-GPC (18:1) levels	Inverse variance weighted	17	-0.107414289786039	0.0509584210538301	0.0350412802635891	-0.207292795051546	-0.00753578452053197	0.898153500080533	0.812781636703501	0.992492538314057
GCST90199727	ebi-a-GCST90018935	Urolithiasis	1-oleoyl-GPC (18:1) levels	Simple mode	17	-0.0298850556775354	0.122702154145365	0.810668657124494	-0.270381277802452	0.210611166447381	0.970557087163955	0.763088490161057	1.23443227304525
GCST90199727	ebi-a-GCST90018935	Urolithiasis	1-oleoyl-GPC (18:1) levels	Weighted mode	17	-0.0485198218597208	0.0982945490641237	0.628284048128771	-0.241177138025403	0.144137494305962	0.952638456052844	0.785702436282662	1.15504290943074
GCST90199728	ebi-a-GCST90018935	Urolithiasis	10-nonadecenoate (19:1n9) levels	MR Egger	13	-0.0558886464477758	0.161741628147957	0.736204015724045	-0.372902237617772	0.261124944722221	0.945644430894322	0.688732561688737	1.29838988226258
GCST90199728	ebi-a-GCST90018935	Urolithiasis	10-nonadecenoate (19:1n9) levels	Weighted median	13	-0.0207566126606357	0.0729561798490864	0.776021147779313	-0.163750725164845	0.122237499843574	0.979457323073446	0.848953618279533	1.13002245006785
GCST90199728	ebi-a-GCST90018935	Urolithiasis	10-nonadecenoate (19:1n9) levels	Inverse variance weighted	13	-0.0324727456737877	0.0566904466337217	0.566774650204601	-0.143586021075882	0.0786405297283069	0.968048832990461	0.866246281545086	1.08181537170087
GCST90199728	ebi-a-GCST90018935	Urolithiasis	10-nonadecenoate (19:1n9) levels	Simple mode	13	-0.0111364034144622	0.109068664045593	0.920360057035885	-0.224910984943824	0.2026381781149	0.988925376776991	0.798587301889135	1.22462929039821
GCST90199728	ebi-a-GCST90018935	Urolithiasis	10-nonadecenoate (19:1n9) levels	Weighted mode	13	-0.00927613503692659	0.0989493348144445	0.926857755369763	-0.203216831273238	0.184664561199385	0.990766755581509	0.816101265962806	1.20281490166227
GCST90199729	ebi-a-GCST90018935	Urolithiasis	Piperine levels	MR Egger	26	0.04236197893009	0.0754788625368724	0.579835205600649	-0.10557659164218	0.19030054950236	1.0432720529112	0.899805552622542	1.20961309164329
GCST90199729	ebi-a-GCST90018935	Urolithiasis	Piperine levels	Weighted median	26	0.0189553938051107	0.046603427346416	0.684200286291762	-0.0723873237938646	0.110298111404086	1.01913618781609	0.930170548844314	1.11661089528878
GCST90199729	ebi-a-GCST90018935	Urolithiasis	Piperine levels	Inverse variance weighted	26	0.0240693968976568	0.0307835517725592	0.434278351751494	-0.0362663645765592	0.0844051583718728	1.0243614029275	0.964383381697436	1.08806964504164
GCST90199729	ebi-a-GCST90018935	Urolithiasis	Piperine levels	Simple mode	26	-0.0648346319872769	0.0878122187910699	0.467187398946347	-0.236946580817774	0.10727731684322	0.937222437175111	0.789033436412756	1.11324293269234
GCST90199729	ebi-a-GCST90018935	Urolithiasis	Piperine levels	Weighted mode	26	-0.0583560708679083	0.068078941409416	0.399486855197906	-0.191790796030364	0.075078654294547	0.943314000994933	0.825479544026313	1.07796893443637
GCST90199730	ebi-a-GCST90018935	Urolithiasis	Carnitine C14 levels	MR Egger	22	0.159845380450167	0.130131582382592	0.233579929402001	-0.0952125210197125	0.414903281920047	1.17332943729617	0.909179694139442	1.51422428074445
GCST90199730	ebi-a-GCST90018935	Urolithiasis	Carnitine C14 levels	Weighted median	22	-0.0319526240764411	0.0634725523500651	0.614677077823242	-0.156358826682569	0.0924535785296864	0.968552467059909	0.85525224797785	1.09686222242135
GCST90199730	ebi-a-GCST90018935	Urolithiasis	Carnitine C14 levels	Inverse variance weighted	22	0.0341854594485481	0.0480320217629117	0.476636775838749	-0.0599573032067589	0.128328222103855	1.03477649801223	0.941804744768259	1.13692610574173
GCST90199730	ebi-a-GCST90018935	Urolithiasis	Carnitine C14 levels	Simple mode	22	0.0510747730577469	0.118567021675602	0.671026819459533	-0.181316589426433	0.283466135541927	1.05240158162552	0.834171227097027	1.32772391690162
GCST90199730	ebi-a-GCST90018935	Urolithiasis	Carnitine C14 levels	Weighted mode	22	-0.0400588409299794	0.103204250959459	0.701811086179615	-0.242339172810518	0.162221490950559	0.960732907071426	0.784789952992293	1.17612071256852
GCST90199731	ebi-a-GCST90018935	Urolithiasis	10-heptadecenoate (17:1n7) levels	MR Egger	23	0.174038829794047	0.114427154477718	0.14318581796034	-0.0502383929822809	0.398316052570375	1.19010177633005	0.951002685108988	1.48931465725739
GCST90199731	ebi-a-GCST90018935	Urolithiasis	10-heptadecenoate (17:1n7) levels	Weighted median	23	0.0599679082112451	0.0615011802160152	0.329525922270289	-0.0605744050121447	0.180510221434635	1.06180247085799	0.941223734649576	1.19782836494225
GCST90199731	ebi-a-GCST90018935	Urolithiasis	10-heptadecenoate (17:1n7) levels	Inverse variance weighted	23	0.0534240821625119	0.0424205549328235	0.207888993384462	-0.0297202055058221	0.136568369830846	1.05487690475419	0.970717096854882	1.14633324970697
GCST90199731	ebi-a-GCST90018935	Urolithiasis	10-heptadecenoate (17:1n7) levels	Simple mode	23	0.132095132185934	0.103805691679848	0.216472570457025	-0.0713640235065672	0.335554287878436	1.14121688055979	0.931122879811356	1.3987154614206
GCST90199731	ebi-a-GCST90018935	Urolithiasis	10-heptadecenoate (17:1n7) levels	Weighted mode	23	0.0595012926283512	0.087900558625117	0.505515242803937	-0.112783802276878	0.231786387533581	1.06130713285434	0.893343778130223	1.26085036670318
GCST90199732	ebi-a-GCST90018935	Urolithiasis	1-stearoyl-gpc (18:0) levels	MR Egger	35	0.0159250430444548	0.0711452871982211	0.82426310958129	-0.123519719864059	0.155369805952968	1.01605252234791	0.883804212573307	1.16808984782239
GCST90199732	ebi-a-GCST90018935	Urolithiasis	1-stearoyl-gpc (18:0) levels	Weighted median	35	0.0279611168405463	0.0462658905776985	0.545606288767039	-0.0627200286917426	0.118642262372835	1.02835569792545	0.939206387724318	1.12596704545216
GCST90199732	ebi-a-GCST90018935	Urolithiasis	1-stearoyl-gpc (18:0) levels	Inverse variance weighted	35	0.00594834148543415	0.0330392806789653	0.857122368306416	-0.0588086486453378	0.0707053316162061	1.005966067999	0.942887174634293	1.07326492202832
GCST90199732	ebi-a-GCST90018935	Urolithiasis	1-stearoyl-gpc (18:0) levels	Simple mode	35	0.0244788443058221	0.0746135180138715	0.744866698981061	-0.121763651001366	0.17072133961301	1.02478091092632	0.885357597157683	1.18616016711261
GCST90199732	ebi-a-GCST90018935	Urolithiasis	1-stearoyl-gpc (18:0) levels	Weighted mode	35	0.0393830340729439	0.0462091761577921	0.400023975664601	-0.0511869511963286	0.129953019342216	1.04016882745819	0.950101031403566	1.13877488167485
GCST90199733	ebi-a-GCST90018935	Urolithiasis	1-palmitoyl-GPC (16:0) levels	MR Egger	27	-0.163570072231432	0.190169791695701	0.397892996343794	-0.536302863955006	0.209162719492141	0.849106998094846	0.584906739594789	1.23264555767151
GCST90199733	ebi-a-GCST90018935	Urolithiasis	1-palmitoyl-GPC (16:0) levels	Weighted median	27	0.073472844511967	0.0567208878741604	0.195202907770122	-0.0377000957213874	0.184645784745321	1.07623931047135	0.963001705920018	1.20279231727555
GCST90199733	ebi-a-GCST90018935	Urolithiasis	1-palmitoyl-GPC (16:0) levels	Inverse variance weighted	27	0.0612642770753662	0.0723935906106133	0.397404041370813	-0.0806271605214359	0.203155714672168	1.06317985112461	0.922537585764367	1.22526324485825
GCST90199733	ebi-a-GCST90018935	Urolithiasis	1-palmitoyl-GPC (16:0) levels	Simple mode	27	0.0732693541747543	0.0828198242704466	0.384435745743695	-0.089057501395321	0.23559620974483	1.07602032845226	0.914792970189867	1.26566314452788
GCST90199733	ebi-a-GCST90018935	Urolithiasis	1-palmitoyl-GPC (16:0) levels	Weighted mode	27	0.0828533221487278	0.0727455762127173	0.265110947160597	-0.0597280072281981	0.225434651525654	1.08638244861801	0.942020721569184	1.25286715848383
GCST90199734	ebi-a-GCST90018935	Urolithiasis	Hyocholate levels	MR Egger	21	-0.0122078502792317	0.0398653771090095	0.762762173510585	-0.0903439894128903	0.0659282888544269	0.987866363222241	0.913616856685337	1.06815011615098
GCST90199734	ebi-a-GCST90018935	Urolithiasis	Hyocholate levels	Weighted median	21	-0.00877987679119798	0.0286586057618097	0.759329860973209	-0.0649507440843451	0.0473909905019491	0.991258553772921	0.937113620630092	1.04853189495561
GCST90199734	ebi-a-GCST90018935	Urolithiasis	Hyocholate levels	Inverse variance weighted	21	-0.0123983533103418	0.0273604267257977	0.650441366687688	-0.0660247896929054	0.0412280830722217	0.987678189610106	0.936107658182611	1.04208976147613
GCST90199734	ebi-a-GCST90018935	Urolithiasis	Hyocholate levels	Simple mode	21	-0.0242493184824575	0.0680557645941539	0.725335646656104	-0.157638617086999	0.109139980122084	0.976042334026602	0.854158404452042	1.11531846182939
GCST90199734	ebi-a-GCST90018935	Urolithiasis	Hyocholate levels	Weighted mode	21	-0.0112530512371132	0.0234635531199634	0.63671677026365	-0.0572416153522415	0.0347355128780151	0.988810027512776	0.944365868507254	1.03534583694276
GCST90199735	ebi-a-GCST90018935	Urolithiasis	N-acetylhistidine levels	MR Egger	24	0.0362742834998688	0.0480203670668838	0.458024580719915	-0.0578456359512235	0.130394202950961	1.03694022308278	0.943795624306659	1.13927740133026
GCST90199735	ebi-a-GCST90018935	Urolithiasis	N-acetylhistidine levels	Weighted median	24	0.0153356920343316	0.0184500217831223	0.405859616155073	-0.0208263506605882	0.0514977347292513	1.01545388718797	0.979389020060381	1.05284680130637
GCST90199735	ebi-a-GCST90018935	Urolithiasis	N-acetylhistidine levels	Inverse variance weighted	24	0.00222055098751621	0.0339739660629801	0.947887076848271	-0.0643684224959247	0.0688095244709571	1.00222301823674	0.937659481039913	1.07123214620469
GCST90199735	ebi-a-GCST90018935	Urolithiasis	N-acetylhistidine levels	Simple mode	24	0.0500300212831182	0.0453608100669018	0.281462528524951	-0.0388771664480094	0.138937209014246	1.05130265735699	0.961868851657884	1.14905194763389
GCST90199735	ebi-a-GCST90018935	Urolithiasis	N-acetylhistidine levels	Weighted mode	24	0.0156157332293199	0.0174071153876549	0.378965924840572	-0.0185022129304837	0.0497336793891235	1.01573829592921	0.981667902226562	1.05099115849371
GCST90199736	ebi-a-GCST90018935	Urolithiasis	Alpha-hydroxyisovalerate levels	MR Egger	22	0.0257972854129149	0.0633345416294943	0.688101259003888	-0.098338416180894	0.149932987006724	1.02613291527826	0.906342131005859	1.16175638734668
GCST90199736	ebi-a-GCST90018935	Urolithiasis	Alpha-hydroxyisovalerate levels	Weighted median	22	0.0250765505529508	0.0413144157210028	0.543871791058973	-0.0558997042602146	0.106052805366116	1.0253936119681	0.945633974193386	1.11188058821791
GCST90199736	ebi-a-GCST90018935	Urolithiasis	Alpha-hydroxyisovalerate levels	Inverse variance weighted	22	0.021425990641488	0.0298212768449333	0.472461382476116	-0.0370237119745812	0.0798756932575572	1.02165717534714	0.963653284955943	1.08315241615766
GCST90199736	ebi-a-GCST90018935	Urolithiasis	Alpha-hydroxyisovalerate levels	Simple mode	22	0.0578602658587746	0.0728763513432037	0.436104244578336	-0.0849773827739047	0.200697914491454	1.05956692769074	0.918533058836394	1.22225549037746
GCST90199736	ebi-a-GCST90018935	Urolithiasis	Alpha-hydroxyisovalerate levels	Weighted mode	22	0.0270419632743188	0.041354421057972	0.520268529738129	-0.0540127019993062	0.108096628547944	1.02741091538499	0.947420072296268	1.11415539940359
GCST90199737	ebi-a-GCST90018935	Urolithiasis	N-acetylproline levels	MR Egger	20	-0.113048456754753	0.171588009684196	0.518340610589048	-0.449360955735776	0.223264042226271	0.893107381982089	0.638035754459031	1.25015062271423
GCST90199737	ebi-a-GCST90018935	Urolithiasis	N-acetylproline levels	Weighted median	20	0.0613678703433932	0.0645237752601502	0.341559060917807	-0.0650987291665012	0.187834469853288	1.06328999510488	0.936974952054647	1.2066337645536
GCST90199737	ebi-a-GCST90018935	Urolithiasis	N-acetylproline levels	Inverse variance weighted	20	-0.00854392629663835	0.0576112126287471	0.882103502272221	-0.121461903048983	0.104374050455706	0.991492469314079	0.88562479231052	1.11001557910525
GCST90199737	ebi-a-GCST90018935	Urolithiasis	N-acetylproline levels	Simple mode	20	0.168832841247341	0.12494358257932	0.192479864310986	-0.0760565806081267	0.413722263102809	1.183922219421	0.926763768218304	1.5124370089839
GCST90199737	ebi-a-GCST90018935	Urolithiasis	N-acetylproline levels	Weighted mode	20	0.132075260448703	0.116481665725588	0.270952847835761	-0.09622880437345	0.360379325270856	1.14119420282314	0.908256179306594	1.43387321576099
GCST90199738	ebi-a-GCST90018935	Urolithiasis	Stachydrine levels	MR Egger	24	-0.0533076524888745	0.0618257418082538	0.397865641220097	-0.174486106433052	0.067870801455303	0.948088285888567	0.839888523195574	1.07022702777165
GCST90199738	ebi-a-GCST90018935	Urolithiasis	Stachydrine levels	Weighted median	24	-0.0167855458320375	0.0439239668584269	0.702350074437821	-0.102876520874554	0.0693054292104792	0.983354546505081	0.902238374208934	1.07176350704441
GCST90199738	ebi-a-GCST90018935	Urolithiasis	Stachydrine levels	Inverse variance weighted	24	0.013751546001894	0.0304671593301194	0.65173273372603	-0.04596408628514	0.073467178288928	1.01384653341914	0.955076261911336	1.07623321227665
GCST90199738	ebi-a-GCST90018935	Urolithiasis	Stachydrine levels	Simple mode	24	0.053766690980953	0.0649195184424957	0.416065931069657	-0.0734755651663386	0.181008947128245	1.05523837680235	0.929158849356068	1.19842590171547
GCST90199738	ebi-a-GCST90018935	Urolithiasis	Stachydrine levels	Weighted mode	24	-0.0273352299029941	0.0453885631702798	0.552899870201925	-0.116296813716743	0.0616263539107543	0.973034996416376	0.890210957257611	1.06356487362021
GCST90199739	ebi-a-GCST90018935	Urolithiasis	Salicyluric glucuronide levels	MR Egger	17	0.031186099703194	0.086848096503911	0.724533875481736	-0.139036169444472	0.20140836885086	1.03167748089552	0.870196553363121	1.22312415565589
GCST90199739	ebi-a-GCST90018935	Urolithiasis	Salicyluric glucuronide levels	Weighted median	17	-0.00975322434538271	0.0589768704708468	0.868649838840326	-0.125347890468242	0.105841441777477	0.990294184093613	0.88218994372106	1.11164560198129
GCST90199739	ebi-a-GCST90018935	Urolithiasis	Salicyluric glucuronide levels	Inverse variance weighted	17	0.00682735964920827	0.0398388974236718	0.863929530714815	-0.0712568793011884	0.0849115985996049	1.00685071920019	0.931222649577204	1.088620826839
GCST90199739	ebi-a-GCST90018935	Urolithiasis	Salicyluric glucuronide levels	Simple mode	17	0.0679254823798133	0.11338663682407	0.557520057690355	-0.154312325795363	0.29016329055499	1.07028555037499	0.857004314653629	1.33664573182979
GCST90199739	ebi-a-GCST90018935	Urolithiasis	Salicyluric glucuronide levels	Weighted mode	17	-0.108508946259071	0.0805288986119537	0.196606978543547	-0.2663455875385	0.0493276950203583	0.897170868458048	0.766174301452463	1.05056455911385
GCST90199740	ebi-a-GCST90018935	Urolithiasis	P-cresol sulfate levels	MR Egger	23	0.147666280284521	0.140501045951815	0.305204297144329	-0.127715769781036	0.423048330350079	1.15912600860873	0.880103495606899	1.52660807568627
GCST90199740	ebi-a-GCST90018935	Urolithiasis	P-cresol sulfate levels	Weighted median	23	-0.046002706477051	0.0637708228524744	0.470678542699417	-0.170993519267901	0.0789881063137987	0.955039377395059	0.842827035590144	1.08219145074825
GCST90199740	ebi-a-GCST90018935	Urolithiasis	P-cresol sulfate levels	Inverse variance weighted	23	-0.0385724718690579	0.0521187666413497	0.459246621638193	-0.140725254486103	0.0635803107479876	0.96216197253655	0.868727958021926	1.06564506511722
GCST90199740	ebi-a-GCST90018935	Urolithiasis	P-cresol sulfate levels	Simple mode	23	-0.18807417690484	0.115940763439746	0.11901436433437	-0.415318073246742	0.0391697194370625	0.828553245437945	0.660130277527911	1.0399469678873
GCST90199740	ebi-a-GCST90018935	Urolithiasis	P-cresol sulfate levels	Weighted mode	23	-0.0458772320360764	0.0882149384921691	0.608214523775858	-0.218778511480728	0.127024047408575	0.955159217945352	0.803499664397277	1.13544432194671
GCST90199741	ebi-a-GCST90018935	Urolithiasis	Gamma-glutamylglycine levels	MR Egger	25	0.0327586792740473	0.0382356339935963	0.400417643798668	-0.0421831633534014	0.107700521901496	1.03330115216721	0.95869416685149	1.11371416243892
GCST90199741	ebi-a-GCST90018935	Urolithiasis	Gamma-glutamylglycine levels	Weighted median	25	0.0122530574913645	0.0293785542211653	0.676623625289263	-0.0453289087821195	0.0698350237648485	1.0123284337489	0.955683097570348	1.07233125748681
GCST90199741	ebi-a-GCST90018935	Urolithiasis	Gamma-glutamylglycine levels	Inverse variance weighted	25	-0.0123625047572165	0.0244087983624272	0.612521550424532	-0.0602037495475739	0.0354787400331408	0.987713597078806	0.941572669033431	1.03611562011016
GCST90199741	ebi-a-GCST90018935	Urolithiasis	Gamma-glutamylglycine levels	Simple mode	25	0.0403920790653592	0.0722857861912892	0.581486551032133	-0.101288061869568	0.182072220000286	1.04121893431824	0.903672681746865	1.1997008331458
GCST90199741	ebi-a-GCST90018935	Urolithiasis	Gamma-glutamylglycine levels	Weighted mode	25	0.0122858733113723	0.0273213305596359	0.656975867022209	-0.0412639345855141	0.0658356812082587	1.01236165468166	0.959575831272833	1.06805120186315
GCST90199742	ebi-a-GCST90018935	Urolithiasis	1-linoleoyl-gpc (18:2) levels	MR Egger	30	0.0089785354181626	0.0971162611163608	0.926997712137021	-0.181369336369905	0.19932640720623	1.00901896337131	0.834127228274877	1.22058030709364
GCST90199742	ebi-a-GCST90018935	Urolithiasis	1-linoleoyl-gpc (18:2) levels	Weighted median	30	-0.0584830687254274	0.0510784526562688	0.252223427606462	-0.158596835931714	0.0416306984808595	0.943194209744616	0.853340325784318	1.04250940734356
GCST90199742	ebi-a-GCST90018935	Urolithiasis	1-linoleoyl-gpc (18:2) levels	Inverse variance weighted	30	-0.00830951988181141	0.0416320398101488	0.841797847733338	-0.0899083179097031	0.0732892781460802	0.991724908750722	0.914014980233871	1.076041767264
GCST90199742	ebi-a-GCST90018935	Urolithiasis	1-linoleoyl-gpc (18:2) levels	Simple mode	30	-0.0277535511969471	0.0861818742250827	0.749736422547279	-0.196670024678109	0.141162922284215	0.972628040282756	0.821461650668279	1.15161225600084
GCST90199742	ebi-a-GCST90018935	Urolithiasis	1-linoleoyl-gpc (18:2) levels	Weighted mode	30	-0.0420075577437589	0.0812386511935644	0.609016159030281	-0.201235314083145	0.117220198595627	0.95886253370777	0.817719987883176	1.1243669864651
GCST90199743	ebi-a-GCST90018935	Urolithiasis	Stearoylcarnitine levels	MR Egger	23	0.219522472400259	0.153326571010919	0.16693689435558	-0.0809976067811418	0.52004255158166	1.24548183660758	0.922195898458582	1.68209922415857
GCST90199743	ebi-a-GCST90018935	Urolithiasis	Stearoylcarnitine levels	Weighted median	23	-0.0063938810244937	0.0561283291849691	0.909304858250901	-0.116405406227033	0.103617644178046	0.993626516336863	0.890114292263717	1.10917627382083
GCST90199743	ebi-a-GCST90018935	Urolithiasis	Stearoylcarnitine levels	Inverse variance weighted	23	-0.0296202186490918	0.0497819989733787	0.551844420840792	-0.127192936636914	0.0679524993387304	0.970814160658642	0.88056376319575	1.07031446662634
GCST90199743	ebi-a-GCST90018935	Urolithiasis	Stearoylcarnitine levels	Simple mode	23	-0.10571425488427	0.111443876469799	0.353135037577666	-0.324144252765077	0.112715742996536	0.899681690998709	0.723145919057181	1.11931371496033
GCST90199743	ebi-a-GCST90018935	Urolithiasis	Stearoylcarnitine levels	Weighted mode	23	-0.045740278001657	0.0979327485073525	0.645051020924808	-0.237688465076068	0.146207909072754	0.955290039811849	0.788448282012271	1.15743680464957
GCST90199744	ebi-a-GCST90018935	Urolithiasis	Eicosenoate (20:1) levels	MR Egger	23	-0.0987417364845467	0.154687081075215	0.530157878281908	-0.401928415391968	0.204444942422875	0.905976658528558	0.669028636128897	1.22684390693321
GCST90199744	ebi-a-GCST90018935	Urolithiasis	Eicosenoate (20:1) levels	Weighted median	23	-0.0311801088223618	0.0613988024046634	0.611573082970611	-0.151521761535502	0.0891615438907784	0.969300977695807	0.859399180223664	1.09325725109201
GCST90199744	ebi-a-GCST90018935	Urolithiasis	Eicosenoate (20:1) levels	Inverse variance weighted	23	-0.00774843882126097	0.0476105883264213	0.870718327567171	-0.101065191941047	0.0855683142985247	0.992281502946927	0.903874105657685	1.0893359760253
GCST90199744	ebi-a-GCST90018935	Urolithiasis	Eicosenoate (20:1) levels	Simple mode	23	-0.00272662809232227	0.0999437566423397	0.978481078116659	-0.198616391111308	0.193163134926664	0.997277085781837	0.819864340265198	1.2130806732048
GCST90199744	ebi-a-GCST90018935	Urolithiasis	Eicosenoate (20:1) levels	Weighted mode	23	-0.0396295548001615	0.0800661732843555	0.625535503563753	-0.196559254437498	0.117300144837175	0.961145424920651	0.821552649212849	1.12445687897302
GCST90199745	ebi-a-GCST90018935	Urolithiasis	Aconitate [cis or trans] levels	MR Egger	24	-0.133220835263701	0.0771328184445907	0.0981543936890887	-0.284401159415099	0.0179594888876967	0.875271779890157	0.752464725842146	1.01812173031058
GCST90199745	ebi-a-GCST90018935	Urolithiasis	Aconitate [cis or trans] levels	Weighted median	24	-0.0205340612484175	0.0573649320598338	0.720377029174363	-0.132969328085692	0.0919012055888567	0.979675326941538	0.875491944710864	1.09625651271409
GCST90199745	ebi-a-GCST90018935	Urolithiasis	Aconitate [cis or trans] levels	Inverse variance weighted	24	-0.0302248250394714	0.0399014456340729	0.448758171018709	-0.108431658482254	0.0479820084033114	0.9702273776175	0.897240211479545	1.04915177923899
GCST90199745	ebi-a-GCST90018935	Urolithiasis	Aconitate [cis or trans] levels	Simple mode	24	-0.00802839999976901	0.121986561355446	0.948094792622825	-0.247122060256442	0.231065260256904	0.992003741530971	0.781045353116762	1.25994146086973
GCST90199745	ebi-a-GCST90018935	Urolithiasis	Aconitate [cis or trans] levels	Weighted mode	24	0.0796007587442524	0.092859751467693	0.40017027649073	-0.102404354132426	0.261605871620931	1.08285466110874	0.902664481751696	1.29901446305879
GCST90199746	ebi-a-GCST90018935	Urolithiasis	Erythronate levels	MR Egger	20	0.0748418282502001	0.198779564686477	0.710941685430238	-0.314766118535295	0.464449775035695	1.07771367354511	0.729959578321375	1.59113846388182
GCST90199746	ebi-a-GCST90018935	Urolithiasis	Erythronate levels	Weighted median	20	0.0992281998749156	0.0701282561782565	0.157082220770937	-0.0382231822344672	0.236679581984298	1.10431827609975	0.962498104440632	1.26703507186299
GCST90199746	ebi-a-GCST90018935	Urolithiasis	Erythronate levels	Inverse variance weighted	20	-0.0636798114491065	0.0773929801217477	0.410615362133428	-0.215370052487732	0.088010429589519	0.938305386079861	0.806243032727545	1.09199951107546
GCST90199746	ebi-a-GCST90018935	Urolithiasis	Erythronate levels	Simple mode	20	0.0948101332029752	0.145911530490429	0.523614447862975	-0.191176466558265	0.380796732964216	1.09945008624123	0.825986816239004	1.46345010400998
GCST90199746	ebi-a-GCST90018935	Urolithiasis	Erythronate levels	Weighted mode	20	0.0901237123262941	0.0916437158823627	0.33776167610112	-0.0894979708031367	0.269745395455725	1.09430965492459	0.914390120599987	1.30963097028587
GCST90199747	ebi-a-GCST90018935	Urolithiasis	Isovalerylcarnitine (C5) levels	MR Egger	26	0.0575923350433436	0.0793673800019989	0.475075096328717	-0.0979677297605741	0.213152399847261	1.05928307508793	0.906678162003203	1.23757324284575
GCST90199747	ebi-a-GCST90018935	Urolithiasis	Isovalerylcarnitine (C5) levels	Weighted median	26	0.0408849521106135	0.0458854204629309	0.37291698205477	-0.049050471996731	0.130820376217958	1.04173224955441	0.952133072428423	1.13976303437696
GCST90199747	ebi-a-GCST90018935	Urolithiasis	Isovalerylcarnitine (C5) levels	Inverse variance weighted	26	0.0030024588072346	0.0332794389295249	0.928112682101594	-0.0622252414946342	0.0682301591091034	1.00300697070114	0.93967121000498	1.07061169115711
GCST90199747	ebi-a-GCST90018935	Urolithiasis	Isovalerylcarnitine (C5) levels	Simple mode	26	0.0107645292880179	0.0844927272982135	0.899641595287277	-0.154841216216481	0.176370274792516	1.01082267528422	0.856551173122423	1.19287967015918
GCST90199747	ebi-a-GCST90018935	Urolithiasis	Isovalerylcarnitine (C5) levels	Weighted mode	26	0.0416930584351591	0.0480375406556716	0.393689864262962	-0.0524605212499573	0.135846638120276	1.04257442020964	0.948891781377808	1.14550620313855
GCST90199748	ebi-a-GCST90018935	Urolithiasis	Linolenate [alpha or gamma; (18:3n3 or 6)] levels	MR Egger	24	0.00139318722613898	0.120788117934632	0.990901248697044	-0.235351523925739	0.238137898378017	1.00139415816231	0.790292993899429	1.26888415782819
GCST90199748	ebi-a-GCST90018935	Urolithiasis	Linolenate [alpha or gamma; (18:3n3 or 6)] levels	Weighted median	24	0.000481396666173789	0.0734134702324787	0.994768041699409	-0.143409004989484	0.144371798321832	1.00048151255614	0.866399634644284	1.15531357233039
GCST90199748	ebi-a-GCST90018935	Urolithiasis	Linolenate [alpha or gamma; (18:3n3 or 6)] levels	Inverse variance weighted	24	-0.020884152541468	0.052689713464584	0.691838662269419	-0.124155990932053	0.0823876858491165	0.979332411168975	0.883242052385173	1.08587670726958
GCST90199748	ebi-a-GCST90018935	Urolithiasis	Linolenate [alpha or gamma; (18:3n3 or 6)] levels	Simple mode	24	0.0176597237332432	0.145384639168321	0.904374597343451	-0.267294169036666	0.302613616503153	1.01781657863205	0.765447867281213	1.35339143528851
GCST90199748	ebi-a-GCST90018935	Urolithiasis	Linolenate [alpha or gamma; (18:3n3 or 6)] levels	Weighted mode	24	0.00647785707451531	0.130943860541517	0.960971454554122	-0.250172109586859	0.263127823735889	1.00649888376877	0.778666755524429	1.30099300611018
GCST90199749	ebi-a-GCST90018935	Urolithiasis	Gamma-glutamylthreonine levels	MR Egger	39	0.205129257756195	0.0849110535726491	0.0207537797660463	0.0387035927538027	0.371554922758587	1.22768374235367	1.0394623338156	1.44998748122689
GCST90199749	ebi-a-GCST90018935	Urolithiasis	Gamma-glutamylthreonine levels	Weighted median	39	0.0645012613310921	0.0400969353060891	0.107696570330009	-0.0140887318688426	0.143091254531027	1.0666269236135	0.986010049866726	1.15383508954192
GCST90199749	ebi-a-GCST90018935	Urolithiasis	Gamma-glutamylthreonine levels	Inverse variance weighted	39	0.0175415426009927	0.0436126377306682	0.687527735617663	-0.0679392273511169	0.103022312553102	1.01769629902389	0.934317252786234	1.10851614262537
GCST90199749	ebi-a-GCST90018935	Urolithiasis	Gamma-glutamylthreonine levels	Simple mode	39	0.0369236472624752	0.0900361646469063	0.684037067581078	-0.139547235445461	0.213394529970412	1.03761379315997	0.869751939113809	1.23787293288798
GCST90199749	ebi-a-GCST90018935	Urolithiasis	Gamma-glutamylthreonine levels	Weighted mode	39	0.0989062995126901	0.0638388117828505	0.129595736654425	-0.0262177715816969	0.224030370607077	1.10396285285517	0.974122930217164	1.2511090157917
GCST90199750	ebi-a-GCST90018935	Urolithiasis	Laurylcarnitine levels	MR Egger	26	0.0753933666095768	0.0703664904028194	0.294629027079226	-0.0625249545799493	0.213311687799103	1.07830823792395	0.939389620447593	1.23777038905395
GCST90199750	ebi-a-GCST90018935	Urolithiasis	Laurylcarnitine levels	Weighted median	26	-0.0292950969927401	0.0499670403125437	0.557681713182769	-0.127230496005326	0.0686403020198455	0.971129844681641	0.880530690398059	1.07105088501236
GCST90199750	ebi-a-GCST90018935	Urolithiasis	Laurylcarnitine levels	Inverse variance weighted	26	0.0187927312320023	0.0352173337635275	0.593603336549477	-0.0502332429445115	0.0878187054085162	1.01897042598342	0.951007582821346	1.09179016843221
GCST90199750	ebi-a-GCST90018935	Urolithiasis	Laurylcarnitine levels	Simple mode	26	-0.0206548401412758	0.0836454113664525	0.806976346659074	-0.184599846419523	0.143290166136971	0.979557009985428	0.831436919755344	1.15406462356031
GCST90199750	ebi-a-GCST90018935	Urolithiasis	Laurylcarnitine levels	Weighted mode	26	-0.067471517513802	0.0691211601028772	0.338349629937934	-0.202948991315441	0.0680059562878373	0.934754344364582	0.816319879766888	1.07037168390163
GCST90199751	ebi-a-GCST90018935	Urolithiasis	Gamma-glutamylmethionine levels	MR Egger	27	0.403194126412231	0.187315911665191	0.0412058223021211	0.0360549395484568	0.770333313276005	1.49659739254809	1.03671280145956	2.16048625253628
GCST90199751	ebi-a-GCST90018935	Urolithiasis	Gamma-glutamylmethionine levels	Weighted median	27	0.108370149109147	0.056667310243724	0.0558258466289654	-0.00269777896855246	0.219438077186846	1.11446018549443	0.997305856766924	1.24537672833756
GCST90199751	ebi-a-GCST90018935	Urolithiasis	Gamma-glutamylmethionine levels	Inverse variance weighted	27	0.00380256659844363	0.0736315992709498	0.958813048665763	-0.140515367972618	0.148120501169505	1.00380980552741	0.868910311440295	1.15965262744175
GCST90199751	ebi-a-GCST90018935	Urolithiasis	Gamma-glutamylmethionine levels	Simple mode	27	0.0751526871495882	0.0984988359701414	0.45234262104428	-0.117905031351889	0.268210405651065	1.07804874250841	0.888780454885037	1.30762224218161
GCST90199751	ebi-a-GCST90018935	Urolithiasis	Gamma-glutamylmethionine levels	Weighted mode	27	0.139119626680303	0.0722825010205089	0.0652794008875771	-0.00255407531989418	0.280793328680501	1.14926157412757	0.997449183555414	1.32417990564508
GCST90199752	ebi-a-GCST90018935	Urolithiasis	Epiandrosterone sulfate levels	MR Egger	23	-0.0130685344894713	0.0372983852676834	0.729545060272494	-0.0861733696141308	0.0600363006351881	0.987016488031131	0.917435162051634	1.06187509258608
GCST90199752	ebi-a-GCST90018935	Urolithiasis	Epiandrosterone sulfate levels	Weighted median	23	-0.0132997628589146	0.028639469535226	0.642371364724204	-0.0694331231479576	0.0428335974301283	0.986788288202144	0.932922522219834	1.04376419535455
GCST90199752	ebi-a-GCST90018935	Urolithiasis	Epiandrosterone sulfate levels	Inverse variance weighted	23	-0.0340296222294606	0.0294087039510483	0.247220242915425	-0.0916706819735153	0.0236114375145941	0.966542873058674	0.912405571677382	1.023892394413
GCST90199752	ebi-a-GCST90018935	Urolithiasis	Epiandrosterone sulfate levels	Simple mode	23	-0.100192975686639	0.106919954770317	0.358889421667406	-0.309756087036461	0.109370135663184	0.904662823260733	0.73362587526443	1.11557518809582
GCST90199752	ebi-a-GCST90018935	Urolithiasis	Epiandrosterone sulfate levels	Weighted mode	23	-0.0127286741820603	0.0277875566571186	0.651393841709214	-0.0671922852300127	0.0417349368658922	0.987351992767315	0.935015394400044	1.04261808250453
GCST90199753	ebi-a-GCST90018935	Urolithiasis	Gamma-glutamyltryptophan levels	MR Egger	24	-0.0847755434343348	0.107121786929221	0.437163819117546	-0.294734245815609	0.125183158946939	0.918718473653735	0.744729476144397	1.13335601835235
GCST90199753	ebi-a-GCST90018935	Urolithiasis	Gamma-glutamyltryptophan levels	Weighted median	24	0.00426630591941675	0.0524849793604931	0.935214327412686	-0.0986042536271497	0.107136865465983	1.00427541955843	0.906101223350876	1.11308658716898
GCST90199753	ebi-a-GCST90018935	Urolithiasis	Gamma-glutamyltryptophan levels	Inverse variance weighted	24	-0.0379048140402993	0.0386026580957594	0.326138087633509	-0.113566023907988	0.037756395827389	0.962804582007799	0.892645258537137	1.03847822443415
GCST90199753	ebi-a-GCST90018935	Urolithiasis	Gamma-glutamyltryptophan levels	Simple mode	24	-0.0192595565228508	0.0933206219286051	0.838309732182127	-0.202167975502917	0.163648862457215	0.980924723787215	0.816957687537621	1.17780067244023
GCST90199753	ebi-a-GCST90018935	Urolithiasis	Gamma-glutamyltryptophan levels	Weighted mode	24	-0.0192595565228508	0.08371509161737	0.820078410156351	-0.183341136092896	0.144822023047194	0.980924723787215	0.832484116912857	1.15583384017613
GCST90199754	ebi-a-GCST90018935	Urolithiasis	7-methylxanthine levels	MR Egger	24	0.0447258874544907	0.125211738524361	0.724344262596544	-0.200689120053258	0.290140894962239	1.04574116984383	0.818166743655239	1.33661579719153
GCST90199754	ebi-a-GCST90018935	Urolithiasis	7-methylxanthine levels	Weighted median	24	-0.0485532579897798	0.0584965052831095	0.406527585431909	-0.163206408344674	0.0660998923651148	0.952606604042036	0.849415843800658	1.06833343018907
GCST90199754	ebi-a-GCST90018935	Urolithiasis	7-methylxanthine levels	Inverse variance weighted	24	-0.0133408614733131	0.0462807820476337	0.773148331492535	-0.104051194286675	0.0773694713400489	0.986747733404173	0.90117916101594	1.08044119471272
GCST90199754	ebi-a-GCST90018935	Urolithiasis	7-methylxanthine levels	Simple mode	24	-0.0915723507359738	0.0987192365206673	0.363245788847501	-0.285062054316482	0.101917352844534	0.912495294057569	0.751967590036721	1.1072919534159
GCST90199754	ebi-a-GCST90018935	Urolithiasis	7-methylxanthine levels	Weighted mode	24	-0.03358146439343	0.0761856937902611	0.663484436933938	-0.182905424222342	0.115742495435482	0.966976133898463	0.832846919157526	1.12270673279919
GCST90199755	ebi-a-GCST90018935	Urolithiasis	3,7-dimethylurate levels	MR Egger	34	0.0363619232441815	0.0599608298597303	0.548508964786353	-0.0811613032808897	0.153885149769253	1.03703110424114	0.92204495057308	1.16635692272398
GCST90199755	ebi-a-GCST90018935	Urolithiasis	3,7-dimethylurate levels	Weighted median	34	-0.0175136928640917	0.0360341109204034	0.626945228210854	-0.0881405502680823	0.053113164539899	0.982638780433681	0.915632175331322	1.05454897591688
GCST90199755	ebi-a-GCST90018935	Urolithiasis	3,7-dimethylurate levels	Inverse variance weighted	34	0.0141239541487609	0.0265480164756989	0.594715315317102	-0.037910158143609	0.0661580664411308	1.01422416844068	0.962799436694394	1.06839558130702
GCST90199755	ebi-a-GCST90018935	Urolithiasis	3,7-dimethylurate levels	Simple mode	34	0.0305047981564579	0.0673411714209203	0.653521231421827	-0.101483897828546	0.162493494141462	1.03097483681548	0.903495727468204	1.17644066466725
GCST90199755	ebi-a-GCST90018935	Urolithiasis	3,7-dimethylurate levels	Weighted mode	34	0.0482954211180629	0.0608063147942306	0.432724720840553	-0.0708849558786291	0.167475798114755	1.04948064827948	0.931569057506818	1.18231667554615
GCST90199756	ebi-a-GCST90018935	Urolithiasis	1,7-dimethyluric acid levels	MR Egger	36	0.00925748160165315	0.0863781760488864	0.915280981720212	-0.160043743454164	0.17855870665747	1.00930046462024	0.85210651406871	1.19549306461526
GCST90199756	ebi-a-GCST90018935	Urolithiasis	1,7-dimethyluric acid levels	Weighted median	36	0.050734395921071	0.0514837817453982	0.324405910423245	-0.0501738162999094	0.151642608142051	1.05204342914545	0.951064099690272	1.16374424938188
GCST90199756	ebi-a-GCST90018935	Urolithiasis	1,7-dimethyluric acid levels	Inverse variance weighted	36	0.0389101119502867	0.039782513302179	0.328039341659196	-0.0390636141219842	0.116883838022558	1.03967702490971	0.961689530165381	1.12398885733862
GCST90199756	ebi-a-GCST90018935	Urolithiasis	1,7-dimethyluric acid levels	Simple mode	36	0.034450724748073	0.0845977622586747	0.686319244714614	-0.131360889278929	0.200262338775075	1.03505102471952	0.876901253019	1.22172322149676
GCST90199756	ebi-a-GCST90018935	Urolithiasis	1,7-dimethyluric acid levels	Weighted mode	36	0.0474647867046054	0.0515465879628395	0.363451519520796	-0.05356652570256	0.148496099111771	1.04860927548298	0.94784288299263	1.16008827239091
GCST90199757	ebi-a-GCST90018935	Urolithiasis	1,3,7-trimethylurate levels	MR Egger	27	0.0730801526540433	0.0826457233694905	0.384982295473174	-0.0889054651501581	0.235065770458245	1.07581676302785	0.914932062451421	1.26499196509815
GCST90199757	ebi-a-GCST90018935	Urolithiasis	1,3,7-trimethylurate levels	Weighted median	27	0.042365887730082	0.0496586606346012	0.393580577430337	-0.0549650871137363	0.1396968625739	1.04327613086096	0.946518193058651	1.14992516066384
GCST90199757	ebi-a-GCST90018935	Urolithiasis	1,3,7-trimethylurate levels	Inverse variance weighted	27	0.041379395906418	0.037341894633644	0.26780888877553	-0.0318107175755242	0.11456950938836	1.04224745496165	0.968689920704017	1.12139058552871
GCST90199757	ebi-a-GCST90018935	Urolithiasis	1,3,7-trimethylurate levels	Simple mode	27	0.0595606679020277	0.0822775456091868	0.475590982625643	-0.101703321491978	0.220824657296034	1.06137015012662	0.903297500874385	1.24710474067443
GCST90199757	ebi-a-GCST90018935	Urolithiasis	1,3,7-trimethylurate levels	Weighted mode	27	0.0628414923078251	0.0666359508881988	0.354333015336842	-0.0677649714330445	0.193447956048695	1.06485803766344	0.934480077283043	1.21342623341234
GCST90199758	ebi-a-GCST90018935	Urolithiasis	N4-acetylcytidine levels	MR Egger	35	-0.013134302584767	0.0610456212728114	0.830970270419824	-0.132783720279477	0.106515115109943	0.986951575971282	0.875654457931475	1.11239474028741
GCST90199758	ebi-a-GCST90018935	Urolithiasis	N4-acetylcytidine levels	Weighted median	35	-0.0149267815627724	0.0366288410619168	0.683630192503895	-0.0867193100441293	0.0568657469185846	0.985184070600402	0.916934433801103	1.05851369213092
GCST90199758	ebi-a-GCST90018935	Urolithiasis	N4-acetylcytidine levels	Inverse variance weighted	35	-0.0434340927451068	0.0337791784686629	0.198504343763344	-0.109641282543686	0.0227730970534725	0.95749565792183	0.896155544282881	1.02303438369373
GCST90199758	ebi-a-GCST90018935	Urolithiasis	N4-acetylcytidine levels	Simple mode	35	-0.0599865413590667	0.0699595564500419	0.397202354862658	-0.197107272001149	0.0771341892830154	0.941777208540244	0.821102547274765	1.08018701618892
GCST90199758	ebi-a-GCST90018935	Urolithiasis	N4-acetylcytidine levels	Weighted mode	35	-0.0233116855264031	0.0352124701259285	0.512414992801905	-0.0923281269732229	0.0457047559204168	0.97695793266614	0.911805912339693	1.04676531406798
GCST90199759	ebi-a-GCST90018935	Urolithiasis	Indolebutyrate levels	MR Egger	25	0.0563012633407834	0.0682038411484449	0.417576536227164	-0.0773782653101686	0.189980791991735	1.05791634714641	0.925539687825798	1.20922637060406
GCST90199759	ebi-a-GCST90018935	Urolithiasis	Indolebutyrate levels	Weighted median	25	0.0495597092751778	0.042512603041761	0.243709428059357	-0.0337649926866738	0.132884411237029	1.05080833334563	0.966798682703157	1.14211797469696
GCST90199759	ebi-a-GCST90018935	Urolithiasis	Indolebutyrate levels	Inverse variance weighted	25	0.0617295760233831	0.0272108839633243	0.0232949776232352	0.00839624345526738	0.115062908591499	1.06367466269961	1.0084315907663	1.12194401526968
GCST90199759	ebi-a-GCST90018935	Urolithiasis	Indolebutyrate levels	Simple mode	25	0.0500808123032572	0.0834016703588407	0.553816838376545	-0.11338646160007	0.213548086206585	1.05135605544749	0.892805558371384	1.23806303059139
GCST90199759	ebi-a-GCST90018935	Urolithiasis	Indolebutyrate levels	Weighted mode	25	-0.0495334307964829	0.0800353908630672	0.541816565189275	-0.206402796888095	0.107335935295129	0.951673342406824	0.813505332863811	1.11330819118231
GCST90199760	ebi-a-GCST90018935	Urolithiasis	5-acetylamino-6-amino-3-methyluracil levels	MR Egger	34	-0.0693331921857964	0.0446366867306672	0.13019215757468	-0.156821098177904	0.0181547138063113	0.93301575472343	0.854856980609746	1.0183205124455
GCST90199760	ebi-a-GCST90018935	Urolithiasis	5-acetylamino-6-amino-3-methyluracil levels	Weighted median	34	-0.0357548090017367	0.0319180094800411	0.262625143144595	-0.0983141075826172	0.0268044895791438	0.964876843598442	0.906364163180408	1.02716696128594
GCST90199760	ebi-a-GCST90018935	Urolithiasis	5-acetylamino-6-amino-3-methyluracil levels	Inverse variance weighted	34	-0.00575650101300726	0.026771860057206	0.829751269341027	-0.0582293467251311	0.0467163446991165	0.994260035892163	0.943433549227743	1.04782474587794
GCST90199760	ebi-a-GCST90018935	Urolithiasis	5-acetylamino-6-amino-3-methyluracil levels	Simple mode	34	0.172562946861683	0.0873497759091802	0.056618844494518	0.00135738607968958	0.343768507643676	1.18834662095112	1.00135830774515	1.41025213512819
GCST90199760	ebi-a-GCST90018935	Urolithiasis	5-acetylamino-6-amino-3-methyluracil levels	Weighted mode	34	-0.0386533503199589	0.029732892836996	0.202601543563638	-0.0969298202804711	0.0196231196405533	0.962084157513517	0.907619700394236	1.01981691862401
GCST90199761	ebi-a-GCST90018935	Urolithiasis	N1-methylinosine levels	MR Egger	29	0.0679918335459452	0.101187113433448	0.507330301457675	-0.130334908783613	0.266318575875504	1.07035656742535	0.877801398287699	1.30515078201675
GCST90199761	ebi-a-GCST90018935	Urolithiasis	N1-methylinosine levels	Weighted median	29	-0.0427986696938128	0.0471829657576272	0.364365108632607	-0.135277282578762	0.0496799431911364	0.958104266075735	0.87347367907193	1.05093468374212
GCST90199761	ebi-a-GCST90018935	Urolithiasis	N1-methylinosine levels	Inverse variance weighted	29	-0.0356051881720814	0.0364854624047314	0.329127260680591	-0.107116694485355	0.0359063181411923	0.965021220072891	0.898420826116963	1.03655873519314
GCST90199761	ebi-a-GCST90018935	Urolithiasis	N1-methylinosine levels	Simple mode	29	0.0115678339641345	0.067536102624936	0.865232540840661	-0.12080292718074	0.143938595109009	1.01163500009447	0.886208590010142	1.15481319516936
GCST90199761	ebi-a-GCST90018935	Urolithiasis	N1-methylinosine levels	Weighted mode	29	-0.0321882549493048	0.0564802994081577	0.573288622801569	-0.142889641789294	0.0785131318906844	0.968324273082511	0.866849727601919	1.08167755954048
GCST90199762	ebi-a-GCST90018935	Urolithiasis	N6-carbamoylthreonyladenosine levels	MR Egger	32	0.019662353424754	0.0669108667023754	0.770889258545423	-0.111482945311902	0.15080765216141	1.01985693068582	0.894506646805042	1.16277297970107
GCST90199762	ebi-a-GCST90018935	Urolithiasis	N6-carbamoylthreonyladenosine levels	Weighted median	32	0.0319389897366115	0.0300158917390131	0.287297294603568	-0.0268921580718542	0.0907701375450772	1.03245451306177	0.973466216337647	1.09501727296913
GCST90199762	ebi-a-GCST90018935	Urolithiasis	N6-carbamoylthreonyladenosine levels	Inverse variance weighted	32	0.0471022069383395	0.0434657114529536	0.278514004977247	-0.0380905875094496	0.132295001386129	1.04822913989587	0.962625735073508	1.14144499746097
GCST90199762	ebi-a-GCST90018935	Urolithiasis	N6-carbamoylthreonyladenosine levels	Simple mode	32	0.0533222348791755	0.081657810717432	0.51857268522149	-0.106727074126991	0.213371543885342	1.05476947387805	0.898770937362001	1.23784447936246
GCST90199762	ebi-a-GCST90018935	Urolithiasis	N6-carbamoylthreonyladenosine levels	Weighted mode	32	0.0325950013896155	0.0303161938905973	0.290596825338788	-0.0268247386359553	0.0920147414151862	1.03313203746119	0.973531849093256	1.09638098416898
GCST90199763	ebi-a-GCST90018935	Urolithiasis	1-methylxanthine levels	MR Egger	30	0.0330100837864846	0.0386683806666309	0.400531673928478	-0.0427799423201119	0.108800109893081	1.03356096139681	0.958122209020381	1.11493946269727
GCST90199763	ebi-a-GCST90018935	Urolithiasis	1-methylxanthine levels	Weighted median	30	0.0300115601598017	0.029738770655181	0.312891741375729	-0.028276430324353	0.0882995506439565	1.03046644624145	0.9721196063181	1.0923152767706
GCST90199763	ebi-a-GCST90018935	Urolithiasis	1-methylxanthine levels	Inverse variance weighted	30	0.0042382385287907	0.0223000930200632	0.849266230639173	-0.0394699437905332	0.0479464208481146	1.0042472325635	0.961298846555888	1.04911444315649
GCST90199763	ebi-a-GCST90018935	Urolithiasis	1-methylxanthine levels	Simple mode	30	-0.0114668449230099	0.0677665289564088	0.866805436914803	-0.144289241677571	0.121355551831551	0.988598648768868	0.865637333451285	1.12902626836927
GCST90199763	ebi-a-GCST90018935	Urolithiasis	1-methylxanthine levels	Weighted mode	30	0.0265235973243719	0.0288664800884101	0.365760371599215	-0.0300547036489119	0.0831018982976557	1.02687847856033	0.97039244808875	1.08665253094998
GCST90199764	ebi-a-GCST90018935	Urolithiasis	N2,n2-dimethylguanosine levels	MR Egger	18	0.209771526387701	0.169086971673842	0.232633065595157	-0.121638938093029	0.541181990868431	1.23339622927063	0.885468019563949	1.71803636581722
GCST90199764	ebi-a-GCST90018935	Urolithiasis	N2,n2-dimethylguanosine levels	Weighted median	18	0.0272373540614076	0.0653516596927285	0.67683833261361	-0.10085189893634	0.155326607059155	1.02761168162571	0.904066916243401	1.16803938872299
GCST90199764	ebi-a-GCST90018935	Urolithiasis	N2,n2-dimethylguanosine levels	Inverse variance weighted	18	0.0280884741267552	0.0800502355031583	0.725674182410685	-0.128809987459435	0.184986935712945	1.02848667485665	0.879140997490446	1.20320272103928
GCST90199764	ebi-a-GCST90018935	Urolithiasis	N2,n2-dimethylguanosine levels	Simple mode	18	0.0473215365764561	0.0944991213017703	0.622960195326342	-0.137896741175014	0.232539814327926	1.04845907282842	0.87118864501731	1.26180068310508
GCST90199764	ebi-a-GCST90018935	Urolithiasis	N2,n2-dimethylguanosine levels	Weighted mode	18	0.0111990677762568	0.0596888686369345	0.853392569650144	-0.105791114752135	0.128189250304648	1.01126201208887	0.899612544240159	1.13676811605356
GCST90199765	ebi-a-GCST90018935	Urolithiasis	4-hydroxyhippurate levels	MR Egger	20	-0.029600476834648	0.104920238584123	0.781066932150883	-0.235244144459529	0.176043190790233	0.970833326480845	0.790377859695604	1.19248956210496
GCST90199765	ebi-a-GCST90018935	Urolithiasis	4-hydroxyhippurate levels	Weighted median	20	0.0303199733332083	0.0626986496130356	0.628682156065997	-0.0925693799083415	0.153209326574758	1.03078430468157	0.911585963019859	1.16556893796172
GCST90199765	ebi-a-GCST90018935	Urolithiasis	4-hydroxyhippurate levels	Inverse variance weighted	20	0.020396551615417	0.040413155364516	0.613769003040163	-0.0588132328990343	0.0996063361298683	1.02060598274175	0.942882852210185	1.1047359378385
GCST90199765	ebi-a-GCST90018935	Urolithiasis	4-hydroxyhippurate levels	Simple mode	20	0.0176950313519939	0.0867244523094187	0.840493858068151	-0.152284895174467	0.187674957878455	1.01785251594619	0.85874359398171	1.20644130736893
GCST90199765	ebi-a-GCST90018935	Urolithiasis	4-hydroxyhippurate levels	Weighted mode	20	0.0296976358803569	0.0629534040395501	0.642484609086338	-0.0936910360371613	0.153086307797875	1.03014300857495	0.910564050261986	1.16542555991588
GCST90199766	ebi-a-GCST90018935	Urolithiasis	3-(3-amino-3-carboxypropyl)uridine levels	MR Egger	17	-0.153720166293965	0.287912938219143	0.60122594458259	-0.718029525203486	0.410589192615556	0.857511948186467	0.487712334607229	1.50770585262055
GCST90199766	ebi-a-GCST90018935	Urolithiasis	3-(3-amino-3-carboxypropyl)uridine levels	Weighted median	17	0.0843287094296051	0.0715522882194058	0.238573178884132	-0.0559137754804302	0.22457119433964	1.08798646644766	0.945620668063109	1.25178582824109
GCST90199766	ebi-a-GCST90018935	Urolithiasis	3-(3-amino-3-carboxypropyl)uridine levels	Inverse variance weighted	17	-0.102454275166287	0.119371230454164	0.390736318850406	-0.336421886856448	0.131513336523874	0.902619420932288	0.714321679308811	1.14055311863484
GCST90199766	ebi-a-GCST90018935	Urolithiasis	3-(3-amino-3-carboxypropyl)uridine levels	Simple mode	17	0.0854466982016393	0.117968525246906	0.479329055242034	-0.145771611282297	0.316665007685576	1.08920350329127	0.864355089593922	1.37254270364665
GCST90199766	ebi-a-GCST90018935	Urolithiasis	3-(3-amino-3-carboxypropyl)uridine levels	Weighted mode	17	0.090079969409407	0.0926139166211333	0.345208374809206	-0.0914433071680143	0.271603245986828	1.09426178767524	0.912613053303933	1.31206633044666
GCST90199767	ebi-a-GCST90018935	Urolithiasis	5,6-dihydrouridine levels	MR Egger	31	-0.0213258685880408	0.0486293999992753	0.664245642644948	-0.11663949258662	0.0739877554105387	0.978899919854241	0.889905953035061	1.07679362051968
GCST90199767	ebi-a-GCST90018935	Urolithiasis	5,6-dihydrouridine levels	Weighted median	31	-0.00600674800434093	0.0389408698200098	0.877410213518266	-0.0823308528515602	0.0703173568428784	0.99401125643903	0.920967203659068	1.07284860307932
GCST90199767	ebi-a-GCST90018935	Urolithiasis	5,6-dihydrouridine levels	Inverse variance weighted	31	0.00204755176915747	0.0256979174111531	0.936493570649411	-0.0483203663567025	0.0524154698950175	1.00204964943473	0.952828483985719	1.05381347934946
GCST90199767	ebi-a-GCST90018935	Urolithiasis	5,6-dihydrouridine levels	Simple mode	31	0.0568124401824628	0.0742681490158759	0.450269243900785	-0.088753131888654	0.20237801225358	1.05845726772476	0.91507144765278	1.22431072510578
GCST90199767	ebi-a-GCST90018935	Urolithiasis	5,6-dihydrouridine levels	Weighted mode	31	-0.00516224008362931	0.0380635777999233	0.893026433992444	-0.079766852571479	0.0694423724042204	0.99485106137942	0.923331593680223	1.07191028781208
GCST90199768	ebi-a-GCST90018935	Urolithiasis	Phenylacetylglutamine levels	MR Egger	20	0.0212618526567034	0.115986472909839	0.856601340815015	-0.206071634246581	0.248595339559988	1.02148949635886	0.813774780051687	1.28222306312467
GCST90199768	ebi-a-GCST90018935	Urolithiasis	Phenylacetylglutamine levels	Weighted median	20	0.00333152021285289	0.0594023259010078	0.955274887785909	-0.113097038553122	0.119760078978828	1.00333707589423	0.89306399427327	1.12722637383132
GCST90199768	ebi-a-GCST90018935	Urolithiasis	Phenylacetylglutamine levels	Inverse variance weighted	20	0.0143578288626929	0.046414865543904	0.757065293160021	-0.0766153076033589	0.105330965328745	1.0144613975678	0.926246104912496	1.11107827789725
GCST90199768	ebi-a-GCST90018935	Urolithiasis	Phenylacetylglutamine levels	Simple mode	20	-0.00498299884910469	0.0888862378258449	0.955879018729159	-0.179200024987761	0.169234027289551	0.995029395693783	0.835938674049924	1.18439728777952
GCST90199768	ebi-a-GCST90018935	Urolithiasis	Phenylacetylglutamine levels	Weighted mode	20	-0.0120656565555737	0.0611833482092004	0.845761497988184	-0.131985019045606	0.107853705934459	0.988006841606239	0.876354123602192	1.11388477873341
GCST90199769	ebi-a-GCST90018935	Urolithiasis	3-hydroxydodecanedioate levels	MR Egger	22	0.044606254356328	0.0844467858142087	0.603160924222608	-0.120909445839521	0.210121954552177	1.04561607207087	0.886114197287116	1.23382852178664
GCST90199769	ebi-a-GCST90018935	Urolithiasis	3-hydroxydodecanedioate levels	Weighted median	22	-0.0314632141525384	0.0458302480828042	0.49238756427926	-0.121290500394835	0.0583640720897578	0.969026602262882	0.885776603760572	1.06010087860366
GCST90199769	ebi-a-GCST90018935	Urolithiasis	3-hydroxydodecanedioate levels	Inverse variance weighted	22	-0.0292670380201826	0.0338503339340347	0.387257735067963	-0.0956136925308905	0.0370796164905254	0.971157093969594	0.908815030298875	1.03777564160366
GCST90199769	ebi-a-GCST90018935	Urolithiasis	3-hydroxydodecanedioate levels	Simple mode	22	0.00994683770931715	0.0783109370852319	0.900135133242276	-0.143542598977737	0.163436274396372	1.00999647193087	0.866283896592797	1.1775503126919
GCST90199769	ebi-a-GCST90018935	Urolithiasis	3-hydroxydodecanedioate levels	Weighted mode	22	-0.0290246308447265	0.0629772644121974	0.649625852863077	-0.152460069092633	0.0944108074031803	0.97139253795317	0.858593177676544	1.09901113510429
GCST90199770	ebi-a-GCST90018935	Urolithiasis	1-arachidonylglycerol (20:4) levels	MR Egger	24	-0.0990815977043398	0.0646885150888534	0.139857816875402	-0.225871087278492	0.0277078918698128	0.905668804513071	0.797820944305876	1.02809532555173
GCST90199770	ebi-a-GCST90018935	Urolithiasis	1-arachidonylglycerol (20:4) levels	Weighted median	24	-0.0594328359881546	0.0423065147209166	0.160076230592166	-0.142353604841151	0.023487932864842	0.942298820035031	0.867314515645054	1.02376594675004
GCST90199770	ebi-a-GCST90018935	Urolithiasis	1-arachidonylglycerol (20:4) levels	Inverse variance weighted	24	-0.049235392511721	0.0320435429519571	0.124412059721697	-0.112040736697557	0.0135699516741149	0.951957019768706	0.89400783783165	1.01366244135498
GCST90199770	ebi-a-GCST90018935	Urolithiasis	1-arachidonylglycerol (20:4) levels	Simple mode	24	0.0143978361372327	0.0669109604369852	0.831524370953767	-0.116747646319258	0.145543318593724	1.01450198421532	0.889809711589073	1.15666783872114
GCST90199770	ebi-a-GCST90018935	Urolithiasis	1-arachidonylglycerol (20:4) levels	Weighted mode	24	-0.0885923701549095	0.0357104561284697	0.0208553213030136	-0.15858486416671	-0.0185998761431088	0.915218567950545	0.853350541835318	0.981572034066972
GCST90199771	ebi-a-GCST90018935	Urolithiasis	7-methylguanine levels	MR Egger	22	0.0219997484301869	0.0534878608307844	0.685223941008877	-0.0828364587981506	0.126835955658524	1.02224352730479	0.920501674861265	1.13523077432101
GCST90199771	ebi-a-GCST90018935	Urolithiasis	7-methylguanine levels	Weighted median	22	0.0418553546224211	0.0421668085449693	0.320898213679877	-0.0407915901257187	0.124502299370561	1.04274363979445	0.960029188662485	1.13258462468899
GCST90199771	ebi-a-GCST90018935	Urolithiasis	7-methylguanine levels	Inverse variance weighted	22	0.0137855011649971	0.0290676977522399	0.635318072832114	-0.0431871864293931	0.0707581887593873	1.01388095932801	0.957732098835215	1.07332165324529
GCST90199771	ebi-a-GCST90018935	Urolithiasis	7-methylguanine levels	Simple mode	22	-0.046414425800384	0.0817800829817598	0.576357341279297	-0.206703388444633	0.113874536843865	0.954646250163434	0.813260836778124	1.12061152060583
GCST90199771	ebi-a-GCST90018935	Urolithiasis	7-methylguanine levels	Weighted mode	22	0.0418228602516582	0.0370093281947878	0.271192472086331	-0.030715423010126	0.114361143513442	1.04270975704651	0.969751502776128	1.12115695033988
GCST90199772	ebi-a-GCST90018935	Urolithiasis	1-stearoyl-GPE (18:0) levels	MR Egger	39	-0.137332393653678	0.0781595468847433	0.0871776541375705	-0.290525105547774	0.0158603182404193	0.871680436927462	0.747870753371518	1.01598676067574
GCST90199772	ebi-a-GCST90018935	Urolithiasis	1-stearoyl-GPE (18:0) levels	Weighted median	39	-0.0334965864851328	0.0355453017274994	0.346006689523032	-0.103165377871032	0.036172204900766	0.967058212293354	0.901977793979076	1.03683437907975
GCST90199772	ebi-a-GCST90018935	Urolithiasis	1-stearoyl-GPE (18:0) levels	Inverse variance weighted	39	-0.00823879893204466	0.0392544906303337	0.83376001125735	-0.0851776005674987	0.0687000027034094	0.991795046958267	0.918349170583475	1.07111482939107
GCST90199772	ebi-a-GCST90018935	Urolithiasis	1-stearoyl-GPE (18:0) levels	Simple mode	39	-0.0505827356838254	0.0670501548114799	0.455258108253303	-0.182001039114326	0.0808355677466752	0.950675270649846	0.83360047420909	1.08419260567559
GCST90199772	ebi-a-GCST90018935	Urolithiasis	1-stearoyl-GPE (18:0) levels	Weighted mode	39	-0.0466261205711438	0.0396855289895429	0.247348632867664	-0.124409757390648	0.0311575162483603	0.954444177933921	0.883017943614304	1.03164799241029
GCST90199773	ebi-a-GCST90018935	Urolithiasis	Phenol sulfate levels	MR Egger	20	-0.0902412616429337	0.125436117916149	0.481119135283529	-0.336096052758585	0.155613529472718	0.913710715328481	0.714554467591893	1.16837457348725
GCST90199773	ebi-a-GCST90018935	Urolithiasis	Phenol sulfate levels	Weighted median	20	-0.0934282633434617	0.0538185321891347	0.0825661624389527	-0.198912586434166	0.0120560597472424	0.910803353070004	0.819621536242716	1.01212902697313
GCST90199773	ebi-a-GCST90018935	Urolithiasis	Phenol sulfate levels	Inverse variance weighted	20	-0.0706882219365346	0.0391403275741564	0.0709151855425598	-0.147403263981881	0.00602682010881192	0.931752346788855	0.862945912235245	1.00604501792909
GCST90199773	ebi-a-GCST90018935	Urolithiasis	Phenol sulfate levels	Simple mode	20	-0.0526063323952679	0.0976036982220415	0.596161025420588	-0.243909580910469	0.138696916119933	0.948753432467041	0.783558479704253	1.14877587178654
GCST90199773	ebi-a-GCST90018935	Urolithiasis	Phenol sulfate levels	Weighted mode	20	-0.102099801273479	0.0747968046021664	0.188191031717924	-0.248701538293726	0.0445019357467668	0.902939432666701	0.779812682879443	1.04550700054529
GCST90199774	ebi-a-GCST90018935	Urolithiasis	Oleoylcarnitine levels	MR Egger	26	-0.000761312646930214	0.070327931563977	0.991452407065507	-0.138604058512325	0.137081433218465	0.999238977078015	0.870572656060136	1.14692154223018
GCST90199774	ebi-a-GCST90018935	Urolithiasis	Oleoylcarnitine levels	Weighted median	26	0.0623831474104835	0.0464414370878179	0.179186247731816	-0.0286420692816397	0.153408364102607	1.06437007725111	0.971764226493202	1.16580095301076
GCST90199774	ebi-a-GCST90018935	Urolithiasis	Oleoylcarnitine levels	Inverse variance weighted	26	0.0405948526805652	0.0318699636888691	0.202746619373087	-0.0218702761496182	0.103059981510749	1.04143008745319	0.978367144372504	1.10855790005947
GCST90199774	ebi-a-GCST90018935	Urolithiasis	Oleoylcarnitine levels	Simple mode	26	-0.0626765081609569	0.0733124276161361	0.400712608460125	-0.206368866288584	0.0810158499666698	0.939247263374287	0.813532936055755	1.08438808394554
GCST90199774	ebi-a-GCST90018935	Urolithiasis	Oleoylcarnitine levels	Weighted mode	26	0.0973601714000437	0.0591097973926859	0.112050143114071	-0.0184950314896207	0.213215374289708	1.10225730369157	0.981674952041863	1.23765118078473
GCST90199775	ebi-a-GCST90018935	Urolithiasis	Gamma-glutamylisoleucine levels	MR Egger	16	-0.0471727545494773	0.0352576748810524	0.202242865331711	-0.11627779731634	0.0219322882173854	0.953922588887975	0.890227886026579	1.02217456886491
GCST90199775	ebi-a-GCST90018935	Urolithiasis	Gamma-glutamylisoleucine levels	Weighted median	16	-0.0399257515361465	0.0315362296733742	0.205503037975567	-0.10173676169596	0.0218852586236669	0.960860778940669	0.903267294926749	1.02212649754062
GCST90199775	ebi-a-GCST90018935	Urolithiasis	Gamma-glutamylisoleucine levels	Inverse variance weighted	16	-0.0413736833670924	0.0244385029018917	0.090460935395606	-0.0892731490548	0.00652578232061533	0.959470524773254	0.914595718496135	1.00654712163137
GCST90199775	ebi-a-GCST90018935	Urolithiasis	Gamma-glutamylisoleucine levels	Simple mode	16	-0.0569561173486207	0.0863361168306968	0.519446392512238	-0.226174906336787	0.112262671639545	0.944635521568274	0.797578587915999	1.11880670084206
GCST90199775	ebi-a-GCST90018935	Urolithiasis	Gamma-glutamylisoleucine levels	Weighted mode	16	-0.0424331643817686	0.0308528470232594	0.189219461178884	-0.102904744547357	0.0180384157838199	0.95845452228083	0.902212910087617	1.01820209066989
GCST90199776	ebi-a-GCST90018935	Urolithiasis	Malonylcarnitine levels	MR Egger	21	-0.105977681190903	0.110521853442005	0.349660982774677	-0.322600513937234	0.110645151555427	0.899444722386958	0.724263129609409	1.11699847135121
GCST90199776	ebi-a-GCST90018935	Urolithiasis	Malonylcarnitine levels	Weighted median	21	-0.0521162929748148	0.0561872065119876	0.353642433470497	-0.162243217738311	0.0580106317886809	0.949218472984026	0.850234387305728	1.05972626243608
GCST90199776	ebi-a-GCST90018935	Urolithiasis	Malonylcarnitine levels	Inverse variance weighted	21	-0.0338156208996932	0.0423308598162756	0.42438268860915	-0.116784106139593	0.049152864340207	0.966749736652538	0.88977726987827	1.05038090425216
GCST90199776	ebi-a-GCST90018935	Urolithiasis	Malonylcarnitine levels	Simple mode	21	-0.111861401717188	0.0970364600039493	0.262594387038193	-0.302052863324929	0.0783300598905525	0.894168179086666	0.739298982054209	1.08147955279145
GCST90199776	ebi-a-GCST90018935	Urolithiasis	Malonylcarnitine levels	Weighted mode	21	-0.0799878712609705	0.076109548745489	0.30581184181181	-0.229162586802129	0.069186844280188	0.923127542691793	0.795199234093663	1.07163641957912
GCST90199777	ebi-a-GCST90018935	Urolithiasis	1-palmitoleoyl-GPC (16:1) levels	MR Egger	35	-0.0976752966635972	0.126992398739689	0.447278878401352	-0.346580398193387	0.151229804866193	0.906943343478109	0.707101967281193	1.16326395108465
GCST90199777	ebi-a-GCST90018935	Urolithiasis	1-palmitoleoyl-GPC (16:1) levels	Weighted median	35	0.0154518393724415	0.0424219138009747	0.715677365506105	-0.0676951116774689	0.0985987904223519	1.01557183630354	0.934545362113197	1.10362342643355
GCST90199777	ebi-a-GCST90018935	Urolithiasis	1-palmitoleoyl-GPC (16:1) levels	Inverse variance weighted	35	0.0427468451682333	0.0471572321915213	0.364684568633854	-0.0496813299271484	0.135175020263615	1.04367365037726	0.951532601154816	1.14473711901183
GCST90199777	ebi-a-GCST90018935	Urolithiasis	1-palmitoleoyl-GPC (16:1) levels	Simple mode	35	0.0735497798548485	0.0669773924196163	0.279864426917963	-0.0577259092875995	0.204825468997296	1.07632211449696	0.943908628572577	1.22731084247752
GCST90199777	ebi-a-GCST90018935	Urolithiasis	1-palmitoleoyl-GPC (16:1) levels	Weighted mode	35	0.0147007188396373	0.0465454557499467	0.754057877232838	-0.0765283744302583	0.105929812109533	1.01480930585675	0.926326629925565	1.11174384281299
GCST90199778	ebi-a-GCST90018935	Urolithiasis	N-methyl-2-pyridone-5-carboxamide levels	MR Egger	18	-0.0186321791475745	0.0306511212011841	0.551799077822418	-0.0787083767018953	0.0414440184067463	0.981540326853294	0.924309435311348	1.04231480977444
GCST90199778	ebi-a-GCST90018935	Urolithiasis	N-methyl-2-pyridone-5-carboxamide levels	Weighted median	18	-0.00731465975688798	0.0258462148842816	0.777171470426941	-0.05797324093008	0.043343921416304	0.992712027258336	0.943675198969574	1.04429698919652
GCST90199778	ebi-a-GCST90018935	Urolithiasis	N-methyl-2-pyridone-5-carboxamide levels	Inverse variance weighted	18	-0.012877247523216	0.0228781323011645	0.57352837499591	-0.0577183868334984	0.0319638917870665	0.987205309479736	0.943915729108618	1.03248022361627
GCST90199778	ebi-a-GCST90018935	Urolithiasis	N-methyl-2-pyridone-5-carboxamide levels	Simple mode	18	0.0666864013499829	0.0842688594751378	0.439640433384744	-0.098480563221287	0.231853365921253	1.06896020113014	0.906213306310595	1.26093481925606
GCST90199778	ebi-a-GCST90018935	Urolithiasis	N-methyl-2-pyridone-5-carboxamide levels	Weighted mode	18	-0.00709185381237543	0.0242193288117393	0.773205346134342	-0.0545617382833845	0.0403780306586337	0.992933234041376	0.946900047069736	1.04120430695391
GCST90199779	ebi-a-GCST90018935	Urolithiasis	Gamma-glutamyl-2-aminobutyrate levels	MR Egger	25	0.0260527037687484	0.0560184123529271	0.646251686493154	-0.0837433844429887	0.135848791980486	1.0263950419349	0.919667226734615	1.14550867040144
GCST90199779	ebi-a-GCST90018935	Urolithiasis	Gamma-glutamyl-2-aminobutyrate levels	Weighted median	25	-0.014769992336661	0.0428576074419831	0.730372986341501	-0.0987709029229478	0.0692309182496258	0.985338548958363	0.905950234801499	1.07168365189077
GCST90199779	ebi-a-GCST90018935	Urolithiasis	Gamma-glutamyl-2-aminobutyrate levels	Inverse variance weighted	25	0.00183766530309661	0.0295666461423614	0.950440733553852	-0.0561129611359317	0.0597882917421249	1.00183935484476	0.945432332747954	1.06161177077423
GCST90199779	ebi-a-GCST90018935	Urolithiasis	Gamma-glutamyl-2-aminobutyrate levels	Simple mode	25	0.00796692040386993	0.0605766069341588	0.896461782964438	-0.110763229187081	0.126697069994821	1.00799874076152	0.895150669391427	1.13507311798982
GCST90199779	ebi-a-GCST90018935	Urolithiasis	Gamma-glutamyl-2-aminobutyrate levels	Weighted mode	25	0.00796692040386993	0.0446089885019787	0.859755145202227	-0.0794666970600083	0.0954005378677481	1.00799874076152	0.923608778344152	1.10009939836042
GCST90199780	ebi-a-GCST90018935	Urolithiasis	1-stearoyl-GPG (18:0) levels	MR Egger	28	-0.00657822740582296	0.080150434623745	0.935216839438015	-0.163673079268363	0.150516624456717	0.993443361766644	0.849019538603484	1.16243462978669
GCST90199780	ebi-a-GCST90018935	Urolithiasis	1-stearoyl-GPG (18:0) levels	Weighted median	28	0.0164749625796167	0.047969958343508	0.731264961519682	-0.0775461557736591	0.110496080932892	1.01661142313984	0.92538431158209	1.11683197210409
GCST90199780	ebi-a-GCST90018935	Urolithiasis	1-stearoyl-GPG (18:0) levels	Inverse variance weighted	28	0.00988882365857479	0.0302832255528682	0.74401235388894	-0.0494662984250468	0.0692439457421964	1.0099378796439	0.95173723263966	1.07169761333253
GCST90199780	ebi-a-GCST90018935	Urolithiasis	1-stearoyl-GPG (18:0) levels	Simple mode	28	0.0731118834701513	0.0802937683240956	0.370587771314973	-0.084263902445076	0.230487669385379	1.07585090011332	0.919188647952411	1.25921394030812
GCST90199780	ebi-a-GCST90018935	Urolithiasis	1-stearoyl-GPG (18:0) levels	Weighted mode	28	0.035022581603025	0.059404213460917	0.560384612418155	-0.0814096767803723	0.151454839986422	1.03564309501682	0.921815967479869	1.16352575578427
GCST90199781	ebi-a-GCST90018935	Urolithiasis	Hexanoylglycine levels	MR Egger	27	-0.037515821510402	0.0271193600277097	0.178784624073326	-0.0906697671647131	0.015638124143909	0.963179178650875	0.913319269116075	1.01576103949327
GCST90199781	ebi-a-GCST90018935	Urolithiasis	Hexanoylglycine levels	Weighted median	27	-0.0410671588950658	0.0252650895770594	0.104066548965503	-0.0905867344661023	0.0084524166759707	0.959764671048498	0.913395107628178	1.00848823920766
GCST90199781	ebi-a-GCST90018935	Urolithiasis	Hexanoylglycine levels	Inverse variance weighted	27	-0.028393211929896	0.0177848181360329	0.110380344517188	-0.0632514554765205	0.00646503161672839	0.972006087258293	0.938707400892674	1.00648597504261
GCST90199781	ebi-a-GCST90018935	Urolithiasis	Hexanoylglycine levels	Simple mode	27	-0.13969671075905	0.0552301748681819	0.0178296677454016	-0.247947853500687	-0.0314455680174139	0.869621942385858	0.780400637378299	0.969043701988117
GCST90199781	ebi-a-GCST90018935	Urolithiasis	Hexanoylglycine levels	Weighted mode	27	-0.0233428221028278	0.019848743358731	0.250237083045636	-0.0622463590859405	0.0155607148802849	0.976927514014374	0.939651366621928	1.01568241322242
GCST90199782	ebi-a-GCST90018935	Urolithiasis	Glutamine degradant levels	MR Egger	27	-0.0989298502772599	0.0753139830038268	0.20092044424341	-0.24654525696476	0.0486855564102407	0.905806247852015	0.781495992600068	1.04989016759761
GCST90199782	ebi-a-GCST90018935	Urolithiasis	Glutamine degradant levels	Weighted median	27	-0.0674458113778121	0.0496296676929507	0.174152379982665	-0.164719960055995	0.0298283373003712	0.934778373595724	0.848131181443351	1.03027765852826
GCST90199782	ebi-a-GCST90018935	Urolithiasis	Glutamine degradant levels	Inverse variance weighted	27	-0.0291254940085086	0.0336359660305054	0.386543192888642	-0.0950519874282992	0.0368009994112821	0.971294565169523	0.90932565973686	1.0374865398617
GCST90199782	ebi-a-GCST90018935	Urolithiasis	Glutamine degradant levels	Simple mode	27	-0.0895602515305973	0.0815529182857678	0.282189617749877	-0.249403971370702	0.0702834683095075	0.914333173491465	0.779265108996661	1.07281224642967
GCST90199782	ebi-a-GCST90018935	Urolithiasis	Glutamine degradant levels	Weighted mode	27	-0.0686747873659802	0.060362216556839	0.26561711756634	-0.186984731817385	0.0496351570854242	0.933630259067417	0.82945640058052	1.05088761752424
GCST90199783	ebi-a-GCST90018935	Urolithiasis	5-methyluridine (ribothymidine) levels	MR Egger	27	-0.0155580212848873	0.0359804849706714	0.669156584207867	-0.0860797718274033	0.0549637292576287	0.98456237952014	0.91752103597101	1.05650229385802
GCST90199783	ebi-a-GCST90018935	Urolithiasis	5-methyluridine (ribothymidine) levels	Weighted median	27	-0.0125564997072734	0.0308540746905817	0.684034380134903	-0.0730304861008136	0.0479174866862668	0.987522004213495	0.929572490553154	1.04908408834854
GCST90199783	ebi-a-GCST90018935	Urolithiasis	5-methyluridine (ribothymidine) levels	Inverse variance weighted	27	-0.0163794453472432	0.0236548995828893	0.488665122475243	-0.0627430485297062	0.0299841578352198	0.983753968360357	0.939184767594305	1.0304382094523
GCST90199783	ebi-a-GCST90018935	Urolithiasis	5-methyluridine (ribothymidine) levels	Simple mode	27	-8.93014473896114e-05	0.061847443966108	0.998858957643283	-0.121310291620961	0.121131688726182	0.999910702539866	0.885759073328984	1.12877354933108
GCST90199783	ebi-a-GCST90018935	Urolithiasis	5-methyluridine (ribothymidine) levels	Weighted mode	27	-8.93014473896114e-05	0.0296126117587603	0.99761687796463	-0.0581300204945598	0.0579514175997806	0.999910702539866	0.943527261579952	1.05966351346282
GCST90199784	ebi-a-GCST90018935	Urolithiasis	Cysteine-glutathione disulfide levels	MR Egger	27	-0.0814641730073606	0.055542445937885	0.154924784195823	-0.190327367045615	0.0273990210308939	0.921765733356462	0.826688459082271	1.02777782592175
GCST90199784	ebi-a-GCST90018935	Urolithiasis	Cysteine-glutathione disulfide levels	Weighted median	27	-0.0475435789187124	0.0379270882110791	0.210004871526698	-0.121880671812428	0.0267935139750027	0.953568916724833	0.885253997955333	1.02715568756985
GCST90199784	ebi-a-GCST90018935	Urolithiasis	Cysteine-glutathione disulfide levels	Inverse variance weighted	27	-0.0340335466214537	0.0259742086693587	0.190100343281202	-0.0849429956133967	0.0168759023704893	0.966539079973005	0.918564645123199	1.01701910483368
GCST90199784	ebi-a-GCST90018935	Urolithiasis	Cysteine-glutathione disulfide levels	Simple mode	27	-0.0209536975086392	0.0735445710931091	0.777969086172971	-0.165101056851133	0.123193661833855	0.979264305896807	0.847808022949491	1.13110345130655
GCST90199784	ebi-a-GCST90018935	Urolithiasis	Cysteine-glutathione disulfide levels	Weighted mode	27	-0.0565874946477058	0.0381397885458553	0.149914483500002	-0.131341480197582	0.0181664909021705	0.944983799853312	0.876918273031924	1.01833250537441
GCST90199785	ebi-a-GCST90018935	Urolithiasis	Isovalerylglycine levels	MR Egger	24	0.0419157093799266	0.0377112592556238	0.27835697956626	-0.0319983587610961	0.115829777520949	1.04280657623321	0.968508171631183	1.1228047292608
GCST90199785	ebi-a-GCST90018935	Urolithiasis	Isovalerylglycine levels	Weighted median	24	0.0465074487405377	0.0342256387141678	0.174194685137573	-0.0205748031392311	0.113589700620306	1.04760588238387	0.979635413929406	1.12029237530646
GCST90199785	ebi-a-GCST90018935	Urolithiasis	Isovalerylglycine levels	Inverse variance weighted	24	0.0168221204681546	0.0226973038611578	0.458602129715129	-0.0276645950997147	0.0613088360360239	1.01696440908235	0.972714565325686	1.06322722636925
GCST90199785	ebi-a-GCST90018935	Urolithiasis	Isovalerylglycine levels	Simple mode	24	0.0138819127476013	0.0597813979897959	0.818427709445733	-0.103289627312399	0.131053452807601	1.01397871390813	0.901865730704093	1.14002871741907
GCST90199785	ebi-a-GCST90018935	Urolithiasis	Isovalerylglycine levels	Weighted mode	24	0.0387423640638104	0.0313966167979659	0.229676411424846	-0.0227950048602027	0.100279732987823	1.03950263591326	0.977462838367914	1.10548011408276
GCST90199786	ebi-a-GCST90018935	Urolithiasis	2-hydroxy-3-methylvalerate levels	MR Egger	29	-0.056872624021792	0.0910859346061762	0.537616012732577	-0.235401055849897	0.121655807806313	0.944714395623293	0.790253850136233	1.12936531615003
GCST90199786	ebi-a-GCST90018935	Urolithiasis	2-hydroxy-3-methylvalerate levels	Weighted median	29	-0.06779701276672	0.0501812973141067	0.176682154716972	-0.166152355502369	0.0305583299689292	0.934450135774759	0.846917191865263	1.03103002824435
GCST90199786	ebi-a-GCST90018935	Urolithiasis	2-hydroxy-3-methylvalerate levels	Inverse variance weighted	29	-0.0718358992130687	0.0376353660717364	0.0562964271398489	-0.145601216713672	0.00192941828753475	0.930683609193323	0.864502383555242	1.00193128081267
GCST90199786	ebi-a-GCST90018935	Urolithiasis	2-hydroxy-3-methylvalerate levels	Simple mode	29	-0.121574913662861	0.0939025148319441	0.206001577217471	-0.305623842733471	0.0624740154077495	0.885524712964196	0.736663668737766	1.06446679882276
GCST90199786	ebi-a-GCST90018935	Urolithiasis	2-hydroxy-3-methylvalerate levels	Weighted mode	29	-0.0629105008185439	0.069448422681682	0.372739834154667	-0.199029409274641	0.0732084076375528	0.939027512122091	0.819525791319444	1.07595475073767
GCST90199787	ebi-a-GCST90018935	Urolithiasis	Homostachydrine levels	MR Egger	26	-0.134467497602162	0.132402807138361	0.319952428295768	-0.393976999593349	0.125042004389024	0.874181291402947	0.674369566836339	1.13319605127493
GCST90199787	ebi-a-GCST90018935	Urolithiasis	Homostachydrine levels	Weighted median	26	0.023116294565707	0.0646866670739492	0.720823854204091	-0.103669572899233	0.149902162030647	1.02338554680485	0.90152313588761	1.16172057678576
GCST90199787	ebi-a-GCST90018935	Urolithiasis	Homostachydrine levels	Inverse variance weighted	26	0.00614941377694581	0.0559353815326283	0.912458690134525	-0.103483934027006	0.115782761580897	1.00616836023848	0.901690509160855	1.12275194078192
GCST90199787	ebi-a-GCST90018935	Urolithiasis	Homostachydrine levels	Simple mode	26	0.124812083723857	0.125070349981929	0.327872590529899	-0.120325802240724	0.369949969688437	1.13293553603512	0.886631523118436	1.44766218586133
GCST90199787	ebi-a-GCST90018935	Urolithiasis	Homostachydrine levels	Weighted mode	26	0.0864672821822734	0.0986412577338992	0.389058646821273	-0.106869582976169	0.279804147340716	1.09031569438405	0.898642863676077	1.32287069921994
GCST90199788	ebi-a-GCST90018935	Urolithiasis	1-arachidonoyl-gpc (20:4n6) levels	MR Egger	28	-0.0849036915898551	0.034356241898213	0.0203342566756555	-0.152241925710353	-0.0175654574693577	0.918600749119146	0.858780494526548	0.982587915841597
GCST90199788	ebi-a-GCST90018935	Urolithiasis	1-arachidonoyl-gpc (20:4n6) levels	Weighted median	28	-0.0801580053056407	0.0210358020407964	0.000138657168075264	-0.121388177305602	-0.0389278333056797	0.922970500628688	0.885690088063649	0.96182011802028
GCST90199788	ebi-a-GCST90018935	Urolithiasis	1-arachidonoyl-gpc (20:4n6) levels	Inverse variance weighted	28	-0.0445558004101941	0.0238157743798463	0.0613655320438466	-0.0912347181946928	0.00212311737430455	0.956422229851849	0.912803434178747	1.00212537278388
GCST90199788	ebi-a-GCST90018935	Urolithiasis	1-arachidonoyl-gpc (20:4n6) levels	Simple mode	28	0.049226663296025	0.0626428869882331	0.43880940362848	-0.0735533952009118	0.172006721792962	1.05045842412651	0.929086535704822	1.18768581656524
GCST90199788	ebi-a-GCST90018935	Urolithiasis	1-arachidonoyl-gpc (20:4n6) levels	Weighted mode	28	-0.0726116698703352	0.0198211779393839	0.00107070558217066	-0.111461178631528	-0.0337621611091428	0.929961892137764	0.894526117457221	0.96680142027246
GCST90199789	ebi-a-GCST90018935	Urolithiasis	2-palmitoyl-GPC (16:0) levels	MR Egger	17	-0.0851924924463437	0.130899767429021	0.525006107683664	-0.341756036607225	0.171371051714538	0.918335494740719	0.71052152480827	1.18693108013617
GCST90199789	ebi-a-GCST90018935	Urolithiasis	2-palmitoyl-GPC (16:0) levels	Weighted median	17	0.0151455912265365	0.0578345580703843	0.793415596930254	-0.0982101425914168	0.12850132504449	1.01526086693097	0.906458398221145	1.13712292802869
GCST90199789	ebi-a-GCST90018935	Urolithiasis	2-palmitoyl-GPC (16:0) levels	Inverse variance weighted	17	-0.0249142492860235	0.0476298584753919	0.600918247995323	-0.118268771897792	0.0684402733257447	0.975393549135557	0.888457228186081	1.07083666552825
GCST90199789	ebi-a-GCST90018935	Urolithiasis	2-palmitoyl-GPC (16:0) levels	Simple mode	17	0.0200803359581226	0.089740116350825	0.825775374324129	-0.155810292089494	0.19597096400574	1.02028330217109	0.85572151211371	1.21649158277889
GCST90199789	ebi-a-GCST90018935	Urolithiasis	2-palmitoyl-GPC (16:0) levels	Weighted mode	17	0.0122900287731537	0.0679154395842958	0.858670791760922	-0.120824232812066	0.145404290358373	1.01236586152056	0.886189708977782	1.15650704041065
GCST90199790	ebi-a-GCST90018935	Urolithiasis	2-palmitoleoyl-GPC (16:1) levels	MR Egger	26	0.208155150689607	0.104707020763868	0.0583370498715542	0.00292938999242576	0.413380911386789	1.23140420794066	1.00293368484803	1.51192082412082
GCST90199790	ebi-a-GCST90018935	Urolithiasis	2-palmitoleoyl-GPC (16:1) levels	Weighted median	26	0.0902280379631784	0.0493256411579146	0.067364870452891	-0.00645021870633423	0.186906294632691	1.09442382543164	0.993570539299141	1.2055143165953
GCST90199790	ebi-a-GCST90018935	Urolithiasis	2-palmitoleoyl-GPC (16:1) levels	Inverse variance weighted	26	0.070878819249707	0.0338469739999431	0.03625141253552	0.00453875020981856	0.137218888289596	1.07345113637224	1.00454906593748	1.14707920324776
GCST90199790	ebi-a-GCST90018935	Urolithiasis	2-palmitoleoyl-GPC (16:1) levels	Simple mode	26	0.108118389144869	0.0869744629557577	0.225361732692486	-0.0623515582484163	0.278588336538154	1.11417964435394	0.939552521284454	1.32126331606834
GCST90199790	ebi-a-GCST90018935	Urolithiasis	2-palmitoleoyl-GPC (16:1) levels	Weighted mode	26	0.0992982066523999	0.0793740929583157	0.222510202344817	-0.056275015545899	0.254871428850699	1.10439558856975	0.945279133682734	1.29029571540472
GCST90199791	ebi-a-GCST90018935	Urolithiasis	1-arachidonoyl-GPE (20:4n6) levels	MR Egger	34	-0.0935992295218078	0.0461519461937261	0.0509467820058907	-0.184057044061511	-0.00314141498210455	0.91064764981188	0.831888348183049	0.99686351409916
GCST90199791	ebi-a-GCST90018935	Urolithiasis	1-arachidonoyl-GPE (20:4n6) levels	Weighted median	34	-0.109548619221593	0.0313793686688877	0.000481030130344475	-0.171052181812612	-0.0480450566305727	0.896238588880262	0.842777594661664	0.953090843048038
GCST90199791	ebi-a-GCST90018935	Urolithiasis	1-arachidonoyl-GPE (20:4n6) levels	Inverse variance weighted	34	-0.0312453261901193	0.026640811197553	0.240861220972822	-0.083461316137323	0.0209706637570845	0.969237764498798	0.919926672300001	1.02119209325879
GCST90199791	ebi-a-GCST90018935	Urolithiasis	1-arachidonoyl-GPE (20:4n6) levels	Simple mode	34	0.0221662721181634	0.0726475503027408	0.762190469041935	-0.120222926475209	0.164555470711535	1.02241376924123	0.886722740707066	1.17886896043799
GCST90199791	ebi-a-GCST90018935	Urolithiasis	1-arachidonoyl-GPE (20:4n6) levels	Weighted mode	34	-0.0708844782622451	0.0265814345502512	0.0117733811578427	-0.122984089980737	-0.0187848665437527	0.931569502439569	0.884277731324642	0.981390469457502
GCST90199792	ebi-a-GCST90018935	Urolithiasis	1-palmitoyl-GPE (16:0) levels	MR Egger	18	-0.318860979206786	0.196290569585605	0.123816860975461	-0.703590495594571	0.0658685371809986	0.726976607146178	0.494805513522415	1.06808629430082
GCST90199792	ebi-a-GCST90018935	Urolithiasis	1-palmitoyl-GPE (16:0) levels	Weighted median	18	0.102255375470287	0.0480769375476847	0.0334274646245931	0.00802457787682478	0.196486173063749	1.1076663064158	1.00805686109717	1.21711849174205
GCST90199792	ebi-a-GCST90018935	Urolithiasis	1-palmitoyl-GPE (16:0) levels	Inverse variance weighted	18	0.147687927106781	0.069323350696815	0.0331368656432602	0.0118141597410236	0.283561694472539	1.15915110027499	1.0118842225655	1.32785079884152
GCST90199792	ebi-a-GCST90018935	Urolithiasis	1-palmitoyl-GPE (16:0) levels	Simple mode	18	0.104016376971558	0.0754715026696271	0.186005606094625	-0.0439077682609111	0.251940522204027	1.10961862695947	0.957042223071155	1.28651951566393
GCST90199792	ebi-a-GCST90018935	Urolithiasis	1-palmitoyl-GPE (16:0) levels	Weighted mode	18	0.0917923550187201	0.0509600481006517	0.0894260742163812	-0.00808933925855734	0.191674049295997	1.0961371910619	0.991943291400159	1.21127563646616
GCST90199793	ebi-a-GCST90018935	Urolithiasis	1-linoleoyl-GPE (18:2) levels	MR Egger	33	0.0978295793312047	0.060680882066601	0.117054819521279	-0.0211049495193333	0.216764108181743	1.10277483346889	0.979116201402373	1.24205107789098
GCST90199793	ebi-a-GCST90018935	Urolithiasis	1-linoleoyl-GPE (18:2) levels	Weighted median	33	0.0074618139218916	0.0426787584435874	0.86120793832777	-0.0761885526275396	0.0911121804713228	1.00748972262873	0.926641469402482	1.09539187994364
GCST90199793	ebi-a-GCST90018935	Urolithiasis	1-linoleoyl-GPE (18:2) levels	Inverse variance weighted	33	0.0363783036599178	0.0329483319498049	0.269549098410647	-0.0282004269616997	0.100957034281535	1.03704809138089	0.972193493484882	1.1062291108138
GCST90199793	ebi-a-GCST90018935	Urolithiasis	1-linoleoyl-GPE (18:2) levels	Simple mode	33	-0.0250914066415983	0.0861694149929046	0.772787509449827	-0.193983460027691	0.143800646744495	0.975220766299075	0.82367152766017	1.15465390156516
GCST90199793	ebi-a-GCST90018935	Urolithiasis	1-linoleoyl-GPE (18:2) levels	Weighted mode	33	0.0756713860331991	0.0421008286737521	0.0817177883520282	-0.006846238167355	0.158189010233753	1.07860807023642	0.993177143930934	1.17138757802509
GCST90199794	ebi-a-GCST90018935	Urolithiasis	1-oleoyl-GPE (18:1) levels	MR Egger	30	0.162664267086021	0.13107125565218	0.224889578034478	-0.0942353939922504	0.419563928164293	1.17664158605914	0.910068512364843	1.52129801573524
GCST90199794	ebi-a-GCST90018935	Urolithiasis	1-oleoyl-GPE (18:1) levels	Weighted median	30	0.0160766577574794	0.0535465097641378	0.763996180458	-0.0888745013802306	0.121027816895189	1.0162065825381	0.914960392635904	1.1286563076449
GCST90199794	ebi-a-GCST90018935	Urolithiasis	1-oleoyl-GPE (18:1) levels	Inverse variance weighted	30	0.0131466257672674	0.0394642161957091	0.739037848865989	-0.0642032379763225	0.0904964895108573	1.01323342259654	0.937814380663997	1.09471766464043
GCST90199794	ebi-a-GCST90018935	Urolithiasis	1-oleoyl-GPE (18:1) levels	Simple mode	30	-0.066383544865607	0.105193459857309	0.532942910439439	-0.272562726185932	0.139795636454718	0.935771884951826	0.76142566634931	1.15003874884429
GCST90199794	ebi-a-GCST90018935	Urolithiasis	1-oleoyl-GPE (18:1) levels	Weighted mode	30	-0.0134409666501106	0.0880355969775191	0.879710734246621	-0.185990736726048	0.159108803425827	0.986648959791823	0.83028128606932	1.17246550800497
GCST90199795	ebi-a-GCST90018935	Urolithiasis	2-hydroxypalmitate levels	MR Egger	22	-0.0859712455101797	0.10481614379118	0.4217647649043	-0.291410887340892	0.119468396320533	0.917620616553478	0.747208596381174	1.12689762939296
GCST90199795	ebi-a-GCST90018935	Urolithiasis	2-hydroxypalmitate levels	Weighted median	22	0.0326838148516181	0.0584000768926888	0.575715718696002	-0.0817803358580518	0.147147965561288	1.03322379756885	0.921474351339046	1.15852537220518
GCST90199795	ebi-a-GCST90018935	Urolithiasis	2-hydroxypalmitate levels	Inverse variance weighted	22	-0.0157075349865449	0.0432980594312188	0.716771562778758	-0.100571731471734	0.069156661498644	0.984415184958341	0.904320241864301	1.0716040750993
GCST90199795	ebi-a-GCST90018935	Urolithiasis	2-hydroxypalmitate levels	Simple mode	22	0.0438690790507433	0.0930686307710841	0.642241906340955	-0.138545437260581	0.226283595362068	1.04484555376185	0.870623691614838	1.25393122393787
GCST90199795	ebi-a-GCST90018935	Urolithiasis	2-hydroxypalmitate levels	Weighted mode	22	0.0522214006218021	0.0896210993402602	0.56630623291872	-0.123435954085108	0.227878755328712	1.05360898637696	0.883878248222397	1.25593304101198
GCST90199796	ebi-a-GCST90018935	Urolithiasis	Docosapentaenoate (n6 DPA; 22:5n6) levels	MR Egger	17	-0.342052942527967	0.178109016651493	0.0740170648637063	-0.691146615164893	0.00704073010895867	0.710310598074987	0.501001283930567	1.0070655743221
GCST90199796	ebi-a-GCST90018935	Urolithiasis	Docosapentaenoate (n6 DPA; 22:5n6) levels	Weighted median	17	-0.0261513908656774	0.0696911936445382	0.707476997235256	-0.162746130408972	0.110443348677618	0.974187595340998	0.849806901162429	1.1167730805882
GCST90199796	ebi-a-GCST90018935	Urolithiasis	Docosapentaenoate (n6 DPA; 22:5n6) levels	Inverse variance weighted	17	-0.0778477676018014	0.056888851564899	0.171181058006894	-0.189349916669003	0.0336543814654007	0.925105246814872	0.827496901069538	1.03422709689699
GCST90199796	ebi-a-GCST90018935	Urolithiasis	Docosapentaenoate (n6 DPA; 22:5n6) levels	Simple mode	17	0.0331436068295221	0.117290283360098	0.781123553816998	-0.19674534855627	0.263032562215314	1.03369897481532	0.82139977732129	1.30086907744107
GCST90199796	ebi-a-GCST90018935	Urolithiasis	Docosapentaenoate (n6 DPA; 22:5n6) levels	Weighted mode	17	0.0093770947213867	0.108147403409573	0.931980565226174	-0.202591815961375	0.221346005404149	1.00942119741803	0.816611501185867	1.24775508588499
GCST90199797	ebi-a-GCST90018935	Urolithiasis	Gulonate levels	MR Egger	23	-0.0641360366908912	0.118312503566421	0.59346266970844	-0.296028543681077	0.167756470299294	0.937877405113512	0.74376619789204	1.18264856552426
GCST90199797	ebi-a-GCST90018935	Urolithiasis	Gulonate levels	Weighted median	23	-0.0203938155344935	0.0599564476966699	0.733748218637833	-0.137908453019966	0.0971208219509794	0.979812731842177	0.871178441850724	1.10199351058383
GCST90199797	ebi-a-GCST90018935	Urolithiasis	Gulonate levels	Inverse variance weighted	23	-0.0232562408766471	0.0411965317046528	0.572400709068541	-0.104001443017766	0.0574889612644723	0.977012101258208	0.901223996938027	1.05917357865319
GCST90199797	ebi-a-GCST90018935	Urolithiasis	Gulonate levels	Simple mode	23	0.00261249142935061	0.106347699410754	0.980622948051604	-0.205828999415728	0.211053982274429	1.00261590695878	0.813972254113871	1.23497902023839
GCST90199797	ebi-a-GCST90018935	Urolithiasis	Gulonate levels	Weighted mode	23	-0.0311099426099276	0.0837923244872689	0.713984689146121	-0.195342898604975	0.133123013385119	0.969368992260255	0.822552557568342	1.14239051901263
GCST90199798	ebi-a-GCST90018935	Urolithiasis	Isobutyrylglycine levels	MR Egger	30	0.0577398374969282	0.0477564471990905	0.236755179323581	-0.0358627990132893	0.151342474007146	1.05943933346451	0.964772652162873	1.16339502241843
GCST90199798	ebi-a-GCST90018935	Urolithiasis	Isobutyrylglycine levels	Weighted median	30	-0.0200141093836414	0.0332689716007887	0.547450514073352	-0.0852212937211872	0.0451930749539045	0.980184843405195	0.918309045888619	1.04622984118769
GCST90199798	ebi-a-GCST90018935	Urolithiasis	Isobutyrylglycine levels	Inverse variance weighted	30	-0.0097000240911761	0.0234055107226808	0.678556773038558	-0.0555748251076304	0.0361747769252782	0.99034686939737	0.945941240867142	1.03683704584662
GCST90199798	ebi-a-GCST90018935	Urolithiasis	Isobutyrylglycine levels	Simple mode	30	-0.00221659462741419	0.0538344449385494	0.967439130382742	-0.107732106706971	0.103298917452143	0.997785860204333	0.89786809705597	1.10882280603143
GCST90199798	ebi-a-GCST90018935	Urolithiasis	Isobutyrylglycine levels	Weighted mode	30	-0.00932348708675745	0.03555117166253	0.794978528292464	-0.0790037835453163	0.0603568093718014	0.990719841855467	0.924036428304773	1.06221548737729
GCST90199799	ebi-a-GCST90018935	Urolithiasis	Glutarylcarnitine (c5-dc) levels	MR Egger	32	0.00928387500590814	0.0780201372387363	0.906073895312412	-0.143635593982015	0.162203343993831	1.00932710384696	0.866203340263854	1.1760993697505
GCST90199799	ebi-a-GCST90018935	Urolithiasis	Glutarylcarnitine (c5-dc) levels	Weighted median	32	0.0159850134224947	0.0348420132545741	0.646388147540377	-0.0523053325564706	0.08427535940146	1.01611345722891	0.949039050080543	1.08792842388735
GCST90199799	ebi-a-GCST90018935	Urolithiasis	Glutarylcarnitine (c5-dc) levels	Inverse variance weighted	32	0.00768525119852426	0.034384342543669	0.823138447279876	-0.059708060187067	0.0750785625841155	1.00771485853953	0.942039512282672	1.07796883557538
GCST90199799	ebi-a-GCST90018935	Urolithiasis	Glutarylcarnitine (c5-dc) levels	Simple mode	32	-0.0235627182487681	0.0598361203692181	0.696433547652344	-0.140841514172436	0.0937160776748995	0.976712715036779	0.868626965852791	1.09824788455415
GCST90199799	ebi-a-GCST90018935	Urolithiasis	Glutarylcarnitine (c5-dc) levels	Weighted mode	32	0.0142804503502236	0.0328491299173434	0.666770917264628	-0.0501038442877694	0.0786647449882167	1.01438290309083	0.9511306498873	1.08184156845845
GCST90199800	ebi-a-GCST90018935	Urolithiasis	Carnitine C5:1 levels	MR Egger	26	-0.0725515129186798	0.083505634734216	0.393550349579961	-0.236222556997743	0.0911195311603835	0.930017837493085	0.789604922275243	1.09539993185834
GCST90199800	ebi-a-GCST90018935	Urolithiasis	Carnitine C5:1 levels	Weighted median	26	-0.00609187017546569	0.0478036589061514	0.89859593555059	-0.0997870416315224	0.087603301280591	0.993926647643853	0.90503013125546	1.09155501765023
GCST90199800	ebi-a-GCST90018935	Urolithiasis	Carnitine C5:1 levels	Inverse variance weighted	26	-0.00791575448654541	0.0346819004530613	0.819460618473461	-0.0758922793745456	0.0600607704014548	0.992115492595566	0.926916049158291	1.06190107673932
GCST90199800	ebi-a-GCST90018935	Urolithiasis	Carnitine C5:1 levels	Simple mode	26	-0.00578615247833447	0.0732275431474696	0.937648928305964	-0.149312137047375	0.137739832090706	0.994230555062259	0.861300229226097	1.14767692272368
GCST90199800	ebi-a-GCST90018935	Urolithiasis	Carnitine C5:1 levels	Weighted mode	26	-0.00874840205453509	0.0492082879042083	0.860326001375985	-0.105196646346783	0.0876998422377131	0.991289753865871	0.900147494464517	1.09166040250329
GCST90199801	ebi-a-GCST90018935	Urolithiasis	Hydroquinone sulfate levels	MR Egger	19	0.0499538583896452	0.118054540411765	0.677496076302646	-0.181433040817413	0.281340757596704	1.0512225901538	0.834074092353163	1.32490499846597
GCST90199801	ebi-a-GCST90018935	Urolithiasis	Hydroquinone sulfate levels	Weighted median	19	-0.0660260659894342	0.0588304723764059	0.261730377378807	-0.18133379184719	0.0492816598683214	0.936106463432419	0.834156877456019	1.05051619732783
GCST90199801	ebi-a-GCST90018935	Urolithiasis	Hydroquinone sulfate levels	Inverse variance weighted	19	-0.0389125550651032	0.0424772821855184	0.359625351685728	-0.122168028148719	0.0443429180185129	0.961834813051692	0.884999651155626	1.04534075961517
GCST90199801	ebi-a-GCST90018935	Urolithiasis	Hydroquinone sulfate levels	Simple mode	19	-0.104865771839487	0.0978251275087343	0.297895563293104	-0.296603021756606	0.0868714780776322	0.900445379601823	0.743339043225274	1.09075648458916
GCST90199801	ebi-a-GCST90018935	Urolithiasis	Hydroquinone sulfate levels	Weighted mode	19	-0.0981899595203682	0.0820790774533734	0.247106070725519	-0.25906495132898	0.0626850322882435	0.906476693520026	0.77177289374062	1.06469144298706
GCST90199802	ebi-a-GCST90018935	Urolithiasis	Beta-hydroxyisovaleroylcarnitine levels	MR Egger	36	0.0933933624649858	0.0709881226603273	0.197104596677924	-0.0457433579492558	0.232530082879227	1.09789352043997	0.955287097573116	1.26178840401621
GCST90199802	ebi-a-GCST90018935	Urolithiasis	Beta-hydroxyisovaleroylcarnitine levels	Weighted median	36	0.0354823209174533	0.0420335417139085	0.398589489527506	-0.0469034208418074	0.117868062676714	1.03611933032698	0.954179546997857	1.12509565946463
GCST90199802	ebi-a-GCST90018935	Urolithiasis	Beta-hydroxyisovaleroylcarnitine levels	Inverse variance weighted	36	0.049266988348847	0.0325995557041983	0.130717660105724	-0.0146281408313817	0.113162117529076	1.05050078477204	0.985478330628628	1.11981345962496
GCST90199802	ebi-a-GCST90018935	Urolithiasis	Beta-hydroxyisovaleroylcarnitine levels	Simple mode	36	0.00213582994046302	0.0783526335494047	0.978407837833843	-0.15143533181637	0.155706991697296	1.00213811244996	0.859473461063423	1.16848377747717
GCST90199802	ebi-a-GCST90018935	Urolithiasis	Beta-hydroxyisovaleroylcarnitine levels	Weighted mode	36	0.0203138432926731	0.0429421885065473	0.639113839216118	-0.0638528461801597	0.104480532765506	1.02052157362345	0.938143040705834	1.1101337824212
GCST90199803	ebi-a-GCST90018935	Urolithiasis	Catechol sulfate levels	MR Egger	28	0.0913328254955523	0.0389852372388591	0.027069523553732	0.0149217605073884	0.167743890483716	1.09563359937765	1.01503364579148	1.18263368811699
GCST90199803	ebi-a-GCST90018935	Urolithiasis	Catechol sulfate levels	Weighted median	28	0.0424767733004965	0.0340038332942554	0.211600699016112	-0.024170739956244	0.109124286557237	1.04339182154393	0.976119033008139	1.11530095864413
GCST90199803	ebi-a-GCST90018935	Urolithiasis	Catechol sulfate levels	Inverse variance weighted	28	0.00622444783098303	0.0279802679486368	0.823956992928876	-0.0486168773483451	0.0610657730103112	1.00624385996208	0.952546001748681	1.06296882654759
GCST90199803	ebi-a-GCST90018935	Urolithiasis	Catechol sulfate levels	Simple mode	28	-0.158017487169146	0.0906633521505348	0.092730526934628	-0.335717657384194	0.0196826830459022	0.853834850683473	0.714824902859681	1.0198776642016
GCST90199803	ebi-a-GCST90018935	Urolithiasis	Catechol sulfate levels	Weighted mode	28	0.0473864408088839	0.0310184435847383	0.138221899570242	-0.0134097086172031	0.108182590234971	1.04852712446817	0.986679800979492	1.11425117819792
GCST90199804	ebi-a-GCST90018935	Urolithiasis	7-alpha-hydroxy-3-oxo-4-cholestenoate (7-hoca) levels	MR Egger	27	-0.0785849917567246	0.0951888772685691	0.416857502181471	-0.26515519120312	0.107985207689671	0.924423488216405	0.767086895599773	1.11403126616838
GCST90199804	ebi-a-GCST90018935	Urolithiasis	7-alpha-hydroxy-3-oxo-4-cholestenoate (7-hoca) levels	Weighted median	27	-0.0761175357073764	0.0444518252071039	0.0868303113702685	-0.1632431131133	0.0110080416985472	0.926707278962503	0.849384666760821	1.01106885312295
GCST90199804	ebi-a-GCST90018935	Urolithiasis	7-alpha-hydroxy-3-oxo-4-cholestenoate (7-hoca) levels	Inverse variance weighted	27	-0.0352951259372799	0.0389131221291294	0.364394238277656	-0.111564845310373	0.0409745934358137	0.965320483101701	0.894433389711955	1.04182563599934
GCST90199804	ebi-a-GCST90018935	Urolithiasis	7-alpha-hydroxy-3-oxo-4-cholestenoate (7-hoca) levels	Simple mode	27	-0.061625118590235	0.066392258600047	0.36184265526799	-0.191753945446327	0.068503708265857	0.940235297464681	0.825509963990114	1.07090459614257
GCST90199804	ebi-a-GCST90018935	Urolithiasis	7-alpha-hydroxy-3-oxo-4-cholestenoate (7-hoca) levels	Weighted mode	27	-0.0661115230622975	0.0489142304385624	0.188152526673913	-0.16198341472188	0.0297603685972847	0.936026469932219	0.850455309461102	1.03020763427175
GCST90199805	ebi-a-GCST90018935	Urolithiasis	Octadecanedioate levels	MR Egger	26	-0.0266742044933877	0.0756703210504684	0.727536059581052	-0.174988033752306	0.12163962476553	0.973678409906347	0.839467065979948	1.12934703973294
GCST90199805	ebi-a-GCST90018935	Urolithiasis	Octadecanedioate levels	Weighted median	26	-0.011241184901388	0.0395550952516508	0.776264344911135	-0.0887691715946236	0.0662868017918477	0.988821761134149	0.915056770293529	1.06853313044041
GCST90199805	ebi-a-GCST90018935	Urolithiasis	Octadecanedioate levels	Inverse variance weighted	26	-0.0284170425848857	0.0272896966532907	0.297731551506149	-0.0819048480253355	0.0250707628555642	0.971982923992578	0.921359623713105	1.02538767731734
GCST90199805	ebi-a-GCST90018935	Urolithiasis	Octadecanedioate levels	Simple mode	26	0.0403635141396413	0.0617353839206854	0.519200309677142	-0.0806378383449021	0.161364866624185	1.04118919240152	0.922527735123477	1.17511365035396
GCST90199805	ebi-a-GCST90018935	Urolithiasis	Octadecanedioate levels	Weighted mode	26	-0.0110350678662715	0.0451159286072746	0.808767523926833	-0.0994622879365296	0.0773921522039866	0.989025595149922	0.905324090864316	1.08046570033036
GCST90199806	ebi-a-GCST90018935	Urolithiasis	Tetradecanedioate (C14-DC) levels	MR Egger	19	0.0261127777398051	0.0207215051464737	0.22462972740743	-0.0145013723472834	0.0667269278268936	1.02645670341305	0.985603266141489	1.06900352319889
GCST90199806	ebi-a-GCST90018935	Urolithiasis	Tetradecanedioate (C14-DC) levels	Weighted median	19	0.0240291273660779	0.0205209576013842	0.241616680394378	-0.0161919495326351	0.0642502042647908	1.02432015320419	0.983938435404887	1.06635917299897
GCST90199806	ebi-a-GCST90018935	Urolithiasis	Tetradecanedioate (C14-DC) levels	Inverse variance weighted	19	0.0123900793518939	0.0149936180223745	0.40860167839946	-0.0169974119719601	0.041777570675748	1.01246715437802	0.983146229041625	1.04266253423318
GCST90199806	ebi-a-GCST90018935	Urolithiasis	Tetradecanedioate (C14-DC) levels	Simple mode	19	-0.0301130385121126	0.0434846664765693	0.497462269950254	-0.115342984806188	0.0551169077819633	0.970335842029109	0.891060471286249	1.05666413971569
GCST90199806	ebi-a-GCST90018935	Urolithiasis	Tetradecanedioate (C14-DC) levels	Weighted mode	19	0.0187264110496055	0.0173358558532806	0.294309190433791	-0.0152518664228244	0.0527046885220354	1.01890284991976	0.984863854226253	1.05411830591573
GCST90199807	ebi-a-GCST90018935	Urolithiasis	Hexadecanedioate (C16-DC) levels	MR Egger	23	0.00789096133504466	0.0343194749684704	0.820373635660501	-0.0593752096031573	0.0751571322732466	1.00792217702368	0.94235312287424	1.07805353457903
GCST90199807	ebi-a-GCST90018935	Urolithiasis	Hexadecanedioate (C16-DC) levels	Weighted median	23	-0.00377943891733246	0.0291434043388965	0.896816287901143	-0.0609005114215697	0.0533416335869047	0.996227694172743	0.940916845598967	1.05478993524126
GCST90199807	ebi-a-GCST90018935	Urolithiasis	Hexadecanedioate (C16-DC) levels	Inverse variance weighted	23	-0.0240172236028955	0.0225576876373994	0.2870106349688	-0.0682302913721984	0.0201958441664074	0.97626889474534	0.9340453462227	1.02040116007392
GCST90199807	ebi-a-GCST90018935	Urolithiasis	Hexadecanedioate (C16-DC) levels	Simple mode	23	-0.0581286838639044	0.0617796011402571	0.356971480884924	-0.179216702098808	0.0629593343709995	0.943528522728257	0.835924733124075	1.06498353012559
GCST90199807	ebi-a-GCST90018935	Urolithiasis	Hexadecanedioate (C16-DC) levels	Weighted mode	23	0.00277255308904822	0.0301395582524276	0.927538107628758	-0.0563009810857099	0.0618460872638063	1.00277640016895	0.945254589318411	1.06379859997387
GCST90199808	ebi-a-GCST90018935	Urolithiasis	Glycerophosphoethanolamine levels	MR Egger	24	-0.0387900797648379	0.0783136672910746	0.625287686856633	-0.192284867655344	0.114704708125668	0.961952621273377	0.82507179874259	1.12154220636914
GCST90199808	ebi-a-GCST90018935	Urolithiasis	Glycerophosphoethanolamine levels	Weighted median	24	-0.112358422220957	0.0528284109930392	0.0334320507416316	-0.215902107767314	-0.00881473667460037	0.893723869592453	0.805814180961896	0.991223999217602
GCST90199808	ebi-a-GCST90018935	Urolithiasis	Glycerophosphoethanolamine levels	Inverse variance weighted	24	-0.0423581329413162	0.0379084977502909	0.263832607491492	-0.116658788531886	0.031942522649254	0.958526439202226	0.88988878162417	1.03245816063982
GCST90199808	ebi-a-GCST90018935	Urolithiasis	Glycerophosphoethanolamine levels	Simple mode	24	-0.101697255835386	0.0768696068262132	0.198843958977642	-0.252361685214764	0.0489671735439916	0.903302979983443	0.776963670970904	1.05018587629373
GCST90199808	ebi-a-GCST90018935	Urolithiasis	Glycerophosphoethanolamine levels	Weighted mode	24	-0.111799288107116	0.0485743342965853	0.0307537477863744	-0.207004983328424	-0.0165935928858091	0.894223720825211	0.813015598453735	0.983543322424937
GCST90199809	ebi-a-GCST90018935	Urolithiasis	Taurolithocholate 3-sulfate levels	MR Egger	23	0.0141165324338841	0.0618045703026627	0.821540108387754	-0.107020425359335	0.135253490227103	1.01421664118601	0.898507320467992	1.14482695001623
GCST90199809	ebi-a-GCST90018935	Urolithiasis	Taurolithocholate 3-sulfate levels	Weighted median	23	-0.0328085261229866	0.0495632638393829	0.508001667627434	-0.129952523248177	0.0643354710022038	0.967723835685397	0.87813712102906	1.06645010184311
GCST90199809	ebi-a-GCST90018935	Urolithiasis	Taurolithocholate 3-sulfate levels	Inverse variance weighted	23	-0.0321875190243979	0.0322312965388364	0.317968258050098	-0.0953608602405173	0.0309858221917215	0.968324985696724	0.909044837134581	1.03147087978648
GCST90199809	ebi-a-GCST90018935	Urolithiasis	Taurolithocholate 3-sulfate levels	Simple mode	23	-0.0478573160937736	0.0963381939323648	0.624283364220199	-0.236680176201209	0.140965544013661	0.953269793632144	0.789243666564738	1.15138497519629
GCST90199809	ebi-a-GCST90018935	Urolithiasis	Taurolithocholate 3-sulfate levels	Weighted mode	23	-0.0753875770816381	0.0770698821457056	0.338624072939706	-0.226444546087221	0.0756693919239449	0.927383983887567	0.797363558016208	1.07860591937623
GCST90199810	ebi-a-GCST90018935	Urolithiasis	1-palmitoyl-GPI (16:0) levels	MR Egger	23	-0.128120555410372	0.0880780876005023	0.160558150060159	-0.300753607107356	0.0445124962866126	0.879747314452919	0.740260145116621	1.04551804172193
GCST90199810	ebi-a-GCST90018935	Urolithiasis	1-palmitoyl-GPI (16:0) levels	Weighted median	23	0.0528684005946368	0.0556954117623232	0.342497758977725	-0.0562946064595166	0.16203140764879	1.05429089193518	0.945260614982281	1.17589717290645
GCST90199810	ebi-a-GCST90018935	Urolithiasis	1-palmitoyl-GPI (16:0) levels	Inverse variance weighted	23	0.0296984530813954	0.0384417351738044	0.439784270157937	-0.0456473478592612	0.105044254022052	1.03014385040923	0.955378819176354	1.11075976485518
GCST90199810	ebi-a-GCST90018935	Urolithiasis	1-palmitoyl-GPI (16:0) levels	Simple mode	23	0.0686625931761798	0.0938398037209308	0.472074561967365	-0.115263422116844	0.252588608469204	1.07107476024118	0.891131369274093	1.28735356152955
GCST90199810	ebi-a-GCST90018935	Urolithiasis	1-palmitoyl-GPI (16:0) levels	Weighted mode	23	0.0663238765348537	0.0710715864539186	0.360847379992883	-0.0729764329148268	0.205624185984534	1.068572746766	0.929622738265887	1.22829150808103
GCST90199811	ebi-a-GCST90018935	Urolithiasis	Glycolithocholate sulfate levels	MR Egger	23	0.0158829407310715	0.0190300226943661	0.413323057569402	-0.0214159037498861	0.053181785212029	1.01600974508671	0.978811788409051	1.05462134225929
GCST90199811	ebi-a-GCST90018935	Urolithiasis	Glycolithocholate sulfate levels	Weighted median	23	0.00692590912402346	0.0189224361701273	0.714353344443919	-0.030162065769426	0.0440138840174729	1.00694994869921	0.970288270290267	1.04499686354244
GCST90199811	ebi-a-GCST90018935	Urolithiasis	Glycolithocholate sulfate levels	Inverse variance weighted	23	-0.00291532209034929	0.015542156945805	0.85120972452127	-0.033377949704127	0.0275473055234284	0.9970889233345	0.967172947772495	1.0279302407352
GCST90199811	ebi-a-GCST90018935	Urolithiasis	Glycolithocholate sulfate levels	Simple mode	23	0.0137178016338012	0.0577551939597566	0.8144542245166	-0.0994823785273217	0.126917981794924	1.01381232238575	0.90530590255118	1.13532389673454
GCST90199811	ebi-a-GCST90018935	Urolithiasis	Glycolithocholate sulfate levels	Weighted mode	23	0.0060258384646229	0.0167347120717662	0.722220980150732	-0.0267741971960389	0.0388258741252847	1.00604403035132	0.973581054038147	1.0395894484671
GCST90199812	ebi-a-GCST90018935	Urolithiasis	3-(3-hydroxyphenyl)propionate levels	MR Egger	21	0.122080543191565	0.0758920888246514	0.124192488140288	-0.0266679509047515	0.270829037287882	1.12984509944593	0.973684498909626	1.31105091040427
GCST90199812	ebi-a-GCST90018935	Urolithiasis	3-(3-hydroxyphenyl)propionate levels	Weighted median	21	0.0258337347154595	0.0505711934395478	0.609463841725055	-0.0732858044260542	0.124953273856973	1.02617031778898	0.929335183957327	1.13309550664714
GCST90199812	ebi-a-GCST90018935	Urolithiasis	3-(3-hydroxyphenyl)propionate levels	Inverse variance weighted	21	0.0453575473268969	0.0340719322545868	0.183113642754792	-0.0214234398920932	0.112138534545887	1.046401931244	0.978804411972014	1.11866782404991
GCST90199812	ebi-a-GCST90018935	Urolithiasis	3-(3-hydroxyphenyl)propionate levels	Simple mode	21	0.00752018620221451	0.073884541772334	0.919942508100752	-0.13729351567156	0.152333888075989	1.0075485338177	0.871714326762681	1.16454900055184
GCST90199812	ebi-a-GCST90018935	Urolithiasis	3-(3-hydroxyphenyl)propionate levels	Weighted mode	21	0.0203098520089374	0.0546022134661888	0.713834339122591	-0.0867104863847926	0.127330190402667	1.02051750044042	0.916942524553876	1.13579198348541
GCST90199813	ebi-a-GCST90018935	Urolithiasis	Deoxycarnitine levels	MR Egger	36	0.0196913613418312	0.0488480118631199	0.689387516508473	-0.0760507419098837	0.115433464593546	1.01988651504019	0.926769179328086	1.12235983539607
GCST90199813	ebi-a-GCST90018935	Urolithiasis	Deoxycarnitine levels	Weighted median	36	0.0116259150879118	0.033086715244057	0.725305436525896	-0.05322404679044	0.0764758769662635	1.0116937586985	0.948167554785505	1.0794761497835
GCST90199813	ebi-a-GCST90018935	Urolithiasis	Deoxycarnitine levels	Inverse variance weighted	36	0.0153333647372032	0.0290137359951656	0.597161787532814	-0.0415335578133213	0.0722002872877277	1.0154515239278	0.959317142215735	1.07487060542426
GCST90199813	ebi-a-GCST90018935	Urolithiasis	Deoxycarnitine levels	Simple mode	36	-0.0576194114098554	0.0782818579830544	0.466604587555042	-0.211051853056642	0.0958130302369312	0.944009158191305	0.809732078709336	1.10055327457139
GCST90199813	ebi-a-GCST90018935	Urolithiasis	Deoxycarnitine levels	Weighted mode	36	0.00649613957492057	0.0326617735284702	0.843498738748748	-0.0575209365408811	0.0705132156907222	1.00651728525324	0.944102123946789	1.07305875054958
GCST90199814	ebi-a-GCST90018935	Urolithiasis	Alpha-hydroxycaproate levels	MR Egger	20	0.11952026314621	0.0931743733535251	0.215849196783062	-0.0631015086266988	0.30214203491912	1.12695607951166	0.938848167663845	1.3527533512778
GCST90199814	ebi-a-GCST90018935	Urolithiasis	Alpha-hydroxycaproate levels	Weighted median	20	-0.0316043849300713	0.0494342095571227	0.52261338459808	-0.128495435662032	0.0652866658018892	0.968889813679493	0.879417576368289	1.06746498623397
GCST90199814	ebi-a-GCST90018935	Urolithiasis	Alpha-hydroxycaproate levels	Inverse variance weighted	20	-0.0222460301537423	0.0452048786715338	0.622637559630334	-0.110847592349949	0.066355532042464	0.977999588060205	0.895075154835083	1.06860657351411
GCST90199814	ebi-a-GCST90018935	Urolithiasis	Alpha-hydroxycaproate levels	Simple mode	20	-0.0182371022688829	0.095607097306052	0.850744502517175	-0.205627012988745	0.169152808450979	0.98192818735425	0.814136682066691	1.18430109631373
GCST90199814	ebi-a-GCST90018935	Urolithiasis	Alpha-hydroxycaproate levels	Weighted mode	20	-0.0599600749324501	0.0585686345856863	0.31880855737197	-0.174754598720395	0.0548344488554951	0.94180213434747	0.839663049875146	1.05636571764512
GCST90199815	ebi-a-GCST90018935	Urolithiasis	1-ribosyl-imidazoleacetate levels	MR Egger	37	0.148348615870583	0.0925370196345106	0.11789422993775	-0.0330239426130575	0.329721174354224	1.15991719142854	0.967515394464999	1.39058034494162
GCST90199815	ebi-a-GCST90018935	Urolithiasis	1-ribosyl-imidazoleacetate levels	Weighted median	37	0.0415791743542397	0.0449119375188116	0.354553369134179	-0.0464482231826309	0.12960657189111	1.04245569434063	0.954613986164429	1.13838042435302
GCST90199815	ebi-a-GCST90018935	Urolithiasis	1-ribosyl-imidazoleacetate levels	Inverse variance weighted	37	0.0651665347376805	0.0327793130215849	0.0468074373944098	0.000919081215374054	0.129413988259987	1.0673367582314	1.00091950369994	1.13816121202633
GCST90199815	ebi-a-GCST90018935	Urolithiasis	1-ribosyl-imidazoleacetate levels	Simple mode	37	0.0391899575331416	0.0768486148893216	0.613189802407063	-0.111433327649929	0.189813242716212	1.03996801464692	0.894551031234593	1.20902378257393
GCST90199815	ebi-a-GCST90018935	Urolithiasis	1-ribosyl-imidazoleacetate levels	Weighted mode	37	0.0491148098067127	0.0554164530883735	0.381346007033053	-0.0595014382464993	0.157731057859925	1.0503409332574	0.942234178425247	1.17085126111624
GCST90199816	ebi-a-GCST90018935	Urolithiasis	3,4-dihydroxybutyrate levels	MR Egger	23	-0.0276750627387635	0.113942871485112	0.81045078462501	-0.251003090849583	0.195652965372056	0.97270438335401	0.778019966812551	1.21610480161888
GCST90199816	ebi-a-GCST90018935	Urolithiasis	3,4-dihydroxybutyrate levels	Weighted median	23	0.00820185623806131	0.0526465288365164	0.876197752026538	-0.0949853402815107	0.111389052757633	1.00823558360689	0.909386265717168	1.11782971700089
GCST90199816	ebi-a-GCST90018935	Urolithiasis	3,4-dihydroxybutyrate levels	Inverse variance weighted	23	-0.0268257163015519	0.0445975580715631	0.547502754881291	-0.114236930121815	0.0605854975187117	0.973530897305125	0.892046578138097	1.06245843124685
GCST90199816	ebi-a-GCST90018935	Urolithiasis	3,4-dihydroxybutyrate levels	Simple mode	23	-0.0315102039015864	0.0929476881009472	0.737816704750175	-0.213687672579443	0.15066726477627	0.968981069015827	0.807600581443145	1.16260975250072
GCST90199816	ebi-a-GCST90018935	Urolithiasis	3,4-dihydroxybutyrate levels	Weighted mode	23	0.0350795486912341	0.0564156081942649	0.540460520048379	-0.0754950433695252	0.145654140751993	1.03570209426886	0.927284326728361	1.15679603025053
GCST90199817	ebi-a-GCST90018935	Urolithiasis	Indoleacetylglutamine levels	MR Egger	24	0.0453408843976576	0.0636577549218168	0.483789603467236	-0.0794283152491033	0.170110084044419	1.04638449526794	0.923644228801955	1.18543534165459
GCST90199817	ebi-a-GCST90018935	Urolithiasis	Indoleacetylglutamine levels	Weighted median	24	-0.00583582514592082	0.042578872062328	0.89098402022313	-0.0892904143880836	0.077618764096242	0.994181170204942	0.914579927832551	1.08071057445187
GCST90199817	ebi-a-GCST90018935	Urolithiasis	Indoleacetylglutamine levels	Inverse variance weighted	24	-0.00344461810283168	0.0277019727981459	0.901041653172705	-0.0577404847871976	0.0508512485815342	0.996561307788009	0.943894870733005	1.05216637040193
GCST90199817	ebi-a-GCST90018935	Urolithiasis	Indoleacetylglutamine levels	Simple mode	24	-0.0251177270376974	0.0707181530306679	0.725690657125097	-0.163725306977807	0.113489852902412	0.975195098440017	0.84897519741564	1.12018052225364
GCST90199817	ebi-a-GCST90018935	Urolithiasis	Indoleacetylglutamine levels	Weighted mode	24	-0.0251177270376974	0.0494225425729572	0.616136204272275	-0.121985910480694	0.0717504564052987	0.975195098440017	0.885160839905512	1.07438720416388
GCST90199818	ebi-a-GCST90018935	Urolithiasis	Mannitol/sorbitol levels	MR Egger	27	-0.19417644078632	0.0957271305630367	0.0532957146101053	-0.381801616689872	-0.00655126488276778	0.823512590240327	0.682630462264196	0.993470147867298
GCST90199818	ebi-a-GCST90018935	Urolithiasis	Mannitol/sorbitol levels	Weighted median	27	0.000613534669074024	0.0543248131928486	0.990989026840942	-0.105863099188909	0.107090168527057	1.00061372291997	0.899547788468578	1.11303461064618
GCST90199818	ebi-a-GCST90018935	Urolithiasis	Mannitol/sorbitol levels	Inverse variance weighted	27	-0.0267230864011605	0.0351581006164332	0.447204772838722	-0.0956329636093695	0.0421867908070485	0.973630815811369	0.908797516621857	1.04308930004696
GCST90199818	ebi-a-GCST90018935	Urolithiasis	Mannitol/sorbitol levels	Simple mode	27	-0.000574836114815458	0.0979227045349583	0.995361012138504	-0.192503337003334	0.191353664773703	0.999425329071811	0.824891565533106	1.21088762465981
GCST90199818	ebi-a-GCST90018935	Urolithiasis	Mannitol/sorbitol levels	Weighted mode	27	0.0132659971097743	0.080687664748175	0.870678562279961	-0.144881825796649	0.171413820016197	1.0133543808498	0.865124522471428	1.1869818442482
GCST90199819	ebi-a-GCST90018935	Urolithiasis	Tryptophan betaine levels	MR Egger	36	-0.0434675735313422	0.052887571999093	0.41686810109824	-0.147127214649564	0.06019206758688	0.957463600751038	0.863184160760803	1.06204051051532
GCST90199819	ebi-a-GCST90018935	Urolithiasis	Tryptophan betaine levels	Weighted median	36	-0.0127072480526595	0.0355865365479147	0.721031757017228	-0.0824568596865723	0.0570423635812533	0.987373148125514	0.920851162807709	1.05870065979693
GCST90199819	ebi-a-GCST90018935	Urolithiasis	Tryptophan betaine levels	Inverse variance weighted	36	-0.0291940962912585	0.0288232115575798	0.31112341975096	-0.0856875909441149	0.027299398361598	0.971227934430667	0.917880940750607	1.0276754410513
GCST90199819	ebi-a-GCST90018935	Urolithiasis	Tryptophan betaine levels	Simple mode	36	-0.116538214819179	0.0645312158232935	0.0795373098183651	-0.243019397832834	0.00994296819447621	0.889996085287337	0.784256300751386	1.0099925637421
GCST90199819	ebi-a-GCST90018935	Urolithiasis	Tryptophan betaine levels	Weighted mode	36	-0.0241834719758738	0.0345984531526999	0.489186467160386	-0.0919964401551657	0.0436294962034181	0.976106605120566	0.912108396503675	1.0445952566737
GCST90199820	ebi-a-GCST90018935	Urolithiasis	Dihomo-linolenate (20:3n3 or n6) levels	MR Egger	25	0.0413800621982931	0.105294071141904	0.697941954335452	-0.164996317239839	0.247756441636425	1.04224814940289	0.84789682668282	1.2811478599154
GCST90199820	ebi-a-GCST90018935	Urolithiasis	Dihomo-linolenate (20:3n3 or n6) levels	Weighted median	25	0.0847546063951241	0.055434488469079	0.126285582210984	-0.0238969910042709	0.193406203794519	1.08844993527022	0.976386281148206	1.21337557118946
GCST90199820	ebi-a-GCST90018935	Urolithiasis	Dihomo-linolenate (20:3n3 or n6) levels	Inverse variance weighted	25	0.0257328354536698	0.0413568920091023	0.53380118935341	-0.0553266728841706	0.10679234379151	1.02606678318482	0.946176007417042	1.11270317076556
GCST90199820	ebi-a-GCST90018935	Urolithiasis	Dihomo-linolenate (20:3n3 or n6) levels	Simple mode	25	0.10351379939102	0.0914721237189281	0.268965501973889	-0.0757715630980791	0.282799161880119	1.10906109762722	0.927027949766319	1.32683865527481
GCST90199820	ebi-a-GCST90018935	Urolithiasis	Dihomo-linolenate (20:3n3 or n6) levels	Weighted mode	25	0.0981871462147729	0.0771448602203513	0.215294154535509	-0.0530167798171158	0.249391072246661	1.1031692197349	0.948364098972646	1.28324377598104
GCST90199821	ebi-a-GCST90018935	Urolithiasis	1-linoleoyl-GPI (18:2) levels	MR Egger	22	0.15694808668566	0.0854661206744989	0.0812124279702872	-0.0105655098363579	0.324461683207678	1.16993487712737	0.98949010910951	1.38328579954259
GCST90199821	ebi-a-GCST90018935	Urolithiasis	1-linoleoyl-GPI (18:2) levels	Weighted median	22	0.00803782909759191	0.0468609557843738	0.863810913216491	-0.0838096442397808	0.0998853024349646	1.00807021916969	0.919606291789846	1.10504416493167
GCST90199821	ebi-a-GCST90018935	Urolithiasis	1-linoleoyl-GPI (18:2) levels	Inverse variance weighted	22	0.0435848257148642	0.0336494303503955	0.195229891296542	-0.0223680577719109	0.109537709201639	1.04454859513545	0.977880252381177	1.11576214464155
GCST90199821	ebi-a-GCST90018935	Urolithiasis	1-linoleoyl-GPI (18:2) levels	Simple mode	22	-0.00935734853306985	0.0881494526668766	0.916468293993846	-0.182130275760148	0.163415578694008	0.990686295216704	0.833492749440992	1.17752594271329
GCST90199821	ebi-a-GCST90018935	Urolithiasis	1-linoleoyl-GPI (18:2) levels	Weighted mode	22	-0.00187774271499835	0.0687885616104597	0.978480350420083	-0.136703323471499	0.132947838041503	0.99812401914091	0.872228957609635	1.14219041788782
GCST90199822	ebi-a-GCST90018935	Urolithiasis	1-oleoyl-GPI (18:1) levels	MR Egger	33	0.023852763517813	0.0686482046165433	0.730591042706914	-0.110697717530612	0.158403244566238	1.02413951608951	0.895209314115505	1.17163855634408
GCST90199822	ebi-a-GCST90018935	Urolithiasis	1-oleoyl-GPI (18:1) levels	Weighted median	33	0.0300895416580269	0.0431370872004025	0.485469297566666	-0.054459149254762	0.114638232570816	1.03054680669207	0.946997193608766	1.12146765370668
GCST90199822	ebi-a-GCST90018935	Urolithiasis	1-oleoyl-GPI (18:1) levels	Inverse variance weighted	33	0.0563484579616864	0.0309433204126699	0.0686035582250972	-0.00430045004714668	0.116997365970519	1.05796627628554	0.995708783647068	1.12411646873072
GCST90199822	ebi-a-GCST90018935	Urolithiasis	1-oleoyl-GPI (18:1) levels	Simple mode	33	0.0825683966330135	0.0775646488946153	0.295064329508776	-0.0694583152004325	0.23459510846646	1.08607295463204	0.932899020282731	1.26439672155051
GCST90199822	ebi-a-GCST90018935	Urolithiasis	1-oleoyl-GPI (18:1) levels	Weighted mode	33	0.0389220018140567	0.0481797781845684	0.425142155226475	-0.0555103634276974	0.133354367055811	1.03968938660139	0.946002219794027	1.14265484582787
GCST90199823	ebi-a-GCST90018935	Urolithiasis	O-cresol sulfate levels	MR Egger	21	0.0594242803881999	0.0289434268997672	0.054090333894578	0.00269516366465616	0.116153397111744	1.06122540236171	1.00269879888335	1.12316814966964
GCST90199823	ebi-a-GCST90018935	Urolithiasis	O-cresol sulfate levels	Weighted median	21	0.0616435819209447	0.0265564817693368	0.0202746781444006	0.00959287765304456	0.113694286188845	1.06358319688453	1.00963903678545	1.12040954784863
GCST90199823	ebi-a-GCST90018935	Urolithiasis	O-cresol sulfate levels	Inverse variance weighted	21	0.0617864302203717	0.0206440930097226	0.00276308515322581	0.0213240079213155	0.102248852519428	1.06373513878756	1.021552989282	1.10765908118648
GCST90199823	ebi-a-GCST90018935	Urolithiasis	O-cresol sulfate levels	Simple mode	21	0.12008750044687	0.072564517406677	0.113552275199553	-0.0221389536702173	0.262313954563957	1.1275955123741	0.978104314423749	1.29993459877058
GCST90199823	ebi-a-GCST90018935	Urolithiasis	O-cresol sulfate levels	Weighted mode	21	0.0618885588276353	0.0235239766276508	0.0160186686094835	0.0157815646374397	0.107995553017831	1.06384378212349	1.01590675120831	1.11404279124702
GCST90199824	ebi-a-GCST90018935	Urolithiasis	4-vinylphenol sulfate levels	MR Egger	25	0.0134350974473203	0.0315706775242001	0.674386836040368	-0.0484434305001119	0.0753136253947525	1.01352575390687	0.952711232179416	1.07822225574331
GCST90199824	ebi-a-GCST90018935	Urolithiasis	4-vinylphenol sulfate levels	Weighted median	25	0.00969157446091115	0.0238569804727794	0.684568892697294	-0.0370681072657364	0.0564512561875587	1.00973868985311	0.963610504237423	1.05807503893199
GCST90199824	ebi-a-GCST90018935	Urolithiasis	4-vinylphenol sulfate levels	Inverse variance weighted	25	0.0116001524557879	0.0232130464630802	0.617268338006661	-0.0338974186118493	0.0570977235234251	1.0116676951401	0.966670661969961	1.05875927102657
GCST90199824	ebi-a-GCST90018935	Urolithiasis	4-vinylphenol sulfate levels	Simple mode	25	0.122399126099739	0.0958319645453274	0.213740770647672	-0.0654315244091023	0.310229776608581	1.13020510612644	0.936663183128652	1.36373843332629
GCST90199824	ebi-a-GCST90018935	Urolithiasis	4-vinylphenol sulfate levels	Weighted mode	25	0.0106202106400929	0.021099926782792	0.61932125176624	-0.0307356458541794	0.0519760671343652	1.01067680524856	0.969731891841012	1.05335053251493
GCST90199825	ebi-a-GCST90018935	Urolithiasis	Pyrraline levels	MR Egger	23	0.0636140183285017	0.0826220293309269	0.449910342336373	-0.098325159160115	0.225553195817118	1.06568098603945	0.906354146481968	1.2530156875369
GCST90199825	ebi-a-GCST90018935	Urolithiasis	Pyrraline levels	Weighted median	23	0.00426046556778829	0.0562571548970298	0.93963233497086	-0.10600355803039	0.114524489165967	1.00426955425398	0.899421447901386	1.12134010141157
GCST90199825	ebi-a-GCST90018935	Urolithiasis	Pyrraline levels	Inverse variance weighted	23	0.011964686741937	0.0364290757709549	0.742580640661442	-0.0594363017691345	0.0833656752530085	1.0120365499272	0.942295554239363	1.08693920265315
GCST90199825	ebi-a-GCST90018935	Urolithiasis	Pyrraline levels	Simple mode	23	-0.124571062746707	0.109624677156296	0.268040851663852	-0.339435429973048	0.090293304479633	0.882875519577691	0.712172280408859	1.09449525699327
GCST90199825	ebi-a-GCST90018935	Urolithiasis	Pyrraline levels	Weighted mode	23	-0.0985597648226561	0.0859590890171262	0.26386952365261	-0.267039579296223	0.0699200496509112	0.906141535607768	0.765642767263782	1.0724224372784
GCST90199826	ebi-a-GCST90018935	Urolithiasis	N6-acetyllysine levels	MR Egger	19	-0.00457213211142047	0.0559663089255032	0.93584389963454	-0.114266097605407	0.105121833382566	0.995438304173186	0.892020559763613	1.1108459402301
GCST90199826	ebi-a-GCST90018935	Urolithiasis	N6-acetyllysine levels	Weighted median	19	-0.0213833915585048	0.0319944228729183	0.503911818930903	-0.0840924603894247	0.0413256772724151	0.97884361224257	0.91934624905309	1.04219146835585
GCST90199826	ebi-a-GCST90018935	Urolithiasis	N6-acetyllysine levels	Inverse variance weighted	19	-0.00710160573653472	0.0348941293476623	0.838729678202237	-0.0754940992579528	0.0612908877848834	0.992923551078996	0.927285202188638	1.06320814347123
GCST90199826	ebi-a-GCST90018935	Urolithiasis	N6-acetyllysine levels	Simple mode	19	-0.0155656902582768	0.0693325764386013	0.824891132086383	-0.151457540077935	0.120326159561382	0.984554828966404	0.859454373863939	1.12786465543606
GCST90199826	ebi-a-GCST90018935	Urolithiasis	N6-acetyllysine levels	Weighted mode	19	-0.0231162058724932	0.0312990082588526	0.469695326793257	-0.0844622620598443	0.0382298503148579	0.977148926731821	0.919006336128553	1.03897001302022
GCST90199827	ebi-a-GCST90018935	Urolithiasis	Thymol sulfate levels	MR Egger	18	-0.00351923323157594	0.0901261383343729	0.969335305052431	-0.180166464366947	0.173127997903795	0.996486952011794	0.835131180256488	1.18901828719266
GCST90199827	ebi-a-GCST90018935	Urolithiasis	Thymol sulfate levels	Weighted median	18	0.0246153756486301	0.0475164438409576	0.604430991450438	-0.0685168542796468	0.117747605576907	1.02492083519198	0.933777721820043	1.12496014186668
GCST90199827	ebi-a-GCST90018935	Urolithiasis	Thymol sulfate levels	Inverse variance weighted	18	0.0592291797853454	0.0342112385673319	0.0834021146450147	-0.00782484780662508	0.126283207377316	1.06101837684201	0.992205686620653	1.13460345085369
GCST90199827	ebi-a-GCST90018935	Urolithiasis	Thymol sulfate levels	Simple mode	18	0.0157071229207436	0.07662171108929	0.840009911855904	-0.134471430814265	0.165885676655752	1.01583112818054	0.874177853069274	1.18043814237281
GCST90199827	ebi-a-GCST90018935	Urolithiasis	Thymol sulfate levels	Weighted mode	18	0.00260105531178162	0.0544265366621487	0.962440402427177	-0.10407495654603	0.109277067169593	1.00260444099096	0.901157747217412	1.11547136802484
GCST90199828	ebi-a-GCST90018935	Urolithiasis	N-acetylserine levels	MR Egger	25	0.0324841785691618	0.170377341497501	0.850464731273416	-0.30145541076594	0.366423767904263	1.03301754919897	0.7397408100954	1.44256642649664
GCST90199828	ebi-a-GCST90018935	Urolithiasis	N-acetylserine levels	Weighted median	25	0.0221709481210031	0.0523712468584693	0.672045758878486	-0.0804766957215966	0.124818591963603	1.0224185500621	0.922676405641044	1.1329429094752
GCST90199828	ebi-a-GCST90018935	Urolithiasis	N-acetylserine levels	Inverse variance weighted	25	-0.0425024311159462	0.07322987161021	0.561646620954727	-0.186032979471958	0.101028117240065	0.958388135565436	0.830246213448706	1.10630774764664
GCST90199828	ebi-a-GCST90018935	Urolithiasis	N-acetylserine levels	Simple mode	25	0.0583500276482332	0.0875830869478696	0.511621190132794	-0.113312822769591	0.230012878066057	1.06008599018341	0.892871305949306	1.25861621836791
GCST90199828	ebi-a-GCST90018935	Urolithiasis	N-acetylserine levels	Weighted mode	25	-0.00565484991029619	0.0536107349719194	0.91687174361341	-0.110731890455258	0.0994221906346658	0.994361108658185	0.895178722717772	1.10453252442157
GCST90199829	ebi-a-GCST90018935	Urolithiasis	3-methyladipate levels	MR Egger	18	-0.0702136909752644	0.0918761770329541	0.455859043845199	-0.250290997959854	0.109863616009326	0.932194597048064	0.778574186603552	1.11612583838217
GCST90199829	ebi-a-GCST90018935	Urolithiasis	3-methyladipate levels	Weighted median	18	0.0361842343821472	0.057214726351273	0.527106792247359	-0.0759566292663478	0.148325098030642	1.03684685173463	0.926856404129914	1.15988991300245
GCST90199829	ebi-a-GCST90018935	Urolithiasis	3-methyladipate levels	Inverse variance weighted	18	0.0186727549038085	0.0397967321781061	0.638924383731842	-0.0593288401652795	0.0966743499728965	1.01884818098657	0.942396820271934	1.10150161117915
GCST90199829	ebi-a-GCST90018935	Urolithiasis	3-methyladipate levels	Simple mode	18	-0.0824922602275487	0.0953224862944455	0.398866610889193	-0.269324333364662	0.104339812909564	0.920818564755384	0.763895458681595	1.10997757554622
GCST90199829	ebi-a-GCST90018935	Urolithiasis	3-methyladipate levels	Weighted mode	18	0.0580529729169288	0.0696562290111963	0.416163915335344	-0.078473235945016	0.194579181778874	1.0597711333916	0.924526803686638	1.21479966907567
GCST90199830	ebi-a-GCST90018935	Urolithiasis	4-ethylphenylsulfate levels	MR Egger	23	0.00505669798701227	0.0897091500821665	0.95558177060542	-0.170773236174034	0.180886632148059	1.00506950466167	0.84301271658758	1.19827932523948
GCST90199830	ebi-a-GCST90018935	Urolithiasis	4-ethylphenylsulfate levels	Weighted median	23	-0.0378636092246494	0.0584281755453848	0.516961134374599	-0.152382833293604	0.0766556148443049	0.962844255010461	0.858659494367641	1.07967018997372
GCST90199830	ebi-a-GCST90018935	Urolithiasis	4-ethylphenylsulfate levels	Inverse variance weighted	23	-0.0405564026692055	0.0414281186599644	0.327600559516079	-0.121755515242736	0.0406427099043247	0.96025500203874	0.885364800242696	1.04147992859854
GCST90199830	ebi-a-GCST90018935	Urolithiasis	4-ethylphenylsulfate levels	Simple mode	23	-0.097238406963044	0.0956225677295961	0.320255472980518	-0.284658639713052	0.0901818257869645	0.907339664251788	0.752271005940936	1.09437325089356
GCST90199830	ebi-a-GCST90018935	Urolithiasis	4-ethylphenylsulfate levels	Weighted mode	23	-0.0468384821713858	0.0707280500719542	0.514699607174624	-0.185465460312416	0.0917884959696445	0.954241512160929	0.83071752780929	1.09613296102285
GCST90199831	ebi-a-GCST90018935	Urolithiasis	1-stearoyl-2-oleoyl-GPE (18:0/18:1) levels	MR Egger	27	-0.0832120384599111	0.0875688837312516	0.351083694743634	-0.254847050573164	0.088422973653342	0.920156018068464	0.775035030059767	1.09245010192935
GCST90199831	ebi-a-GCST90018935	Urolithiasis	1-stearoyl-2-oleoyl-GPE (18:0/18:1) levels	Weighted median	27	0.0129750128703334	0.0354361275775732	0.714251575389057	-0.0564797971817102	0.0824298229223769	1.01305955359313	0.945085577694472	1.08592246389996
GCST90199831	ebi-a-GCST90018935	Urolithiasis	1-stearoyl-2-oleoyl-GPE (18:0/18:1) levels	Inverse variance weighted	27	0.0508008589067538	0.043808614726812	0.246208081595196	-0.0350640259577977	0.136665743771305	1.05211335341648	0.965543594425058	1.14644487812734
GCST90199831	ebi-a-GCST90018935	Urolithiasis	1-stearoyl-2-oleoyl-GPE (18:0/18:1) levels	Simple mode	27	0.0916042522023646	0.060906684248043	0.144630260398203	-0.0277728489237997	0.210981353328529	1.09593102396006	0.972609270953609	1.2348893282711
GCST90199831	ebi-a-GCST90018935	Urolithiasis	1-stearoyl-2-oleoyl-GPE (18:0/18:1) levels	Weighted mode	27	0.0341957591818743	0.0394721467267721	0.39423580027332	-0.043169648402599	0.111561166766348	1.0347871559891	0.957748895713718	1.11802212771236
GCST90199832	ebi-a-GCST90018935	Urolithiasis	Dimethylarginine (sdma + adma) levels	MR Egger	21	0.0200967071565601	0.0673495906770099	0.768641324732949	-0.111908490570379	0.1521019048835	1.02030000556822	0.894126074723883	1.16427887609026
GCST90199832	ebi-a-GCST90018935	Urolithiasis	Dimethylarginine (sdma + adma) levels	Weighted median	21	-0.00449766687769036	0.0470309129238719	0.923812737665147	-0.0966782562084794	0.0876829224530986	0.995512432479127	0.907848053623417	1.09164193200066
GCST90199832	ebi-a-GCST90018935	Urolithiasis	Dimethylarginine (sdma + adma) levels	Inverse variance weighted	21	-0.00375328548627139	0.0312852179576357	0.904506966294296	-0.0650723126832373	0.0575657417106945	0.996253749285778	0.936999703964714	1.0592549055953
GCST90199832	ebi-a-GCST90018935	Urolithiasis	Dimethylarginine (sdma + adma) levels	Simple mode	21	0.0658572044984598	0.081987253119065	0.43126706020132	-0.0948378116149077	0.226552220611827	1.06807419008651	0.909520436157127	1.25426810677167
GCST90199832	ebi-a-GCST90018935	Urolithiasis	Dimethylarginine (sdma + adma) levels	Weighted mode	21	0.000307601341593466	0.046223807164695	0.994756361027575	-0.0902910607012087	0.0909062633843956	1.00030764865574	0.91366521452828	1.09516634326041
GCST90199833	ebi-a-GCST90018935	Urolithiasis	Hexanoylglutamine levels	MR Egger	26	0.0306943266556758	0.0740514849650539	0.682189620440879	-0.11444658387583	0.175835237187181	1.03117025444706	0.891859576827682	1.19224160538655
GCST90199833	ebi-a-GCST90018935	Urolithiasis	Hexanoylglutamine levels	Weighted median	26	0.00505653237189632	0.0356937518882149	0.887345130775407	-0.0649032213290049	0.0750162860727976	1.00506933820699	0.937158155909622	1.07790170552733
GCST90199833	ebi-a-GCST90018935	Urolithiasis	Hexanoylglutamine levels	Inverse variance weighted	26	0.0149527902359727	0.0350325308843902	0.669506167170793	-0.0537109702974322	0.0836165507693775	1.01506514249868	0.947705982098928	1.08721192329491
GCST90199833	ebi-a-GCST90018935	Urolithiasis	Hexanoylglutamine levels	Simple mode	26	-0.0164268657083253	0.0676001378199357	0.809987759208882	-0.148923135835399	0.116069404418749	0.983707319498023	0.861635341234404	1.1230738157138
GCST90199833	ebi-a-GCST90018935	Urolithiasis	Hexanoylglutamine levels	Weighted mode	26	-0.0011474819892916	0.0338911691041654	0.973259389823184	-0.0675741734334557	0.0652792094548725	0.998853176116421	0.934658391222875	1.06745702687427
GCST90199834	ebi-a-GCST90018935	Urolithiasis	Gamma-glutamylalanine levels	MR Egger	17	-0.209789687094396	0.120953645992786	0.10333141737196	-0.446858833240257	0.0272794590514651	0.810754740226137	0.639634196988778	1.02765495011625
GCST90199834	ebi-a-GCST90018935	Urolithiasis	Gamma-glutamylalanine levels	Weighted median	17	0.0710191405075258	0.0643383800610948	0.269663473346422	-0.0550840844122201	0.197122365427272	1.07360177495455	0.946405566651964	1.21789305959295
GCST90199834	ebi-a-GCST90018935	Urolithiasis	Gamma-glutamylalanine levels	Inverse variance weighted	17	0.0580611797764342	0.0620331897536734	0.349288840206584	-0.0635238721407656	0.179646231693634	1.05977983082009	0.938451716181789	1.19679390047116
GCST90199834	ebi-a-GCST90018935	Urolithiasis	Gamma-glutamylalanine levels	Simple mode	17	0.109811990911272	0.11963346357076	0.37229948238607	-0.124669597687417	0.344293579509961	1.11606821976361	0.882788529776553	1.41099281328633
GCST90199834	ebi-a-GCST90018935	Urolithiasis	Gamma-glutamylalanine levels	Weighted mode	17	0.0841624483642944	0.109636237119447	0.453874624156222	-0.130724576389822	0.299049473118411	1.08780559169534	0.877459414152499	1.34857634009952
GCST90199835	ebi-a-GCST90018935	Urolithiasis	5alpha-androstan-3beta,17beta-diol disulfate levels	MR Egger	27	0.00893327012132319	0.0577775562223709	0.878366419019296	-0.104310740074524	0.12217728031717	1.00897329086211	0.900945294111499	1.12995440269999
GCST90199835	ebi-a-GCST90018935	Urolithiasis	5alpha-androstan-3beta,17beta-diol disulfate levels	Weighted median	27	-0.0250451872923103	0.0478246259546261	0.600495496793795	-0.118781454163377	0.0686910795787569	0.975265841409968	0.888001848663936	1.07110527174257
GCST90199835	ebi-a-GCST90018935	Urolithiasis	5alpha-androstan-3beta,17beta-diol disulfate levels	Inverse variance weighted	27	-0.041219128378032	0.032095197227892	0.199044999508464	-0.1041257149447	0.0216874581886363	0.959618827189858	0.901112007054072	1.02192434046879
GCST90199835	ebi-a-GCST90018935	Urolithiasis	5alpha-androstan-3beta,17beta-diol disulfate levels	Simple mode	27	-0.153382504966551	0.0925250023928782	0.109388505597871	-0.334731509656592	0.02796649972349	0.857801545699353	0.715530173506636	1.0283612334587
GCST90199835	ebi-a-GCST90018935	Urolithiasis	5alpha-androstan-3beta,17beta-diol disulfate levels	Weighted mode	27	-0.025022992302599	0.0503102840957669	0.623106091651998	-0.123631149130302	0.0735851645251042	0.975287487665502	0.883705736405063	1.0763602004739
GCST90199836	ebi-a-GCST90018935	Urolithiasis	N-methylproline levels	MR Egger	22	0.0111785767700576	0.0899460040857613	0.902333435059595	-0.165115591238035	0.18747274477815	1.01124129052502	0.847795700669216	1.20619737379595
GCST90199836	ebi-a-GCST90018935	Urolithiasis	N-methylproline levels	Weighted median	22	0.0139533716583995	0.051825156862357	0.787745499299768	-0.0876239357918202	0.115530679108619	1.01405117431154	0.916105326375846	1.1224689503669
GCST90199836	ebi-a-GCST90018935	Urolithiasis	N-methylproline levels	Inverse variance weighted	22	0.0003969087167416	0.0379045387070887	0.991645286799346	-0.0738959871491523	0.0746898045826355	1.00039698749543	0.928768292655337	1.07754984801287
GCST90199836	ebi-a-GCST90018935	Urolithiasis	N-methylproline levels	Simple mode	22	-0.00102443740922342	0.0736499351804095	0.989033444847563	-0.145378310362826	0.143329435544379	0.998976087147639	0.864695108105823	1.15410994388403
GCST90199836	ebi-a-GCST90018935	Urolithiasis	N-methylproline levels	Weighted mode	22	0.0116961191355885	0.058463609499651	0.843359789658051	-0.102892555483727	0.126284793754905	1.01176478618855	0.902223907285208	1.1346052507646
GCST90199837	ebi-a-GCST90018935	Urolithiasis	Carotenoid levels (cryptoxanthin)	MR Egger	29	0.0692195011592433	0.0685729033292503	0.321729979537281	-0.0651833893660873	0.203622391684574	1.0716714164515	0.936895630925917	1.225835180493
GCST90199837	ebi-a-GCST90018935	Urolithiasis	Carotenoid levels (cryptoxanthin)	Weighted median	29	0.0165141369577864	0.0503374661976005	0.742859871517603	-0.0821472967895106	0.115175570705083	1.01665124904026	0.921136268288193	1.12207042297431
GCST90199837	ebi-a-GCST90018935	Urolithiasis	Carotenoid levels (cryptoxanthin)	Inverse variance weighted	29	0.0122958271839074	0.0315869693358865	0.69707718413666	-0.04961463271443	0.0742062870822449	1.01237173165068	0.951596067843626	1.07702895974326
GCST90199837	ebi-a-GCST90018935	Urolithiasis	Carotenoid levels (cryptoxanthin)	Simple mode	29	0.0708193663491278	0.0822220308005196	0.396378876851694	-0.0903358140198906	0.231974546718146	1.07338731848565	0.913624325892723	1.26108762960094
GCST90199837	ebi-a-GCST90018935	Urolithiasis	Carotenoid levels (cryptoxanthin)	Weighted mode	29	0.0164779980456117	0.0457498954103458	0.721418540059993	-0.0731917969586661	0.106147793049889	1.01661450903393	0.929422552510909	1.11198620819584
GCST90199838	ebi-a-GCST90018935	Urolithiasis	5alpha-pregnan-3beta,20alpha-diol disulfate levels	MR Egger	32	-0.00805408730126352	0.0505244451715295	0.874414487948629	-0.107081999837461	0.0909738252349342	0.991978259959057	0.898451997051914	1.09524033722476
GCST90199838	ebi-a-GCST90018935	Urolithiasis	5alpha-pregnan-3beta,20alpha-diol disulfate levels	Weighted median	32	8.72029581503748e-05	0.0329681641852142	0.997889545428081	-0.0645303988448694	0.0647048047611702	1.00008720676044	0.937507614680332	1.06684405061279
GCST90199838	ebi-a-GCST90018935	Urolithiasis	5alpha-pregnan-3beta,20alpha-diol disulfate levels	Inverse variance weighted	32	-0.00351906514953367	0.0280874506936183	0.900294294123234	-0.0585704685090256	0.0515323382099582	0.996487119503371	0.943111778377088	1.05288323410069
GCST90199838	ebi-a-GCST90018935	Urolithiasis	5alpha-pregnan-3beta,20alpha-diol disulfate levels	Simple mode	32	0.0374627819869136	0.0760689945505798	0.625847129343656	-0.111632447332223	0.18655801130605	1.03817335761318	0.89437292625015	1.20509452916553
GCST90199838	ebi-a-GCST90018935	Urolithiasis	5alpha-pregnan-3beta,20alpha-diol disulfate levels	Weighted mode	32	-0.00224846689124936	0.02760113921465	0.935597577710152	-0.0563466997519634	0.0518497659694647	0.997754059016936	0.945211374527186	1.05321750151679
GCST90199839	ebi-a-GCST90018935	Urolithiasis	Taurocholenate sulfate levels	MR Egger	43	0.00706353371338647	0.0335305552280621	0.834196388040745	-0.0586563545336152	0.0727834219603882	1.00708853930893	0.943030781733989	1.07549758253118
GCST90199839	ebi-a-GCST90018935	Urolithiasis	Taurocholenate sulfate levels	Weighted median	43	0.025466104203723	0.0265692769459893	0.337821082267885	-0.026609678610416	0.077541887017862	1.02579313560601	0.973741239392519	1.0806274957738
GCST90199839	ebi-a-GCST90018935	Urolithiasis	Taurocholenate sulfate levels	Inverse variance weighted	43	0.00754192318794195	0.0191247946227703	0.693320320705643	-0.0299426742726879	0.0450265206485718	1.00757043512383	0.970501166639124	1.04605560161385
GCST90199839	ebi-a-GCST90018935	Urolithiasis	Taurocholenate sulfate levels	Simple mode	43	0.0121582930653272	0.0502064444723784	0.80983016349377	-0.0862463381005344	0.110562924231189	1.01223250557128	0.917368220638822	1.11690662733183
GCST90199839	ebi-a-GCST90018935	Urolithiasis	Taurocholenate sulfate levels	Weighted mode	43	0.016047953565394	0.0254700154040291	0.532060399483072	-0.0338732766265031	0.0659691837572911	1.01617741356779	0.966693999600624	1.06819379893942
GCST90199840	ebi-a-GCST90018935	Urolithiasis	Pregnenediol disulfate (C21H34O8S2) levels	MR Egger	33	-0.0730810089414216	0.0580338411829659	0.217327945403954	-0.186827337660035	0.0406653197771915	0.929525527096754	0.829586962446315	1.04150347659352
GCST90199840	ebi-a-GCST90018935	Urolithiasis	Pregnenediol disulfate (C21H34O8S2) levels	Weighted median	33	-0.0091507208964678	0.0401111879189507	0.819542162715196	-0.0877686492176112	0.0694672074246756	0.990891019534621	0.915972763227746	1.07193690905658
GCST90199840	ebi-a-GCST90018935	Urolithiasis	Pregnenediol disulfate (C21H34O8S2) levels	Inverse variance weighted	33	-0.0482952166038853	0.0321530312144222	0.133086155543019	-0.111315157784153	0.0147247245763821	0.952852447687908	0.894656746455938	1.0148336673942
GCST90199840	ebi-a-GCST90018935	Urolithiasis	Pregnenediol disulfate (C21H34O8S2) levels	Simple mode	33	-0.0192187890401825	0.0686101807026857	0.781191625729108	-0.153694743217446	0.115257165137081	0.980964714434044	0.857533749055463	1.12216198140842
GCST90199840	ebi-a-GCST90018935	Urolithiasis	Pregnenediol disulfate (C21H34O8S2) levels	Weighted mode	33	-0.0323682594074686	0.0372036788161068	0.390764610195465	-0.105287469887038	0.0405509510721008	0.968149986083097	0.900065743594826	1.04138436800084
GCST90199841	ebi-a-GCST90018935	Urolithiasis	Glycocholenate sulfate levels	MR Egger	36	-0.0190919666873041	0.0282870979595925	0.50428096100974	-0.0745346786881054	0.0363507453134973	0.981089130576427	0.928175285599623	1.03701951244413
GCST90199841	ebi-a-GCST90018935	Urolithiasis	Glycocholenate sulfate levels	Weighted median	36	0.00666893286345322	0.0239966762428748	0.781080917249747	-0.0403645525725813	0.0537024182994878	1.00669121971184	0.960439244726589	1.05517055598182
GCST90199841	ebi-a-GCST90018935	Urolithiasis	Glycocholenate sulfate levels	Inverse variance weighted	36	0.0151736643991909	0.0195499899032027	0.437662244197142	-0.0231443158110864	0.0534916446094682	1.01528936892464	0.977121459521546	1.05494817722676
GCST90199841	ebi-a-GCST90018935	Urolithiasis	Glycocholenate sulfate levels	Simple mode	36	0.0153673462542167	0.0561054678382461	0.785770704937134	-0.0945993707087456	0.125334063217179	1.01548603109734	0.909737328891119	1.13352705952032
GCST90199841	ebi-a-GCST90018935	Urolithiasis	Glycocholenate sulfate levels	Weighted mode	36	0.0043694538640674	0.0228510075686009	0.849462152179479	-0.0404185209703904	0.0491574286985252	1.0043790138465	0.960387412758015	1.05038569857792
GCST90199842	ebi-a-GCST90018935	Urolithiasis	Androstenediol (3beta,17beta) disulfate (1) levels	MR Egger	30	-0.0418101116619659	0.0621184078292366	0.506419723410285	-0.16356219100727	0.0799419676833379	0.959051876049865	0.849113690123807	1.0832242038409
GCST90199842	ebi-a-GCST90018935	Urolithiasis	Androstenediol (3beta,17beta) disulfate (1) levels	Weighted median	30	-0.0461300895666147	0.0460321371475002	0.316281817829902	-0.136353078375715	0.0440928992424857	0.954917729276633	0.872534505029558	1.045079437467
GCST90199842	ebi-a-GCST90018935	Urolithiasis	Androstenediol (3beta,17beta) disulfate (1) levels	Inverse variance weighted	30	-0.044002942014036	0.0322868143392617	0.172921421549784	-0.107285098118989	0.0192792140909169	0.956951142105213	0.898269541524107	1.01946625822656
GCST90199842	ebi-a-GCST90018935	Urolithiasis	Androstenediol (3beta,17beta) disulfate (1) levels	Simple mode	30	-0.0120979071446741	0.0868759421180312	0.890211260856475	-0.182374753696015	0.158178939406667	0.98797497831737	0.833289003760725	1.17137578124274
GCST90199842	ebi-a-GCST90018935	Urolithiasis	Androstenediol (3beta,17beta) disulfate (1) levels	Weighted mode	30	-0.0797945693149247	0.0531109436634255	0.143802527533674	-0.183892018895239	0.0243028802653893	0.923306002289982	0.832025642024186	1.02460060220106
GCST90199843	ebi-a-GCST90018935	Urolithiasis	Chiro-inositol levels	MR Egger	14	0.0962739446369533	0.112382886769301	0.408414595527921	-0.123996513430877	0.316544402704783	1.10106065234351	0.883382920852998	1.37237717814204
GCST90199843	ebi-a-GCST90018935	Urolithiasis	Chiro-inositol levels	Weighted median	14	0.0200813457773725	0.0469771763527942	0.669036842340695	-0.071993919874104	0.112156611428849	1.02028433247333	0.930536553573402	1.11868804626001
GCST90199843	ebi-a-GCST90018935	Urolithiasis	Chiro-inositol levels	Inverse variance weighted	14	0.0383656797727396	0.0396995516598944	0.33384364768266	-0.0394454414806534	0.116176801026133	1.03911114533859	0.96132240088668	1.12319443650847
GCST90199843	ebi-a-GCST90018935	Urolithiasis	Chiro-inositol levels	Simple mode	14	0.102890928021562	0.0694063270684963	0.162054230897302	-0.0331454730326913	0.238927329075814	1.10837051031839	0.967397819057747	1.26988624942322
GCST90199843	ebi-a-GCST90018935	Urolithiasis	Chiro-inositol levels	Weighted mode	14	0.0272419335316274	0.0595801767831297	0.655051862423482	-0.0895352129633068	0.144019080026562	1.02761638755358	0.914356067370769	1.1549061439546
GCST90199844	ebi-a-GCST90018935	Urolithiasis	1-palmitoyl-2-linoleoyl-GPE (16:0/18:2) levels	MR Egger	25	0.0983029984928627	0.0348332215891088	0.00966580220002538	0.0300298841782094	0.166576112807516	1.10329703180564	1.03048532870058	1.18125344096465
GCST90199844	ebi-a-GCST90018935	Urolithiasis	1-palmitoyl-2-linoleoyl-GPE (16:0/18:2) levels	Weighted median	25	0.0635024463651096	0.0267222371022008	0.0174829921989489	0.0111268616447959	0.115878031085423	1.0655620925522	1.01118899540724	1.12285890989839
GCST90199844	ebi-a-GCST90018935	Urolithiasis	1-palmitoyl-2-linoleoyl-GPE (16:0/18:2) levels	Inverse variance weighted	25	0.0494996562368053	0.0206936544748376	0.0167558832614204	0.00894009346612366	0.0900592190074869	1.05074523100722	1.00898017545826	1.09423908153892
GCST90199844	ebi-a-GCST90018935	Urolithiasis	1-palmitoyl-2-linoleoyl-GPE (16:0/18:2) levels	Simple mode	25	0.00591697521158463	0.0541542868292385	0.913903569618989	-0.100225426973723	0.112059377396892	1.00593451508668	0.90463346626408	1.1185792769989
GCST90199844	ebi-a-GCST90018935	Urolithiasis	1-palmitoyl-2-linoleoyl-GPE (16:0/18:2) levels	Weighted mode	25	0.0782453903787306	0.0216108231175281	0.00136555854862229	0.0358881770683755	0.120602603689086	1.08138798832209	1.0365399310762	1.12817649009734
GCST90199845	ebi-a-GCST90018935	Urolithiasis	Sphinganine-1-phosphate levels	MR Egger	19	0.0721603233365152	0.138059365194044	0.6079449311741	-0.19843603244381	0.342756679116841	1.07482765020616	0.820012223240724	1.40882592345035
GCST90199845	ebi-a-GCST90018935	Urolithiasis	Sphinganine-1-phosphate levels	Weighted median	19	0.0871913833207692	0.060753633515688	0.151240577601076	-0.0318857383699793	0.206268505011518	1.09110547912718	0.968617251542468	1.22908317468591
GCST90199845	ebi-a-GCST90018935	Urolithiasis	Sphinganine-1-phosphate levels	Inverse variance weighted	19	0.088377994573325	0.0417392853461913	0.0342274749591881	0.00656899529479009	0.17018699385186	1.09240096563387	1.00659061846595	1.18552651676453
GCST90199845	ebi-a-GCST90018935	Urolithiasis	Sphinganine-1-phosphate levels	Simple mode	19	0.134396798055647	0.0938623056193897	0.169322816712835	-0.0495733209583571	0.31836691706965	1.14384660571708	0.951635380760298	1.3748806358641
GCST90199845	ebi-a-GCST90018935	Urolithiasis	Sphinganine-1-phosphate levels	Weighted mode	19	0.0902862127705509	0.0740076894834291	0.238224629590708	-0.0547688586169701	0.235341284158072	1.09448749517884	0.946703945125165	1.26534053573049
GCST90199846	ebi-a-GCST90018935	Urolithiasis	Glycosyl-N-stearoyl-sphingosine (d18:1/18:0) levels	MR Egger	34	0.0988222344397542	0.0794048483728387	0.222340487133979	-0.0568112683710096	0.254455737250518	1.10387005203813	0.944772360968072	1.28975946177986
GCST90199846	ebi-a-GCST90018935	Urolithiasis	Glycosyl-N-stearoyl-sphingosine (d18:1/18:0) levels	Weighted median	34	0.0208784192223367	0.0438348099300506	0.633862302556306	-0.0650378082405624	0.106794646685236	1.02109789821381	0.937032035175068	1.11270573320566
GCST90199846	ebi-a-GCST90018935	Urolithiasis	Glycosyl-N-stearoyl-sphingosine (d18:1/18:0) levels	Inverse variance weighted	34	0.031065838028995	0.032406890679841	0.337751076659695	-0.0324516677034933	0.0945833437614833	1.03155341709465	0.96806923771005	1.09920077084234
GCST90199846	ebi-a-GCST90018935	Urolithiasis	Glycosyl-N-stearoyl-sphingosine (d18:1/18:0) levels	Simple mode	34	0.0213622325350983	0.0750141728541655	0.777595357047847	-0.125665546259066	0.168390011329263	1.02159203849678	0.881909755480895	1.18339805930702
GCST90199846	ebi-a-GCST90018935	Urolithiasis	Glycosyl-N-stearoyl-sphingosine (d18:1/18:0) levels	Weighted mode	34	0.00533086480898814	0.0446637400222583	0.905717340411951	-0.0822100656346381	0.0928717952526144	1.00534509915134	0.921078451442994	1.09732104448235
GCST90199847	ebi-a-GCST90018935	Urolithiasis	4-allylphenol sulfate levels	MR Egger	27	0.0201130140624507	0.0523961633148886	0.704324457814091	-0.0825834660347309	0.122809494159632	1.02031664364005	0.920734584584715	1.13066900138051
GCST90199847	ebi-a-GCST90018935	Urolithiasis	4-allylphenol sulfate levels	Weighted median	27	0.00689291848594194	0.0358687044448164	0.847608399084385	-0.0634097422258981	0.077195579197782	1.00691672932586	0.938558827708463	1.08025333081328
GCST90199847	ebi-a-GCST90018935	Urolithiasis	4-allylphenol sulfate levels	Inverse variance weighted	27	-0.0253154401482721	0.0305180338504655	0.406807987233608	-0.0851307864951845	0.0344999061986403	0.975002308642851	0.91839216325428	1.03510193128214
GCST90199847	ebi-a-GCST90018935	Urolithiasis	4-allylphenol sulfate levels	Simple mode	27	0.0283904717199205	0.0782212130160696	0.719575562731806	-0.124923105791576	0.181704049231417	1.02879732226209	0.882564764094402	1.19925921966722
GCST90199847	ebi-a-GCST90018935	Urolithiasis	4-allylphenol sulfate levels	Weighted mode	27	0.00557242154479998	0.0358603228203706	0.877712108546936	-0.0647138111831263	0.0758586542727263	1.00558797636499	0.937335679984544	1.07881007818512
GCST90199848	ebi-a-GCST90018935	Urolithiasis	Succinylcarnitine levels	MR Egger	29	0.0393320483820048	0.0531311147119631	0.465517579595108	-0.0648049364534429	0.143469033217452	1.04011579508379	0.937250268908941	1.15427106619256
GCST90199848	ebi-a-GCST90018935	Urolithiasis	Succinylcarnitine levels	Weighted median	29	0.023904518640925	0.0335988053381706	0.476793466117259	-0.0419491398218893	0.0897581771037394	1.0241925219279	0.958918550100512	1.09390971930107
GCST90199848	ebi-a-GCST90018935	Urolithiasis	Succinylcarnitine levels	Inverse variance weighted	29	0.0299634680869458	0.024622073403774	0.223628867491412	-0.0182957957844511	0.0782227319583428	1.03041689016568	0.981870556228202	1.08136348605604
GCST90199848	ebi-a-GCST90018935	Urolithiasis	Succinylcarnitine levels	Simple mode	29	0.036102421039744	0.0512454385851043	0.486940166274246	-0.0643386385870603	0.136543480666548	1.03676202729806	0.937687408620337	1.14630471878544
GCST90199848	ebi-a-GCST90018935	Urolithiasis	Succinylcarnitine levels	Weighted mode	29	0.036102421039744	0.031676037597832	0.264051415807359	-0.0259826126520067	0.0981874547314947	1.03676202729806	0.974352030859296	1.10316956008111
GCST90199849	ebi-a-GCST90018935	Urolithiasis	21-hydroxypregnenolone disulfate levels	MR Egger	38	0.00552740519718284	0.072436278907691	0.939597250919257	-0.136447701461891	0.147502511856257	1.00554270948597	0.872451947027905	1.15893619590723
GCST90199849	ebi-a-GCST90018935	Urolithiasis	21-hydroxypregnenolone disulfate levels	Weighted median	38	0.00490557087418137	0.0380321401730865	0.897369616267427	-0.0696374238650682	0.0794485656134309	1.00491762288626	0.932731944947735	1.08268987060795
GCST90199849	ebi-a-GCST90018935	Urolithiasis	21-hydroxypregnenolone disulfate levels	Inverse variance weighted	38	-0.0148680043307281	0.0288120715226455	0.605830764240118	-0.0713396645151132	0.041603655853657	0.985241978694948	0.931145561301876	1.0424812155315
GCST90199849	ebi-a-GCST90018935	Urolithiasis	21-hydroxypregnenolone disulfate levels	Simple mode	38	-0.0133784448240502	0.0692278095844622	0.847818215954108	-0.149064951609596	0.122308061961496	0.986710648814905	0.861513156415484	1.13010218965849
GCST90199849	ebi-a-GCST90018935	Urolithiasis	21-hydroxypregnenolone disulfate levels	Weighted mode	38	0.0123708292769336	0.037394242913204	0.742645352752861	-0.0609218868329463	0.0856635453868134	1.012447664497	0.940896733329276	1.08943971961554
GCST90199850	ebi-a-GCST90018935	Urolithiasis	5alpha-androstan-3alpha,17alpha-diol monosulfate levels	MR Egger	29	0.0099947570409126	0.0321199842623668	0.758061656239269	-0.0529604121133263	0.0729499261951515	1.01004487144635	0.948417557585917	1.07567667234234
GCST90199850	ebi-a-GCST90018935	Urolithiasis	5alpha-androstan-3alpha,17alpha-diol monosulfate levels	Weighted median	29	0.00983142629125025	0.0266903419904281	0.712611190301752	-0.0424816440099887	0.0621444965924892	1.00987991353202	0.958408057888221	1.06411609476929
GCST90199850	ebi-a-GCST90018935	Urolithiasis	5alpha-androstan-3alpha,17alpha-diol monosulfate levels	Inverse variance weighted	29	-0.0158692665204743	0.0211276488230122	0.452584230269927	-0.0572794582135783	0.0255409251726296	0.984255986854478	0.944330131676837	1.02586988931367
GCST90199850	ebi-a-GCST90018935	Urolithiasis	5alpha-androstan-3alpha,17alpha-diol monosulfate levels	Simple mode	29	-0.0122226599885819	0.0553612592199647	0.826865749379233	-0.120730728059713	0.0962854080825489	0.987851733316857	0.886272575801219	1.10107327436474
GCST90199850	ebi-a-GCST90018935	Urolithiasis	5alpha-androstan-3alpha,17alpha-diol monosulfate levels	Weighted mode	29	0.000697072125243725	0.0250444097550014	0.977992429735173	-0.048389970994559	0.0497841152450465	1.00069731513648	0.952762165012233	1.05104416746912
GCST90199851	ebi-a-GCST90018935	Urolithiasis	Androstenediol (3beta,17beta) disulfate (2) levels	MR Egger	39	0.00706329304659053	0.0280779395220183	0.802773000438345	-0.0479694684165653	0.0620960545097463	1.00708829693619	0.953162888205499	1.06406454801791
GCST90199851	ebi-a-GCST90018935	Urolithiasis	Androstenediol (3beta,17beta) disulfate (2) levels	Weighted median	39	0.0122254596403852	0.0289232806361678	0.672524526727811	-0.0444641704065037	0.0689150896872741	1.01230049604516	0.956509870839511	1.07134523702705
GCST90199851	ebi-a-GCST90018935	Urolithiasis	Androstenediol (3beta,17beta) disulfate (2) levels	Inverse variance weighted	39	-0.000884532290280963	0.0201819135837675	0.965041532170721	-0.0404410829144653	0.0386720183339034	0.999115858793088	0.960365744795355	1.03942951391354
GCST90199851	ebi-a-GCST90018935	Urolithiasis	Androstenediol (3beta,17beta) disulfate (2) levels	Simple mode	39	0.0169258320836838	0.0624442509208192	0.787815673146946	-0.105464899721122	0.139316563888489	1.01706988557362	0.899906059246078	1.14948792878155
GCST90199851	ebi-a-GCST90018935	Urolithiasis	Androstenediol (3beta,17beta) disulfate (2) levels	Weighted mode	39	0.0169258320836838	0.0255854150330757	0.512256337161224	-0.0332215813811445	0.0670732455485121	1.01706988557362	0.967324194809187	1.06937380217683
GCST90199852	ebi-a-GCST90018935	Urolithiasis	5alpha-androstan-3beta,17alpha-diol disulfate levels	MR Egger	24	0.0388951583072345	0.0774803032559466	0.620654375033099	-0.112966236074421	0.19075655268889	1.03966147806683	0.893180816897538	1.21016480484948
GCST90199852	ebi-a-GCST90018935	Urolithiasis	5alpha-androstan-3beta,17alpha-diol disulfate levels	Weighted median	24	-0.000789507945907729	0.037190871567272	0.983063346897611	-0.0736836162177608	0.0721046003259454	0.999210803633487	0.928965556988559	1.07476775924231
GCST90199852	ebi-a-GCST90018935	Urolithiasis	5alpha-androstan-3beta,17alpha-diol disulfate levels	Inverse variance weighted	24	-0.025171725188249	0.0307321999717216	0.412748293261938	-0.0854068371328233	0.0350633867563252	0.975142441129986	0.918138675501349	1.03568535545429
GCST90199852	ebi-a-GCST90018935	Urolithiasis	5alpha-androstan-3beta,17alpha-diol disulfate levels	Simple mode	24	-0.0354391246524953	0.0675429032641806	0.604819281892235	-0.167823215050289	0.0969449657452986	0.965181488200147	0.845503293730477	1.10179973522517
GCST90199852	ebi-a-GCST90018935	Urolithiasis	5alpha-androstan-3beta,17alpha-diol disulfate levels	Weighted mode	24	-0.00419866663372181	0.0457178200412641	0.927621390628916	-0.0938055939145994	0.0854082606471557	0.995810135443723	0.910459743951785	1.08916163777688
GCST90199853	ebi-a-GCST90018935	Urolithiasis	5alpha-pregnan-3beta,20beta-diol monosulfate (1) levels	MR Egger	28	0.0195889166859057	0.0300429979890776	0.520105280688813	-0.0392953593726864	0.0784731927444978	1.0197820384687	0.961466689006302	1.081634359125
GCST90199853	ebi-a-GCST90018935	Urolithiasis	5alpha-pregnan-3beta,20beta-diol monosulfate (1) levels	Weighted median	28	0.0095812512985419	0.0241861196070907	0.691996813926833	-0.0378235431313558	0.0569860457284396	1.00962729843232	0.962882833191043	1.0586410377279
GCST90199853	ebi-a-GCST90018935	Urolithiasis	5alpha-pregnan-3beta,20beta-diol monosulfate (1) levels	Inverse variance weighted	28	-0.00684271422286061	0.0190718463713503	0.719755078801314	-0.0442235331107072	0.0305381046649859	0.993180643838229	0.956740070484432	1.03100917555953
GCST90199853	ebi-a-GCST90018935	Urolithiasis	5alpha-pregnan-3beta,20beta-diol monosulfate (1) levels	Simple mode	28	0.0076733709420006	0.042143550207642	0.856882441900577	-0.0749279874649777	0.0902747293489789	1.00770288669963	0.92781029789446	1.09447492678969
GCST90199853	ebi-a-GCST90018935	Urolithiasis	5alpha-pregnan-3beta,20beta-diol monosulfate (1) levels	Weighted mode	28	0.0047256579535111	0.0201241933388563	0.816116564801335	-0.0347177609906473	0.0441690768976695	1.00473684148463	0.965877986236808	1.04515905220042
GCST90199854	ebi-a-GCST90018935	Urolithiasis	5alpha-pregnan-3beta,20alpha-diol monosulfate (2) levels	MR Egger	30	0.112637335072179	0.0771916666587548	0.155641222592554	-0.0386583315789801	0.263933001723339	1.11922595533581	0.962079365135065	1.30204095887816
GCST90199854	ebi-a-GCST90018935	Urolithiasis	5alpha-pregnan-3beta,20alpha-diol monosulfate (2) levels	Weighted median	30	0.0186163086756848	0.0426423926016512	0.662424595384343	-0.0649627808235516	0.102195398174921	1.01879067247281	0.937102340905719	1.10759987357882
GCST90199854	ebi-a-GCST90018935	Urolithiasis	5alpha-pregnan-3beta,20alpha-diol monosulfate (2) levels	Inverse variance weighted	30	-0.0288424403472665	0.0360912253090302	0.424201229127403	-0.0995812419529657	0.0418963612584327	0.971569532565767	0.905216405332472	1.04278640008006
GCST90199854	ebi-a-GCST90018935	Urolithiasis	5alpha-pregnan-3beta,20alpha-diol monosulfate (2) levels	Simple mode	30	0.0474385863404576	0.0879747323734444	0.593844544137767	-0.124991889111493	0.219869061792409	1.04858180189803	0.882504060447608	1.24591358221517
GCST90199854	ebi-a-GCST90018935	Urolithiasis	5alpha-pregnan-3beta,20alpha-diol monosulfate (2) levels	Weighted mode	30	0.0319949270306076	0.0474065363450415	0.505081538256732	-0.0609218842056738	0.124911738266889	1.0325122673887	0.940896735801268	1.13304844383405
GCST90199855	ebi-a-GCST90018935	Urolithiasis	5alpha-androstan-3beta,17beta-diol monosulfate (2) levels	MR Egger	31	-0.00403108283202841	0.0352449058313011	0.909729933634405	-0.0731110982613785	0.0650489325973217	0.995977031076098	0.929497558726538	1.06721124452463
GCST90199855	ebi-a-GCST90018935	Urolithiasis	5alpha-androstan-3beta,17beta-diol monosulfate (2) levels	Weighted median	31	-0.0144136685280949	0.0353396829585655	0.683375932282205	-0.0836794471268832	0.0548521100706934	0.985689711102856	0.919726029668633	1.05638437451214
GCST90199855	ebi-a-GCST90018935	Urolithiasis	5alpha-androstan-3beta,17beta-diol monosulfate (2) levels	Inverse variance weighted	31	-0.00892612027889796	0.0246077627622391	0.716802139632575	-0.0571573352928865	0.0393050947350906	0.99111359926439	0.944445463072775	1.04008776054772
GCST90199855	ebi-a-GCST90018935	Urolithiasis	5alpha-androstan-3beta,17beta-diol monosulfate (2) levels	Simple mode	31	-0.0159464499191601	0.0763379460905784	0.835943824593659	-0.165568824256694	0.133675924418374	0.984180021563903	0.84741153872861	1.14302233398751
GCST90199855	ebi-a-GCST90018935	Urolithiasis	5alpha-androstan-3beta,17beta-diol monosulfate (2) levels	Weighted mode	31	-0.0159464499191601	0.0322117327782288	0.624170675504248	-0.0790814461644885	0.0471885463261684	0.984180021563903	0.923964668002122	1.04831964726524
GCST90199856	ebi-a-GCST90018935	Urolithiasis	Androstenediol (3alpha, 17alpha) monosulfate (3) levels	MR Egger	32	0.00373175763477579	0.0119542101027972	0.757070059099522	-0.0196984941667066	0.0271620094362582	1.0037387293118	0.980494253481878	1.02753425952546
GCST90199856	ebi-a-GCST90018935	Urolithiasis	Androstenediol (3alpha, 17alpha) monosulfate (3) levels	Weighted median	32	0.000732193810680966	0.0143850493598322	0.959405493658573	-0.0274625029345902	0.0289268905559522	1.00073246193	0.972911163183015	1.02934933656641
GCST90199856	ebi-a-GCST90018935	Urolithiasis	Androstenediol (3alpha, 17alpha) monosulfate (3) levels	Inverse variance weighted	32	-0.0106081819513173	0.0109500247269974	0.332654192809843	-0.0320702304162322	0.0108538665135976	0.989447886374696	0.968438565847247	1.01091298341146
GCST90199856	ebi-a-GCST90018935	Urolithiasis	Androstenediol (3alpha, 17alpha) monosulfate (3) levels	Simple mode	32	-0.0321878752621587	0.0342845803994243	0.355068773491057	-0.0993856528450304	0.0350099023207129	0.96832464074286	0.90539347311738	1.03562996388889
GCST90199856	ebi-a-GCST90018935	Urolithiasis	Androstenediol (3alpha, 17alpha) monosulfate (3) levels	Weighted mode	32	-0.000185280237922636	0.0108249882662456	0.986453781692073	-0.0214022572397641	0.0210316967639188	0.999814736925401	0.97882514586517	1.02125442158482
GCST90199857	ebi-a-GCST90018935	Urolithiasis	5alpha-pregnan-diol disulfate levels	MR Egger	23	0.0115818332876506	0.0709085928399244	0.87181658894171	-0.127399008678601	0.150562675253902	1.01164916239925	0.880382322318821	1.16248816206066
GCST90199857	ebi-a-GCST90018935	Urolithiasis	5alpha-pregnan-diol disulfate levels	Weighted median	23	0.01686746379563	0.0339159729654779	0.61895567432886	-0.0496078432167067	0.0833427708079667	1.01701052267804	0.951602528724895	1.08691430719903
GCST90199857	ebi-a-GCST90018935	Urolithiasis	5alpha-pregnan-diol disulfate levels	Inverse variance weighted	23	0.015591752013442	0.0322910454956231	0.629201790770166	-0.0476986971579793	0.0788822011848632	1.01571393758194	0.953421012265087	1.08207684719178
GCST90199857	ebi-a-GCST90018935	Urolithiasis	5alpha-pregnan-diol disulfate levels	Simple mode	23	-0.0202528929966534	0.061915652461021	0.746680777845513	-0.141607571820255	0.101101785826948	0.979950819268543	0.867961802331828	1.10638925077714
GCST90199857	ebi-a-GCST90018935	Urolithiasis	5alpha-pregnan-diol disulfate levels	Weighted mode	23	0.0129531821760379	0.0356108362737446	0.719522377516884	-0.0568440569205014	0.0827504212725772	1.01303743804111	0.944741383760608	1.08627066466365
GCST90199858	ebi-a-GCST90018935	Urolithiasis	5alpha-androstan-3alpha,17beta-diol monosulfate (1) levels	MR Egger	21	-0.0132145339598767	0.032278882038543	0.686834463587249	-0.0764811427554211	0.0500520748356676	0.986872394665631	0.926370382916998	1.05132584257105
GCST90199858	ebi-a-GCST90018935	Urolithiasis	5alpha-androstan-3alpha,17beta-diol monosulfate (1) levels	Weighted median	21	-0.0115286320541704	0.0260916949273165	0.658597292391908	-0.0626683541117108	0.03961109000337	0.988537567981514	0.939254922073952	1.04040607117933
GCST90199858	ebi-a-GCST90018935	Urolithiasis	5alpha-androstan-3alpha,17beta-diol monosulfate (1) levels	Inverse variance weighted	21	-0.0219618418942383	0.023684270759998	0.353783557875035	-0.0683830125838344	0.0244593287953577	0.978277563557747	0.933902708577876	1.02476091199887
GCST90199858	ebi-a-GCST90018935	Urolithiasis	5alpha-androstan-3alpha,17beta-diol monosulfate (1) levels	Simple mode	21	0.0171293914584666	0.0628974699695186	0.788153711216821	-0.10614964968179	0.140408432598723	1.01727694075694	0.899290059534363	1.15074370412992
GCST90199858	ebi-a-GCST90018935	Urolithiasis	5alpha-androstan-3alpha,17beta-diol monosulfate (1) levels	Weighted mode	21	-0.00812477023276126	0.0263741788655116	0.761223779193444	-0.0598181608091641	0.0435686203436415	0.991908146505602	0.941935798855891	1.04453166797486
GCST90199859	ebi-a-GCST90018935	Urolithiasis	5alpha-androstan-3alpha,17beta-diol disulfate levels	MR Egger	29	-0.061348334584966	0.0462028553298327	0.195359939915731	-0.151905931031438	0.0292092618615062	0.940495575574956	0.8590690886834	1.02964003632315
GCST90199859	ebi-a-GCST90018935	Urolithiasis	5alpha-androstan-3alpha,17beta-diol disulfate levels	Weighted median	29	0.00501628825774112	0.0349333423767628	0.885819498875678	-0.0634530628007139	0.0734856393161961	1.00502889089569	0.938518169681219	1.07625308083073
GCST90199859	ebi-a-GCST90018935	Urolithiasis	5alpha-androstan-3alpha,17beta-diol disulfate levels	Inverse variance weighted	29	0.00174847861448768	0.0234958668590452	0.940679032987984	-0.0443034204292408	0.0478003776582162	1.00175000809451	0.956663642138535	1.04896123832418
GCST90199859	ebi-a-GCST90018935	Urolithiasis	5alpha-androstan-3alpha,17beta-diol disulfate levels	Simple mode	29	0.0525925929160322	0.057675463813249	0.369621075272363	-0.0604513161579358	0.16563650199	1.0540001505079	0.941339595931099	1.18014404373573
GCST90199859	ebi-a-GCST90018935	Urolithiasis	5alpha-androstan-3alpha,17beta-diol disulfate levels	Weighted mode	29	-0.0160377611831923	0.0392878103233746	0.686222886478878	-0.0930418694170065	0.0609663470506218	0.984090158944896	0.911155349954175	1.06286314510571
GCST90199860	ebi-a-GCST90018935	Urolithiasis	Andro steroid monosulfate C19H28O6S (1) levels	MR Egger	39	-0.0974242751096886	0.0575798682193148	0.0990555154820934	-0.210280816819546	0.0154322666001683	0.907171034381963	0.81035665223783	1.01555195894179
GCST90199860	ebi-a-GCST90018935	Urolithiasis	Andro steroid monosulfate C19H28O6S (1) levels	Weighted median	39	0.0137083474742105	0.0360049929466127	0.703400173748295	-0.0568614387011504	0.0842781336495713	1.01380273768756	0.94472496261582	1.08793144207492
GCST90199860	ebi-a-GCST90018935	Urolithiasis	Andro steroid monosulfate C19H28O6S (1) levels	Inverse variance weighted	39	-0.0335000534800609	0.0328095188738103	0.307232277529961	-0.0978067104727292	0.0308066035126074	0.967054859513249	0.906824166429602	1.03128603750195
GCST90199860	ebi-a-GCST90018935	Urolithiasis	Andro steroid monosulfate C19H28O6S (1) levels	Simple mode	39	-0.0619508977165483	0.0642606978321514	0.34111326456339	-0.187901865467565	0.0640000700344684	0.939929038320071	0.828696026939614	1.06609247342472
GCST90199860	ebi-a-GCST90018935	Urolithiasis	Andro steroid monosulfate C19H28O6S (1) levels	Weighted mode	39	-0.00344625072272842	0.0379133341122631	0.928051014661062	-0.077756385582764	0.0708638841373072	0.996559680783518	0.925189788662892	1.07343510437858
GCST90199861	ebi-a-GCST90018935	Urolithiasis	Pregnenediol sulfate (C21H34O5S) levels	MR Egger	33	0.0243122011043193	0.0775558592245374	0.756015719383101	-0.127697282975774	0.176321685184413	1.02461015238275	0.880119766059226	1.19282171001164
GCST90199861	ebi-a-GCST90018935	Urolithiasis	Pregnenediol sulfate (C21H34O5S) levels	Weighted median	33	0.020813287206243	0.0466024807255432	0.655154298721813	-0.0705275750158217	0.112154149428308	1.02103139421486	0.931902041957945	1.11868529205283
GCST90199861	ebi-a-GCST90018935	Urolithiasis	Pregnenediol sulfate (C21H34O5S) levels	Inverse variance weighted	33	-0.0205167160188763	0.0362936803439886	0.571871630205337	-0.0916523294930939	0.0506188974553414	0.979692319782331	0.912422316736429	1.05192192676031
GCST90199861	ebi-a-GCST90018935	Urolithiasis	Pregnenediol sulfate (C21H34O5S) levels	Simple mode	33	-0.0425572349270882	0.100250397957777	0.674034982552155	-0.239048014924331	0.153933545070154	0.958335613682266	0.787377075614345	1.1664133702841
GCST90199861	ebi-a-GCST90018935	Urolithiasis	Pregnenediol sulfate (C21H34O5S) levels	Weighted mode	33	0.00581089847026495	0.0483246234871914	0.905039191618509	-0.0889053635646302	0.10052716050516	1.00582781449067	0.914932155395282	1.1057536741246
GCST90199862	ebi-a-GCST90018935	Urolithiasis	4-hydroxycoumarin levels	MR Egger	22	-0.0287099981144876	0.0699836450354346	0.685992205155908	-0.165877942383939	0.108457946154964	0.97169821792546	0.847149628943368	1.11455803610183
GCST90199862	ebi-a-GCST90018935	Urolithiasis	4-hydroxycoumarin levels	Weighted median	22	-0.0230826898517137	0.0529069678081184	0.662627585932567	-0.126780346755626	0.0806149670521984	0.977181677424387	0.880927149853948	1.08395345841282
GCST90199862	ebi-a-GCST90018935	Urolithiasis	4-hydroxycoumarin levels	Inverse variance weighted	22	0.00201972402653525	0.0344332791260747	0.953225976192809	-0.0654695030605713	0.0695089511136417	1.00202176504297	0.936627610599579	1.07198165659146
GCST90199862	ebi-a-GCST90018935	Urolithiasis	4-hydroxycoumarin levels	Simple mode	22	0.100909723594587	0.100213312891211	0.325421552938767	-0.095508369672187	0.29732781686136	1.10617677559266	0.908910754336775	1.34625655271671
GCST90199862	ebi-a-GCST90018935	Urolithiasis	4-hydroxycoumarin levels	Weighted mode	22	-0.0333556661566632	0.06528161381541	0.614715736118228	-0.161307629234867	0.0945962969215403	0.967194500056912	0.851030229055868	1.09921500905807
GCST90199863	ebi-a-GCST90018935	Urolithiasis	16a-hydroxy DHEA 3-sulfate levels	MR Egger	24	0.00923037355953523	0.0394885462796486	0.817341925825409	-0.0681671771485761	0.0866279242676466	1.00927310483157	0.934104299629935	1.09049085903994
GCST90199863	ebi-a-GCST90018935	Urolithiasis	16a-hydroxy DHEA 3-sulfate levels	Weighted median	24	0.0121683037422361	0.0347358812463205	0.726106554177363	-0.055914023500552	0.0802506309850242	1.01224263875457	0.945620433530184	1.08355860700646
GCST90199863	ebi-a-GCST90018935	Urolithiasis	16a-hydroxy DHEA 3-sulfate levels	Inverse variance weighted	24	-0.00491050118948155	0.0277443833251586	0.859515599349404	-0.0592894925067923	0.0494684901278292	0.995101535611183	0.942433902109715	1.05071248387715
GCST90199863	ebi-a-GCST90018935	Urolithiasis	16a-hydroxy DHEA 3-sulfate levels	Simple mode	24	-0.140245215108367	0.0851235259513081	0.113040931079868	-0.307087325972931	0.026596895756197	0.869145081760217	0.735586362307682	1.02695374990109
GCST90199863	ebi-a-GCST90018935	Urolithiasis	16a-hydroxy DHEA 3-sulfate levels	Weighted mode	24	0.00969684956341321	0.0335096373015796	0.774886920220779	-0.0559820395476828	0.0753757386745092	1.00974401634225	0.945556118353466	1.07828922974389
GCST90199864	ebi-a-GCST90018935	Urolithiasis	Gamma-CEHC levels	MR Egger	36	-0.0690116541114692	0.0547661990440174	0.216208799217277	-0.176353404237743	0.038330096014805	0.933315803048416	0.838321664551156	1.03907417051698
GCST90199864	ebi-a-GCST90018935	Urolithiasis	Gamma-CEHC levels	Weighted median	36	-0.0532154937505441	0.038210849323092	0.163716514912343	-0.128108758423804	0.0216777709227161	0.948175664535111	0.879757692881387	1.0219144408639
GCST90199864	ebi-a-GCST90018935	Urolithiasis	Gamma-CEHC levels	Inverse variance weighted	36	-0.0417573720370615	0.0274690510567548	0.12847059054479	-0.095596712108301	0.0120819680341779	0.959102457419881	0.908830462493167	1.01215524984207
GCST90199864	ebi-a-GCST90018935	Urolithiasis	Gamma-CEHC levels	Simple mode	36	-0.0247224312286669	0.0678975564375572	0.71796363462851	-0.157801641846279	0.108356779388945	0.975580665176854	0.854019166833667	1.11444528557318
GCST90199864	ebi-a-GCST90018935	Urolithiasis	Gamma-CEHC levels	Weighted mode	36	-0.0474513188295962	0.0362943572331775	0.199599981609561	-0.118588259006624	0.0236856213474316	0.953656897136546	0.888173422893407	1.02396835349266
GCST90199865	ebi-a-GCST90018935	Urolithiasis	2-hydroxyglutarate levels	MR Egger	28	-0.127316655255109	0.0939425326969416	0.186992376530505	-0.311444019341114	0.0568107088308967	0.880454827802542	0.732388608954688	1.0584554351647
GCST90199865	ebi-a-GCST90018935	Urolithiasis	2-hydroxyglutarate levels	Weighted median	28	-0.0164242709385184	0.0443093294824066	0.710881122138487	-0.103270556724035	0.0704220148469985	0.983709871995386	0.901882929978202	1.07296089114866
GCST90199865	ebi-a-GCST90018935	Urolithiasis	2-hydroxyglutarate levels	Inverse variance weighted	28	-0.00222571714727853	0.0344339894688758	0.948462854136701	-0.0697163365062751	0.065264902211718	0.997776757924521	0.932658343510501	1.06744175461629
GCST90199865	ebi-a-GCST90018935	Urolithiasis	2-hydroxyglutarate levels	Simple mode	28	-0.0592753970947937	0.0745072938244435	0.433223802466881	-0.205309692990703	0.0867588988011157	0.942447186197469	0.814395064909904	1.09063369492519
GCST90199865	ebi-a-GCST90018935	Urolithiasis	2-hydroxyglutarate levels	Weighted mode	28	0.0138882085747668	0.0701843281975088	0.844619769309408	-0.12367307469235	0.151449491841884	1.01398509776296	0.883668687322036	1.16351953309699
GCST90199866	ebi-a-GCST90018935	Urolithiasis	N-acetyl-beta-alanine levels	MR Egger	26	-0.0663877171676561	0.0256030438492709	0.0159561413606267	-0.116569683112227	-0.0162057512230851	0.935767980637017	0.88996807907037	0.983924855484893
GCST90199866	ebi-a-GCST90018935	Urolithiasis	N-acetyl-beta-alanine levels	Weighted median	26	-0.0646438820632187	0.0253928654768123	0.0109043315514552	-0.114413898397771	-0.0148738657286666	0.937401229335581	0.891888728160723	0.98523620381657
GCST90199866	ebi-a-GCST90018935	Urolithiasis	N-acetyl-beta-alanine levels	Inverse variance weighted	26	-0.0546174159666666	0.0188888329542057	0.00383384630132526	-0.0916395285569098	-0.0175953033764234	0.946847327336485	0.912433996671035	0.982558590051607
GCST90199866	ebi-a-GCST90018935	Urolithiasis	N-acetyl-beta-alanine levels	Simple mode	26	-0.016243789187434	0.0581073736506966	0.782124267731853	-0.130134241542799	0.0976466631679314	0.983887429698123	0.877977561946823	1.10257313657477
GCST90199866	ebi-a-GCST90018935	Urolithiasis	N-acetyl-beta-alanine levels	Weighted mode	26	-0.0629873999013719	0.0214619698758501	0.00705756369250635	-0.105052860858038	-0.0209219389447058	0.938955304544043	0.900276931917342	0.979295406418725
GCST90199867	ebi-a-GCST90018935	Urolithiasis	Tridecenedioate (C13:1-DC) levels	MR Egger	24	-0.00165403902196982	0.0887155720981993	0.985292929234798	-0.17553656033444	0.172228482290501	0.998347328146686	0.839006722246361	1.18794922756884
GCST90199867	ebi-a-GCST90018935	Urolithiasis	Tridecenedioate (C13:1-DC) levels	Weighted median	24	0.0340568093049104	0.049232859096021	0.489094608868342	-0.0624395945232908	0.130553213133111	1.03464338242998	0.939469810221272	1.13945857244101
GCST90199867	ebi-a-GCST90018935	Urolithiasis	Tridecenedioate (C13:1-DC) levels	Inverse variance weighted	24	0.0204970670030382	0.0357844697002963	0.566785365453536	-0.0496404936095426	0.0906346276156191	1.02070857450366	0.95157145903573	1.09486889730912
GCST90199867	ebi-a-GCST90018935	Urolithiasis	Tridecenedioate (C13:1-DC) levels	Simple mode	24	0.0421594877183376	0.0970609941864728	0.668074251178632	-0.148080060887149	0.232399036323824	1.04306082087606	0.862362070705786	1.26162306182622
GCST90199867	ebi-a-GCST90018935	Urolithiasis	Tridecenedioate (C13:1-DC) levels	Weighted mode	24	0.0443407137560288	0.0860786131006765	0.61138558965597	-0.124373367921297	0.213054795433355	1.04533845541229	0.883050076753349	1.23745245612947
GCST90199868	ebi-a-GCST90018935	Urolithiasis	N-acetyl-3-methylhistidine levels	MR Egger	24	-0.0341807096861392	0.0479725217858875	0.483640422051258	-0.128206852386479	0.0598454330142002	0.966396851585497	0.879671398195662	1.06167243435444
GCST90199868	ebi-a-GCST90018935	Urolithiasis	N-acetyl-3-methylhistidine levels	Weighted median	24	0.0150570725600439	0.0321029164567084	0.639051718177529	-0.0478646436951045	0.0779787888151923	1.01517100137033	0.953262808476728	1.08109972702077
GCST90199868	ebi-a-GCST90018935	Urolithiasis	N-acetyl-3-methylhistidine levels	Inverse variance weighted	24	-0.00504456067870863	0.023027329941974	0.826596754128221	-0.0501781273649776	0.0400890060075603	0.994968141749147	0.951059999599892	1.04090341672683
GCST90199868	ebi-a-GCST90018935	Urolithiasis	N-acetyl-3-methylhistidine levels	Simple mode	24	0.0280735456202834	0.0478353400597969	0.563002062924853	-0.0656837208969186	0.121830812137485	1.02847132120128	0.936426989748422	1.1295629772671
GCST90199868	ebi-a-GCST90018935	Urolithiasis	N-acetyl-3-methylhistidine levels	Weighted mode	24	0.0135940309242656	0.0333643402387076	0.687450884993345	-0.0518000759436013	0.0789881377921325	1.01368684988034	0.949518679494231	1.08219148481383
GCST90199869	ebi-a-GCST90018935	Urolithiasis	2-hydroxyhippurate levels	MR Egger	20	0.0277595003948121	0.0734055825411156	0.709730086259424	-0.116115441385774	0.171634442175399	1.02814838540419	0.890372431537023	1.18724374763539
GCST90199869	ebi-a-GCST90018935	Urolithiasis	2-hydroxyhippurate levels	Weighted median	20	0.0170450522827331	0.0497853217579722	0.732071681359874	-0.0805341783628925	0.114624282928359	1.01719114807615	0.922623369288536	1.12145200974299
GCST90199869	ebi-a-GCST90018935	Urolithiasis	2-hydroxyhippurate levels	Inverse variance weighted	20	-0.0192409849467878	0.0329857459636495	0.559683214406639	-0.0838930470355408	0.0454110771419652	0.980942941274498	0.919529597252426	1.0464579464451
GCST90199869	ebi-a-GCST90018935	Urolithiasis	2-hydroxyhippurate levels	Simple mode	20	-0.0496501205320373	0.0729873480288328	0.504547466176386	-0.19270532266855	0.093405081604475	0.95156229837514	0.824724966087428	1.09790638688267
GCST90199869	ebi-a-GCST90018935	Urolithiasis	2-hydroxyhippurate levels	Weighted mode	20	0.0113974768088507	0.0458376237528997	0.806300200102273	-0.0784442657468327	0.101239219364534	1.01146267551245	0.924553587799335	1.10654131621503
GCST90199870	ebi-a-GCST90018935	Urolithiasis	4-cholesten-3-one levels	MR Egger	25	-0.0928638238543212	0.0666240185312597	0.176685526456493	-0.22344690017559	0.0377192524669478	0.911317591563922	0.799757357715387	1.0384396525795
GCST90199870	ebi-a-GCST90018935	Urolithiasis	4-cholesten-3-one levels	Weighted median	25	-0.0757119431297237	0.0476703108208307	0.112231848460337	-0.169145752338552	0.0177218660791046	0.927083220790961	0.844385823208268	1.01787983010718
GCST90199870	ebi-a-GCST90018935	Urolithiasis	4-cholesten-3-one levels	Inverse variance weighted	25	-0.0266451319141795	0.0315530936458422	0.398415832759881	-0.0884891954600303	0.0351989316316712	0.97370671766053	0.915313000218468	1.03582574681115
GCST90199870	ebi-a-GCST90018935	Urolithiasis	4-cholesten-3-one levels	Simple mode	25	-0.135421313048718	0.0863101933885939	0.129737941131939	-0.304589292090362	0.0337466659929258	0.873347881307012	0.737426178969731	1.03432254446008
GCST90199870	ebi-a-GCST90018935	Urolithiasis	4-cholesten-3-one levels	Weighted mode	25	-0.0989241530830209	0.0535733329786179	0.0771853289410193	-0.203927885721112	0.00607957955507027	0.905811408420852	0.815521179788596	1.00609809770736
GCST90199871	ebi-a-GCST90018935	Urolithiasis	Androstenediol (3beta,17beta) monosulfate (2) levels	MR Egger	29	-0.0256771228103382	0.0591054030505475	0.667428894078902	-0.141523712789411	0.0901694671687349	0.974649730976798	0.868034591819366	1.09435972603592
GCST90199871	ebi-a-GCST90018935	Urolithiasis	Androstenediol (3beta,17beta) monosulfate (2) levels	Weighted median	29	0.0341587787926666	0.0486237463803348	0.482359748010909	-0.0611437641127897	0.129461321698123	1.03474888986488	0.940687992879709	1.13821508638467
GCST90199871	ebi-a-GCST90018935	Urolithiasis	Androstenediol (3beta,17beta) monosulfate (2) levels	Inverse variance weighted	29	0.0317672568231301	0.0288401130917245	0.270681031269194	-0.02475936483665	0.0882938784829102	1.03227722186401	0.975544634128393	1.09230908100001
GCST90199871	ebi-a-GCST90018935	Urolithiasis	Androstenediol (3beta,17beta) monosulfate (2) levels	Simple mode	29	0.0294240464616317	0.0776844967004071	0.70772047841172	-0.122837567071166	0.181685659994429	1.02986121089822	0.884407307763432	1.199237166408
GCST90199871	ebi-a-GCST90018935	Urolithiasis	Androstenediol (3beta,17beta) monosulfate (2) levels	Weighted mode	29	0.0238013235056476	0.046848634792494	0.61539943401223	-0.0680220006876407	0.115624647698936	1.0240868356953	0.934239919430463	1.12257443214775
GCST90199872	ebi-a-GCST90018935	Urolithiasis	Androstenediol (3beta,17beta) monosulfate (1) levels	MR Egger	33	-0.027115914211735	0.0735761817313457	0.714974089795019	-0.171325230405173	0.117093401981703	0.973248421662131	0.842547506839608	1.12422442957646
GCST90199872	ebi-a-GCST90018935	Urolithiasis	Androstenediol (3beta,17beta) monosulfate (1) levels	Weighted median	33	-0.0155574940418441	0.0526603039901777	0.767664542207214	-0.118771689862592	0.0876567017789043	0.984562898623942	0.888010519423416	1.09161330878849
GCST90199872	ebi-a-GCST90018935	Urolithiasis	Androstenediol (3beta,17beta) monosulfate (1) levels	Inverse variance weighted	33	-0.0315598675960889	0.0372730784798263	0.397151109751472	-0.104615101416548	0.0414953662243706	0.968932947031005	0.900671122918365	1.04236833173931
GCST90199872	ebi-a-GCST90018935	Urolithiasis	Androstenediol (3beta,17beta) monosulfate (1) levels	Simple mode	33	-0.0225848596022671	0.0833562839711371	0.788174441471759	-0.185963176185696	0.140793456981162	0.9776682691326	0.830304169385546	1.15118685382019
GCST90199872	ebi-a-GCST90018935	Urolithiasis	Androstenediol (3beta,17beta) monosulfate (1) levels	Weighted mode	33	-0.0102949892497985	0.0608250273461666	0.866660852578218	-0.129512042848285	0.108922064348688	0.989757822763616	0.878524008421192	1.115075442824
GCST90199873	ebi-a-GCST90018935	Urolithiasis	Pregnenolone sulfate levels	MR Egger	35	-0.0391938404218029	0.078894081727029	0.622630219047361	-0.19382624060678	0.115438559763174	0.961564301050532	0.823801035001038	1.12236555402438
GCST90199873	ebi-a-GCST90018935	Urolithiasis	Pregnenolone sulfate levels	Weighted median	35	0.036409676324885	0.0463574001905238	0.432211820618428	-0.0544508280485416	0.127270180698312	1.03708062685357	0.947005073800491	1.13572382698932
GCST90199873	ebi-a-GCST90018935	Urolithiasis	Pregnenolone sulfate levels	Inverse variance weighted	35	0.025948786806547	0.0319033623743292	0.416014057623924	-0.0365818034471383	0.0884793770602322	1.02628838762182	0.964079225666548	1.09251172157472
GCST90199873	ebi-a-GCST90018935	Urolithiasis	Pregnenolone sulfate levels	Simple mode	35	0.0520688688439924	0.0780731993944343	0.509321915929603	-0.100954601969099	0.205092339657084	1.05344828978114	0.903974070597132	1.22763841944021
GCST90199873	ebi-a-GCST90018935	Urolithiasis	Pregnenolone sulfate levels	Weighted mode	35	0.0343484101742821	0.0469501110097145	0.469429278662273	-0.0576738074047582	0.126370627753323	1.03494512933248	0.943957809270548	1.13470264264961
GCST90199874	ebi-a-GCST90018935	Urolithiasis	S-methylmethionine levels	MR Egger	20	0.221179101488986	0.150678458544216	0.159392060665666	-0.0741506772576779	0.516508880235649	1.24754684805433	0.928531774678759	1.67616572801588
GCST90199874	ebi-a-GCST90018935	Urolithiasis	S-methylmethionine levels	Weighted median	20	0.0475226543204242	0.0533555549846512	0.373101585348905	-0.0570542334494921	0.15209954209034	1.04866995775743	0.944542842160898	1.16427612514334
GCST90199874	ebi-a-GCST90018935	Urolithiasis	S-methylmethionine levels	Inverse variance weighted	20	0.0455247130954625	0.0417242671499938	0.275235576647228	-0.0362548505185254	0.12730427670945	1.04657686844842	0.964394485727586	1.13576255130175
GCST90199874	ebi-a-GCST90018935	Urolithiasis	S-methylmethionine levels	Simple mode	20	0.0909240370369355	0.101085778801896	0.379659046723594	-0.10720408941478	0.289052163488651	1.09518580853945	0.898342312123183	1.33516137338718
GCST90199874	ebi-a-GCST90018935	Urolithiasis	S-methylmethionine levels	Weighted mode	20	0.0629857029237347	0.0804656746411994	0.443412745825702	-0.094727019373016	0.220698425220485	1.06501161257021	0.909621209547646	1.24694732599019
GCST90199875	ebi-a-GCST90018935	Urolithiasis	13-HODE + 9-HODE levels	MR Egger	19	-0.0305305982035825	0.0863341951305009	0.727961739870506	-0.199745620659364	0.138684424252199	0.969930753474501	0.818939047758917	1.14876152151993
GCST90199875	ebi-a-GCST90018935	Urolithiasis	13-HODE + 9-HODE levels	Weighted median	19	0.0134907820128222	0.0563180737967301	0.810682056718315	-0.0968926426287688	0.123874206654413	1.01358219321948	0.907653444190589	1.13187347989162
GCST90199875	ebi-a-GCST90018935	Urolithiasis	13-HODE + 9-HODE levels	Inverse variance weighted	19	0.0589245744539515	0.0396745770113727	0.137491568391733	-0.018837596488339	0.136686745396242	1.0606952342057	0.981338722156758	1.14646895558551
GCST90199875	ebi-a-GCST90018935	Urolithiasis	13-HODE + 9-HODE levels	Simple mode	19	0.0258254981074731	0.0852656480362767	0.765451650969567	-0.141295172043629	0.192946168258575	1.02616186566115	0.868232995763174	1.21281750368355
GCST90199875	ebi-a-GCST90018935	Urolithiasis	13-HODE + 9-HODE levels	Weighted mode	19	0.000247897945740427	0.0640020494243028	0.996952180902934	-0.125196118925893	0.125691914817374	1.00024792867498	0.882323845210424	1.13393276657957
GCST90199876	ebi-a-GCST90018935	Urolithiasis	Palmitoyl sphingomyelin (d18:1/16:0) levels	MR Egger	32	-0.0314661894092896	0.0388532080780666	0.424390422122176	-0.1076184772423	0.044686098423721	0.969023719164231	0.897970127123885	1.04569956164403
GCST90199876	ebi-a-GCST90018935	Urolithiasis	Palmitoyl sphingomyelin (d18:1/16:0) levels	Weighted median	32	-0.0121996963984673	0.0344956308632935	0.723594320329202	-0.0798111328905226	0.055411740093588	0.987874418199617	0.923290709167868	1.05697572437697
GCST90199876	ebi-a-GCST90018935	Urolithiasis	Palmitoyl sphingomyelin (d18:1/16:0) levels	Inverse variance weighted	32	0.00369835820923778	0.0241100140092346	0.878086702273849	-0.043557269248862	0.0509539856673376	1.00370520557469	0.957377724217806	1.05227447246156
GCST90199876	ebi-a-GCST90018935	Urolithiasis	Palmitoyl sphingomyelin (d18:1/16:0) levels	Simple mode	32	0.05089563429848	0.0912547122408262	0.581033331318893	-0.127963601693539	0.229754870290499	1.05221307259708	0.879885404900416	1.25829152748532
GCST90199876	ebi-a-GCST90018935	Urolithiasis	Palmitoyl sphingomyelin (d18:1/16:0) levels	Weighted mode	32	-0.012321194027557	0.0312226610361082	0.695822813311573	-0.0735176096583292	0.0488752216032151	0.987754401091012	0.929119784165512	1.05008931410383
GCST90199877	ebi-a-GCST90018935	Urolithiasis	Indole-3-carboxylate levels	MR Egger	15	0.00863138664631252	0.0282539605465471	0.764827367975008	-0.0467463760249199	0.0640091493175449	1.00866874446995	0.95432940771721	1.06610215282402
GCST90199877	ebi-a-GCST90018935	Urolithiasis	Indole-3-carboxylate levels	Weighted median	15	0.00551212770850269	0.0228712210966986	0.809549578503252	-0.0393154656410266	0.050339721058032	1.00552734743595	0.961447357693394	1.05162829597584
GCST90199877	ebi-a-GCST90018935	Urolithiasis	Indole-3-carboxylate levels	Inverse variance weighted	15	-0.00149656623343391	0.0201887598500293	0.940907990166453	-0.0410665355394914	0.0380734030726236	0.998504553063375	0.959765269323342	1.03880748174104
GCST90199877	ebi-a-GCST90018935	Urolithiasis	Indole-3-carboxylate levels	Simple mode	15	-0.0805410870118193	0.081842806505646	0.341771333435029	-0.240952987762885	0.0798708137392469	0.922616995229604	0.785878571429647	1.08314713090851
GCST90199877	ebi-a-GCST90018935	Urolithiasis	Indole-3-carboxylate levels	Weighted mode	15	0.00422299180441432	0.0245753216016001	0.866023497742876	-0.0439446385347219	0.0523906221435505	1.00423192119947	0.957006937312843	1.05378729477935
GCST90199878	ebi-a-GCST90018935	Urolithiasis	Sphingomyelin (d18:1/18:1, d18:2/18:0) levels	MR Egger	34	-0.0567632824907119	0.0896757412469559	0.531242145198103	-0.232527735334745	0.119001170353322	0.94481769778925	0.792527768019009	1.1263712365399
GCST90199878	ebi-a-GCST90018935	Urolithiasis	Sphingomyelin (d18:1/18:1, d18:2/18:0) levels	Weighted median	34	-0.0343908836090489	0.0560258851424224	0.539321601340622	-0.144201618488197	0.0754198512700989	0.966193761510978	0.865713186678485	1.07833679692976
GCST90199878	ebi-a-GCST90018935	Urolithiasis	Sphingomyelin (d18:1/18:1, d18:2/18:0) levels	Inverse variance weighted	34	-0.0154055319875985	0.039751447302281	0.698351709661029	-0.0933183687000692	0.0625073047248721	0.984712526193119	0.910903450979702	1.06450223478541
GCST90199878	ebi-a-GCST90018935	Urolithiasis	Sphingomyelin (d18:1/18:1, d18:2/18:0) levels	Simple mode	34	-0.0908158028993862	0.1379594131886	0.514925373310314	-0.361216252749043	0.179584646950271	0.913185901604067	0.696828291138453	1.19672019849542
GCST90199878	ebi-a-GCST90018935	Urolithiasis	Sphingomyelin (d18:1/18:1, d18:2/18:0) levels	Weighted mode	34	0.13026979320391	0.0819607399293945	0.121502405544612	-0.0303732570577032	0.290912843465523	1.13913567293332	0.970083375497224	1.33764799410581
GCST90199879	ebi-a-GCST90018935	Urolithiasis	Ergothioneine levels	MR Egger	25	-0.0123044164333921	0.0146442781477835	0.409434793607954	-0.0410072016030478	0.0163983687362635	0.987770973372509	0.959822217664301	1.01653355994571
GCST90199879	ebi-a-GCST90018935	Urolithiasis	Ergothioneine levels	Weighted median	25	-0.0126917025398437	0.0149810401189385	0.396892382493203	-0.0420545411729631	0.0166711360932758	0.987388497466749	0.958817484116101	1.01681087493769
GCST90199879	ebi-a-GCST90018935	Urolithiasis	Ergothioneine levels	Inverse variance weighted	25	-0.00719477601147294	0.0130028964543834	0.580043605664876	-0.0326804530620643	0.0182909010391184	0.992831044428252	0.967847782976145	1.01845920414201
GCST90199879	ebi-a-GCST90018935	Urolithiasis	Ergothioneine levels	Simple mode	25	0.0277419231669353	0.0607974833695926	0.652276395199951	-0.0914211442374662	0.146904990571337	1.02813031356456	0.912633279707789	1.15824391370958
GCST90199879	ebi-a-GCST90018935	Urolithiasis	Ergothioneine levels	Weighted mode	25	-0.0140264172724208	0.0143317961315983	0.337495122763785	-0.0421167376903535	0.014063903145512	0.986071494599484	0.958757850862286	1.01416326509051
GCST90199880	ebi-a-GCST90018935	Urolithiasis	Cis-4-decenoylcarnitine (C10:1) levels	MR Egger	28	0.0222673982221806	0.0618565422194159	0.72176646684387	-0.0989714245278746	0.143506220972236	1.02251716719044	0.905768590418853	1.15431399174007
GCST90199880	ebi-a-GCST90018935	Urolithiasis	Cis-4-decenoylcarnitine (C10:1) levels	Weighted median	28	0.0375211336247435	0.0423154388471984	0.37524000567188	-0.0454171265157653	0.120459393765252	1.03823393849643	0.955598793092026	1.12801493559651
GCST90199880	ebi-a-GCST90018935	Urolithiasis	Cis-4-decenoylcarnitine (C10:1) levels	Inverse variance weighted	28	0.0321391798485666	0.0326351256431932	0.324720693057263	-0.031825666412092	0.0961040261092253	1.03266122093608	0.968675440024942	1.1008735776327
GCST90199880	ebi-a-GCST90018935	Urolithiasis	Cis-4-decenoylcarnitine (C10:1) levels	Simple mode	28	-0.00556198660422647	0.0745866681687453	0.941105974557266	-0.151751856214967	0.140627883006514	0.994453452605778	0.85920145979284	1.15099626301612
GCST90199880	ebi-a-GCST90018935	Urolithiasis	Cis-4-decenoylcarnitine (C10:1) levels	Weighted mode	28	0.0261406005473706	0.0399616893312902	0.518554040503495	-0.0521843105419583	0.104465511636699	1.02648526271768	0.949153911648484	1.1101171070839
GCST90199881	ebi-a-GCST90018935	Urolithiasis	5-(galactosylhydroxy)-L-lysine levels	MR Egger	13	-0.0121958754271252	0.0850125899958768	0.888521488113389	-0.178820551819044	0.154428800964793	0.98787819284667	0.836255950542569	1.16699118645294
GCST90199881	ebi-a-GCST90018935	Urolithiasis	5-(galactosylhydroxy)-L-lysine levels	Weighted median	13	0.00973804311195167	0.0523822471764777	0.852520437087562	-0.0929311613539446	0.112407247577848	1.00978561213813	0.911256227782008	1.11896846506394
GCST90199881	ebi-a-GCST90018935	Urolithiasis	5-(galactosylhydroxy)-L-lysine levels	Inverse variance weighted	13	0.0304838904494844	0.0397396240501209	0.443027674420886	-0.0474057726887525	0.108373553587721	1.03095328172103	0.953700333517072	1.11446397965671
GCST90199881	ebi-a-GCST90018935	Urolithiasis	5-(galactosylhydroxy)-L-lysine levels	Simple mode	13	0.0139097647878587	0.0767173850276007	0.859149280962921	-0.136456309866239	0.164275839441956	1.01400695567739	0.872444436641097	1.17853935789965
GCST90199881	ebi-a-GCST90018935	Urolithiasis	5-(galactosylhydroxy)-L-lysine levels	Weighted mode	13	-0.0136566520607715	0.0681397843400249	0.844507803164308	-0.14721062936722	0.119897325245677	0.986436176953654	0.863112161500689	1.12738109206003
GCST90199882	ebi-a-GCST90018935	Urolithiasis	2s,3R-dihydroxybutyrate levels	MR Egger	26	-0.133281174682134	0.0848814638483521	0.129459460631393	-0.299648843824904	0.0330864944606365	0.875218968093321	0.741078409255272	1.033639939504
GCST90199882	ebi-a-GCST90018935	Urolithiasis	2s,3R-dihydroxybutyrate levels	Weighted median	26	0.00401645091055166	0.0604981635427253	0.947067623191189	-0.11455994963319	0.122592851454293	1.00402452765918	0.891758476222078	1.13042407672074
GCST90199882	ebi-a-GCST90018935	Urolithiasis	2s,3R-dihydroxybutyrate levels	Inverse variance weighted	26	0.0372261943165276	0.0420418968944504	0.375911452875597	-0.0451759235965952	0.119628312229651	1.03792776764997	0.955829314110529	1.12707785266175
GCST90199882	ebi-a-GCST90018935	Urolithiasis	2s,3R-dihydroxybutyrate levels	Simple mode	26	-0.0318498955795379	0.109243318964953	0.773036146077318	-0.245966800750847	0.182267009591771	0.968651970109834	0.781948184587159	1.19993454514259
GCST90199882	ebi-a-GCST90018935	Urolithiasis	2s,3R-dihydroxybutyrate levels	Weighted mode	26	-0.0186777667099955	0.100317441626667	0.853800941169191	-0.215299952298263	0.177944418878272	0.981495581842291	0.806299552497898	1.19475891334871
GCST90199883	ebi-a-GCST90018935	Urolithiasis	Cysteinylglycine disulfide levels	MR Egger	18	-0.0160126554130075	0.0559796255222346	0.778514531666377	-0.125732721436587	0.0937074106105723	0.984114865596406	0.881850515026279	1.09823836601033
GCST90199883	ebi-a-GCST90018935	Urolithiasis	Cysteinylglycine disulfide levels	Weighted median	18	0.0235679778478897	0.0367890322550678	0.521766281127489	-0.0485385253720431	0.0956744810678226	1.02384789735772	0.952620638534369	1.10040080439219
GCST90199883	ebi-a-GCST90018935	Urolithiasis	Cysteinylglycine disulfide levels	Inverse variance weighted	18	0.0212880196686001	0.0310830214762241	0.49342208553105	-0.039634702424799	0.0822107417619993	1.02151622603638	0.961140477317516	1.08568458480486
GCST90199883	ebi-a-GCST90018935	Urolithiasis	Cysteinylglycine disulfide levels	Simple mode	18	0.0503686372594799	0.0916394743120463	0.589715409302992	-0.129244732392131	0.229982006911091	1.05165870551116	0.878758878464836	1.25857736403133
GCST90199883	ebi-a-GCST90018935	Urolithiasis	Cysteinylglycine disulfide levels	Weighted mode	18	0.0256256102592061	0.0350054683387806	0.474112663735649	-0.0429851076848038	0.094236328203216	1.02595676887271	0.957925655691605	1.09881939724831
GCST90199884	ebi-a-GCST90018935	Urolithiasis	2,3-dihydroxyisovalerate levels	MR Egger	27	-0.0322741648983354	0.042929538639661	0.459194801793111	-0.116416060632071	0.0518677308354002	0.968241087966831	0.890104808676038	1.05323642259796
GCST90199884	ebi-a-GCST90018935	Urolithiasis	2,3-dihydroxyisovalerate levels	Weighted median	27	0.00297743448832454	0.0363992198826441	0.934806230117045	-0.0683650364816579	0.074319905458307	1.00298187144888	0.93391949665928	1.07715133697665
GCST90199884	ebi-a-GCST90018935	Urolithiasis	2,3-dihydroxyisovalerate levels	Inverse variance weighted	27	0.0056682459642954	0.0254887726244982	0.824016470095734	-0.0442897483797211	0.0556262403083119	1.00568434086604	0.956676721780637	1.05720247021445
GCST90199884	ebi-a-GCST90018935	Urolithiasis	2,3-dihydroxyisovalerate levels	Simple mode	27	-0.0164556356484276	0.057945290802811	0.778670660486494	-0.130028405621937	0.097117134325082	0.98367901870447	0.878070488427981	1.10198944685151
GCST90199884	ebi-a-GCST90018935	Urolithiasis	2,3-dihydroxyisovalerate levels	Weighted mode	27	0.00199020543141315	0.032043388664264	0.950950478183711	-0.0608148363505443	0.0647952472133706	1.00199218720474	0.940997462169909	1.06694054296828
GCST90199885	ebi-a-GCST90018935	Urolithiasis	Alpha-ketoglutaramate levels	MR Egger	20	-0.0163098118200719	0.0903313766224995	0.858733924260061	-0.193359310000171	0.160739686360027	0.983822473004125	0.824185782736292	1.17437922209057
GCST90199885	ebi-a-GCST90018935	Urolithiasis	Alpha-ketoglutaramate levels	Weighted median	20	0.0124477371596978	0.046143538855186	0.787343961975563	-0.0779935989964668	0.102889073315862	1.01252553269758	0.924970347263051	1.10836845461919
GCST90199885	ebi-a-GCST90018935	Urolithiasis	Alpha-ketoglutaramate levels	Inverse variance weighted	20	-0.0340027216263005	0.0444065727613595	0.443846666935193	-0.121039604238565	0.0530341609859641	0.966568873994658	0.885998869587424	1.05446566609092
GCST90199885	ebi-a-GCST90018935	Urolithiasis	Alpha-ketoglutaramate levels	Simple mode	20	-0.0509727332637826	0.0715619874733965	0.484942240167634	-0.19123422871164	0.0892887621840745	0.950304581883527	0.825939106839751	1.09339634226091
GCST90199885	ebi-a-GCST90018935	Urolithiasis	Alpha-ketoglutaramate levels	Weighted mode	20	0.012304805410472	0.0464979676559972	0.794143141442884	-0.0788312111952826	0.103440822016226	1.01238082099426	0.924195905202978	1.10898016421302
GCST90199886	ebi-a-GCST90018935	Urolithiasis	3-methylglutaconate levels	MR Egger	21	-0.00500871209593502	0.0405656280716005	0.903030288038766	-0.084517343116272	0.074499918924402	0.995003810586268	0.918955717682767	1.07734525617584
GCST90199886	ebi-a-GCST90018935	Urolithiasis	3-methylglutaconate levels	Weighted median	21	-0.0603805868770681	0.0333462493353905	0.0701848263867635	-0.125739235574434	0.00497806182029736	0.941406178558414	0.881844770549175	1.00499047295596
GCST90199886	ebi-a-GCST90018935	Urolithiasis	3-methylglutaconate levels	Inverse variance weighted	21	-0.0530811201512101	0.0247782270469862	0.0321734892219274	-0.101646445163303	-0.00451579513911703	0.948303082872594	0.90334887858101	0.995494385733076
GCST90199886	ebi-a-GCST90018935	Urolithiasis	3-methylglutaconate levels	Simple mode	21	-0.165779553793456	0.0736733123070866	0.035849607453469	-0.310179245915346	-0.0213798616715666	0.84723298290176	0.733315500635054	0.97884706745595
GCST90199886	ebi-a-GCST90018935	Urolithiasis	3-methylglutaconate levels	Weighted mode	21	-0.030548405403921	0.0278224035281714	0.285257162206801	-0.085080316319137	0.023983505511295	0.96991348187704	0.918438515838142	1.02427342288488
GCST90199887	ebi-a-GCST90018935	Urolithiasis	(16 or 17)-methylstearate (a19:0 or i19:0) levels	MR Egger	20	0.0229804577736218	0.0218847996056878	0.307582938292104	-0.0199137494535262	0.0658746650007698	1.02324654283625	0.980283219624012	1.06809283936118
GCST90199887	ebi-a-GCST90018935	Urolithiasis	(16 or 17)-methylstearate (a19:0 or i19:0) levels	Weighted median	20	0.0260089105740537	0.0211669326254289	0.21916480716645	-0.015478277371787	0.0674960985198944	1.02635009380121	0.984640895507519	1.06982608568457
GCST90199887	ebi-a-GCST90018935	Urolithiasis	(16 or 17)-methylstearate (a19:0 or i19:0) levels	Inverse variance weighted	20	0.0179726358698112	0.0169718101338873	0.289613493774847	-0.0152921119926079	0.0512373837322302	1.01813511562675	0.984824218616865	1.05257272727121
GCST90199887	ebi-a-GCST90018935	Urolithiasis	(16 or 17)-methylstearate (a19:0 or i19:0) levels	Simple mode	20	0.0158652213637531	0.0643269932151155	0.807836599083246	-0.110215685337873	0.14194612806538	1.01599174219634	0.895640937844056	1.15251455867562
GCST90199887	ebi-a-GCST90018935	Urolithiasis	(16 or 17)-methylstearate (a19:0 or i19:0) levels	Weighted mode	20	0.0242862240462154	0.0176086572364492	0.183846612080481	-0.0102267441372251	0.0587991922296559	1.024583536371	0.98982537120255	1.06056225021502
GCST90199888	ebi-a-GCST90018935	Urolithiasis	Cinnamoylglycine levels	MR Egger	33	0.0161539126086344	0.0534845726713013	0.764646746192627	-0.0886758498271161	0.120983675044385	1.01628509245897	0.915142168993419	1.12860648776613
GCST90199888	ebi-a-GCST90018935	Urolithiasis	Cinnamoylglycine levels	Weighted median	33	0.031612990535558	0.0369094025991493	0.391719966463159	-0.0407294385587746	0.103955419629891	1.03211798857173	0.960088857835119	1.10955098961923
GCST90199888	ebi-a-GCST90018935	Urolithiasis	Cinnamoylglycine levels	Inverse variance weighted	33	0.0381418924631443	0.0267558682323557	0.153997581325937	-0.0142996092722728	0.0905833941985614	1.0388786314688	0.985802144549692	1.0948128048712
GCST90199888	ebi-a-GCST90018935	Urolithiasis	Cinnamoylglycine levels	Simple mode	33	0.019624201999731	0.0552391760094894	0.724726768310457	-0.0886445829788683	0.12789298697833	1.01981802243281	0.915170783052076	1.1364313832335
GCST90199888	ebi-a-GCST90018935	Urolithiasis	Cinnamoylglycine levels	Weighted mode	33	0.0325581752958288	0.0374098805486439	0.390613336052871	-0.0407651905795133	0.105881541171171	1.03309399194442	0.960054533331952	1.11169017918968
GCST90199889	ebi-a-GCST90018935	Urolithiasis	2R,3R-dihydroxybutyrate levels	MR Egger	32	0.0950139244058087	0.0694033834929556	0.181159703524631	-0.0410167072403842	0.231044556052002	1.09967416732886	0.959813093985756	1.2599153750536
GCST90199889	ebi-a-GCST90018935	Urolithiasis	2R,3R-dihydroxybutyrate levels	Weighted median	32	0.0268119075946543	0.0392440450934455	0.494474419502939	-0.0501064207884988	0.103730235977807	1.02717458085465	0.951128199301644	1.10930116500448
GCST90199889	ebi-a-GCST90018935	Urolithiasis	2R,3R-dihydroxybutyrate levels	Inverse variance weighted	32	0.00929473363468666	0.0324521290796235	0.774561300119245	-0.0543114393613754	0.0729009066307488	1.0093380638148	0.947137084794673	1.07562394443279
GCST90199889	ebi-a-GCST90018935	Urolithiasis	2R,3R-dihydroxybutyrate levels	Simple mode	32	0.0108085398484189	0.0679064035950143	0.874568844596923	-0.122288011197809	0.143905090894647	1.01086716313558	0.884893472568979	1.15477450470867
GCST90199889	ebi-a-GCST90018935	Urolithiasis	2R,3R-dihydroxybutyrate levels	Weighted mode	32	0.0225041115066815	0.0396058964129323	0.573991567959728	-0.0551234454626657	0.100131668476029	1.02275923923725	0.946368315867832	1.10531644382655
GCST90199890	ebi-a-GCST90018935	Urolithiasis	4-hydroxyglutamate levels	MR Egger	26	0.0380553482826309	0.0637442531501621	0.556097797212332	-0.0868833878916868	0.162994084456949	1.03878872645942	0.916783997514822	1.17702972689785
GCST90199890	ebi-a-GCST90018935	Urolithiasis	4-hydroxyglutamate levels	Weighted median	26	-0.02476112093452	0.0480878805767276	0.606613146478277	-0.119013366864906	0.0694911249958661	0.975542920978044	0.887795933634328	1.07196254749051
GCST90199890	ebi-a-GCST90018935	Urolithiasis	4-hydroxyglutamate levels	Inverse variance weighted	26	0.0205000346894534	0.0318193166381923	0.519404368439161	-0.0418658259214034	0.0828658953003102	1.02071160365112	0.958998444673288	1.08639610795509
GCST90199890	ebi-a-GCST90018935	Urolithiasis	4-hydroxyglutamate levels	Simple mode	26	0.0266305922856077	0.0765756466843729	0.730925198606647	-0.123457675215763	0.176718859786979	1.02698835526136	0.883859049595993	1.19329556259512
GCST90199890	ebi-a-GCST90018935	Urolithiasis	4-hydroxyglutamate levels	Weighted mode	26	-0.0247605040603018	0.0528439005230305	0.643444560492419	-0.128334549085442	0.0788135409648379	0.975543522765506	0.879559074233793	1.08200255410789
GCST90199891	ebi-a-GCST90018935	Urolithiasis	S-methylcysteine levels	MR Egger	22	0.013463939527885	0.0585357316569149	0.82041839734576	-0.101266094519668	0.128193973575438	1.01355498651988	0.903692533258902	1.13677348532988
GCST90199891	ebi-a-GCST90018935	Urolithiasis	S-methylcysteine levels	Weighted median	22	0.0272057937119682	0.0385967351964654	0.480889319514661	-0.048443807273104	0.10285539469704	1.02757925035372	0.952710873223622	1.10833112692907
GCST90199891	ebi-a-GCST90018935	Urolithiasis	S-methylcysteine levels	Inverse variance weighted	22	0.0156891880569829	0.0301480086239053	0.602781010867454	-0.0434009088458715	0.0747792849598373	1.01581290955102	0.95752743188845	1.07764627189368
GCST90199891	ebi-a-GCST90018935	Urolithiasis	S-methylcysteine levels	Simple mode	22	0.0533275963201618	0.075696895426752	0.488868427168029	-0.095038318716272	0.201693511356596	1.0547751289775	0.909338089132389	1.223472970071
GCST90199891	ebi-a-GCST90018935	Urolithiasis	S-methylcysteine levels	Weighted mode	22	0.0283298340460225	0.0401900890166757	0.488619989310014	-0.0504427404266619	0.107102408518707	1.02873494027692	0.950808369995261	1.1130482342639
GCST90199892	ebi-a-GCST90018935	Urolithiasis	Isoursodeoxycholate levels	MR Egger	20	0.02662256184964	0.0976816790648186	0.788305668595105	-0.164833529117405	0.218078652816685	1.02698010813025	0.848034865450485	1.2436848830914
GCST90199892	ebi-a-GCST90018935	Urolithiasis	Isoursodeoxycholate levels	Weighted median	20	0.0651757430899961	0.0573203212705568	0.255519777743107	-0.0471720866002951	0.177523572780287	1.06734658668956	0.953923226060001	1.19425620950989
GCST90199892	ebi-a-GCST90018935	Urolithiasis	Isoursodeoxycholate levels	Inverse variance weighted	20	0.0639709924803653	0.0402789957398581	0.112241730351418	-0.0149758391697566	0.142917824130487	1.06606147451384	0.985135741012936	1.15363499681176
GCST90199892	ebi-a-GCST90018935	Urolithiasis	Isoursodeoxycholate levels	Simple mode	20	0.0804536694571011	0.0959258781361029	0.412061976691096	-0.107561051689661	0.268468390603863	1.08377863342659	0.898021695035333	1.30795963256299
GCST90199892	ebi-a-GCST90018935	Urolithiasis	Isoursodeoxycholate levels	Weighted mode	20	0.069048234274644	0.0783814895864177	0.389365997444634	-0.0845794853147347	0.222675953864023	1.07148789034311	0.918898613528487	1.24941563982058
GCST90199893	ebi-a-GCST90018935	Urolithiasis	Cis-4-decenoate (10:1n6) levels	MR Egger	22	0.00958444692898145	0.049475047812866	0.848346890686499	-0.0873866467842359	0.106555540642199	1.00963052483321	0.916322733892771	1.11243971034583
GCST90199893	ebi-a-GCST90018935	Urolithiasis	Cis-4-decenoate (10:1n6) levels	Weighted median	22	-0.000338104056996546	0.0266752706741049	0.989887233482486	-0.0526216345782421	0.051945426464249	0.999661953093739	0.948738914579498	1.05331825764321
GCST90199893	ebi-a-GCST90018935	Urolithiasis	Cis-4-decenoate (10:1n6) levels	Inverse variance weighted	22	-0.00543017925863577	0.0306367084526336	0.859316568960587	-0.0654781278257976	0.054617769308526	0.994584537514466	0.936619532441169	1.05613684959639
GCST90199893	ebi-a-GCST90018935	Urolithiasis	Cis-4-decenoate (10:1n6) levels	Simple mode	22	-0.199687688832068	0.0968161320568967	0.0517420805732	-0.389447307663585	-0.00992807000055013	0.818986491768644	0.677431182072952	0.990121050594448
GCST90199893	ebi-a-GCST90018935	Urolithiasis	Cis-4-decenoate (10:1n6) levels	Weighted mode	22	-0.00217592501032249	0.026868290518237	0.936220858218146	-0.054837774426067	0.050485924405422	0.997826440598396	0.946638704504893	1.05178205879297
GCST90199894	ebi-a-GCST90018935	Urolithiasis	4-oxo-retinoic acid levels	MR Egger	16	-0.207760498851969	0.131100746007179	0.135347922683914	-0.46471796102604	0.0491969633221022	0.812401584525953	0.628312288755378	1.050427226002
GCST90199894	ebi-a-GCST90018935	Urolithiasis	4-oxo-retinoic acid levels	Weighted median	16	-0.0544843673023818	0.0647007876737648	0.399733417249879	-0.181297911142961	0.0723291765381973	0.946973312489561	0.834186808129183	1.07500915361944
GCST90199894	ebi-a-GCST90018935	Urolithiasis	4-oxo-retinoic acid levels	Inverse variance weighted	16	-0.00289659203702228	0.054270575314645	0.957434590857839	-0.109266919653727	0.103473735579682	0.997107599038104	0.896491094467142	1.10901666530272
GCST90199894	ebi-a-GCST90018935	Urolithiasis	4-oxo-retinoic acid levels	Simple mode	16	-0.0970180460283711	0.0937795195899544	0.317278634371805	-0.280825904424682	0.0867898123679395	0.907539628499614	0.755159794015498	1.09066741082393
GCST90199894	ebi-a-GCST90018935	Urolithiasis	4-oxo-retinoic acid levels	Weighted mode	16	-0.0704330576987173	0.078675857808183	0.384804554351328	-0.224637739002756	0.0837716236053213	0.931990127001471	0.798805542443279	1.08738053340422
GCST90199895	ebi-a-GCST90018935	Urolithiasis	1-lignoceroyl-GPC (24:0) levels	MR Egger	16	-0.0756455858944809	0.0878092195349877	0.403489797543139	-0.247751656183057	0.0964604843940951	0.927144741511482	0.780553764911143	1.10126606308823
GCST90199895	ebi-a-GCST90018935	Urolithiasis	1-lignoceroyl-GPC (24:0) levels	Weighted median	16	0.000793597388637199	0.0477631289656924	0.986743540790841	-0.0928221353841198	0.0944093301613942	1.00079391237036	0.911355583792095	1.09900951160032
GCST90199895	ebi-a-GCST90018935	Urolithiasis	1-lignoceroyl-GPC (24:0) levels	Inverse variance weighted	16	-0.0532260979043335	0.0415205978634522	0.199870600648563	-0.1346064697167	0.0281542739080329	0.948165609987855	0.874059813021641	1.02855435128143
GCST90199895	ebi-a-GCST90018935	Urolithiasis	1-lignoceroyl-GPC (24:0) levels	Simple mode	16	0.0322040453623854	0.0876849112999667	0.718547570448755	-0.139658380785549	0.20406647151032	1.0327282072093	0.869655275610692	1.22637967005581
GCST90199895	ebi-a-GCST90018935	Urolithiasis	1-lignoceroyl-GPC (24:0) levels	Weighted mode	16	-0.012086750767097	0.0599062342074523	0.842814176509858	-0.129502969813704	0.10532946827951	0.987986000600749	0.878531979336061	1.11107661455961
GCST90199896	ebi-a-GCST90018935	Urolithiasis	Sulfate levels	MR Egger	30	0.0821759091047102	0.131834835336336	0.538115974166604	-0.176220368154509	0.340572186363929	1.08564676818442	0.838433199000787	1.4057517124488
GCST90199896	ebi-a-GCST90018935	Urolithiasis	Sulfate levels	Weighted median	30	0.00219852425768869	0.0484589709079805	0.963813367482977	-0.092781058721953	0.0971781072373304	1.00220094278422	0.911393020006397	1.10205664040583
GCST90199896	ebi-a-GCST90018935	Urolithiasis	Sulfate levels	Inverse variance weighted	30	-0.0229181259375111	0.0472097143954495	0.627354617051409	-0.115449166152592	0.0696129142775699	0.977342499498503	0.890965862308624	1.07209310898952
GCST90199896	ebi-a-GCST90018935	Urolithiasis	Sulfate levels	Simple mode	30	-0.00190267417027623	0.0818197894004709	0.981606581200848	-0.162269461395199	0.158464113054647	0.998099134766768	0.850212074338981	1.17170987438245
GCST90199896	ebi-a-GCST90018935	Urolithiasis	Sulfate levels	Weighted mode	30	0.0183246323694222	0.0648470326492689	0.779504111750929	-0.108775551623145	0.145424816361989	1.01849355870523	0.896931709773937	1.15653077912197
GCST90199897	ebi-a-GCST90018935	Urolithiasis	4-hydroxy-2-oxoglutaric acid levels	MR Egger	28	0.015829781495759	0.0815850883350607	0.847662043952851	-0.14407699164096	0.175736554632478	1.01595573622114	0.865821084506896	1.19212395774409
GCST90199897	ebi-a-GCST90018935	Urolithiasis	4-hydroxy-2-oxoglutaric acid levels	Weighted median	28	0.056074329962166	0.0453028603614308	0.21580292307482	-0.0327192763462385	0.14486793627057	1.05767629785409	0.967810208676013	1.1558869094517
GCST90199897	ebi-a-GCST90018935	Urolithiasis	4-hydroxy-2-oxoglutaric acid levels	Inverse variance weighted	28	0.00695715495305742	0.0378420288055537	0.854133245771032	-0.0672132215058277	0.0811275314119426	1.0069814121767	0.934995818864775	1.08450919673689
GCST90199897	ebi-a-GCST90018935	Urolithiasis	4-hydroxy-2-oxoglutaric acid levels	Simple mode	28	0.0720218607491856	0.0899910535712355	0.43051002142319	-0.104360604250436	0.248404325748807	1.07467883709154	0.900900370336919	1.28197816420088
GCST90199897	ebi-a-GCST90018935	Urolithiasis	4-hydroxy-2-oxoglutaric acid levels	Weighted mode	28	0.0395725403188847	0.056181499210544	0.48723408977462	-0.0705431981337815	0.149688278771551	1.0403659646266	0.931887482856146	1.16147213077281
GCST90199898	ebi-a-GCST90018935	Urolithiasis	Glycoursodeoxycholate levels	MR Egger	26	0.0680269841409798	0.075019537595727	0.373532607619977	-0.0790113095466452	0.215065277828605	1.07039419175685	0.924029474031554	1.23994283510017
GCST90199898	ebi-a-GCST90018935	Urolithiasis	Glycoursodeoxycholate levels	Weighted median	26	-0.00684619481235929	0.051498461218861	0.894240995340228	-0.107783178801327	0.0940907891766084	0.993177186990125	0.897822242222759	1.09865948777963
GCST90199898	ebi-a-GCST90018935	Urolithiasis	Glycoursodeoxycholate levels	Inverse variance weighted	26	0.0287515218511919	0.0361422485923116	0.426316869390013	-0.0420872853897389	0.0995903290921226	1.02916883673398	0.958786088902562	1.10471825443017
GCST90199898	ebi-a-GCST90018935	Urolithiasis	Glycoursodeoxycholate levels	Simple mode	26	0.0751794691778382	0.0897150329085314	0.40998193803485	-0.100661995322883	0.25102093367856	1.07807761522692	0.90423861812049	1.28533699088098
GCST90199898	ebi-a-GCST90018935	Urolithiasis	Glycoursodeoxycholate levels	Weighted mode	26	-0.0131385469270291	0.0673945716057202	0.847008057431067	-0.145231907274241	0.118954813420183	0.986947387019888	0.864821711407666	1.12631902263405
GCST90199899	ebi-a-GCST90018935	Urolithiasis	1-(1-enyl-palmitoyl)-GPC (p-16:0) levels	MR Egger	29	-0.204330615452766	0.108697536401809	0.0709658305730791	-0.417377786800312	0.0087165558947799	0.815192811289018	0.658771997562192	1.00875465568731
GCST90199899	ebi-a-GCST90018935	Urolithiasis	1-(1-enyl-palmitoyl)-GPC (p-16:0) levels	Weighted median	29	-0.117361607402172	0.0497821585892694	0.0183982875510633	-0.21493463823714	-0.0197885765672041	0.889263570726732	0.806594158870551	0.980405932184007
GCST90199899	ebi-a-GCST90018935	Urolithiasis	1-(1-enyl-palmitoyl)-GPC (p-16:0) levels	Inverse variance weighted	29	-0.0595208971418587	0.0384387335550869	0.121511235943214	-0.134860814909829	0.0158190206261117	0.942215843767352	0.873837528379405	1.01594480371272
GCST90199899	ebi-a-GCST90018935	Urolithiasis	1-(1-enyl-palmitoyl)-GPC (p-16:0) levels	Simple mode	29	-0.15495440717063	0.116370679994041	0.193744661006223	-0.38304093995895	0.0731321256176893	0.856454224764801	0.681784986465261	1.07587267786638
GCST90199899	ebi-a-GCST90018935	Urolithiasis	1-(1-enyl-palmitoyl)-GPC (p-16:0) levels	Weighted mode	29	-0.198273364165273	0.0752682776232643	0.0135824354265443	-0.345799188306871	-0.0507475400236751	0.820145624067205	0.707654578153242	0.95051860814914
GCST90199900	ebi-a-GCST90018935	Urolithiasis	Argininate levels	MR Egger	27	0.144503444874182	0.0871861407168858	0.109933905942764	-0.0263813909309144	0.315388280679278	1.15546567539077	0.973963557895817	1.37079145947785
GCST90199900	ebi-a-GCST90018935	Urolithiasis	Argininate levels	Weighted median	27	0.0717077413524414	0.0489356965344436	0.142826463248893	-0.024206223855068	0.167621706559951	1.0743413126378	0.976084397113643	1.18248919811996
GCST90199900	ebi-a-GCST90018935	Urolithiasis	Argininate levels	Inverse variance weighted	27	0.00264107247628322	0.0408533386535733	0.948454542134768	-0.0774314712847204	0.0827136162372868	1.00264456318059	0.925490444894742	1.08623068516923
GCST90199900	ebi-a-GCST90018935	Urolithiasis	Argininate levels	Simple mode	27	0.10976656483059	0.106291040333542	0.311256061888898	-0.0985638742231521	0.318097003884333	1.11601752231012	0.906137811916943	1.37450958752992
GCST90199900	ebi-a-GCST90018935	Urolithiasis	Argininate levels	Weighted mode	27	0.102381138579295	0.0725855054084376	0.170247749134872	-0.0398864520212432	0.244648729179832	1.10780561873423	0.960898541045182	1.27717260093271
GCST90199901	ebi-a-GCST90018935	Urolithiasis	1-methyl-5-imidazoleacetate levels	MR Egger	29	-0.0644187523750975	0.0713263860746799	0.374431397142295	-0.20421846908147	0.0753809643312751	0.937612289939098	0.815284237331164	1.07829486452802
GCST90199901	ebi-a-GCST90018935	Urolithiasis	1-methyl-5-imidazoleacetate levels	Weighted median	29	-0.0423256719143177	0.0490680053276007	0.388361796083007	-0.138498962356415	0.0538476185277797	0.958557554459862	0.870664154707722	1.05532377811111
GCST90199901	ebi-a-GCST90018935	Urolithiasis	1-methyl-5-imidazoleacetate levels	Inverse variance weighted	29	-0.0134372836837075	0.0323439868312845	0.677813090864544	-0.0768314978730251	0.0499569305056101	0.986652593593486	0.926045881161291	1.05122581963647
GCST90199901	ebi-a-GCST90018935	Urolithiasis	1-methyl-5-imidazoleacetate levels	Simple mode	29	-0.0711057446316676	0.0764680524886765	0.360383795447095	-0.220983127509473	0.0787716382461382	0.931363400240483	0.801730207361406	1.08195721620913
GCST90199901	ebi-a-GCST90018935	Urolithiasis	1-methyl-5-imidazoleacetate levels	Weighted mode	29	-0.0439239789873208	0.0605660910280825	0.474332552557135	-0.162633517402363	0.0747855594277209	0.957026708847263	0.849902605861302	1.07765303357182
GCST90199902	ebi-a-GCST90018935	Urolithiasis	Hydantoin-5-propionate levels	MR Egger	18	-0.0192567229347326	0.0558171044574278	0.734590287060165	-0.128658247671291	0.090144801801826	0.980927503327795	0.879274408280761	1.09433273358464
GCST90199902	ebi-a-GCST90018935	Urolithiasis	Hydantoin-5-propionate levels	Weighted median	18	0.0200338367887297	0.0400471693055244	0.616894830476814	-0.0584586150500981	0.0985262886275576	1.020235860948	0.943217274591603	1.10354341465489
GCST90199902	ebi-a-GCST90018935	Urolithiasis	Hydantoin-5-propionate levels	Inverse variance weighted	18	0.0240009271104677	0.0297820201733216	0.420308313237783	-0.0343718324292426	0.0823736866501779	1.02429126752134	0.966212168817396	1.08586150597194
GCST90199902	ebi-a-GCST90018935	Urolithiasis	Hydantoin-5-propionate levels	Simple mode	18	0.136692904021741	0.0754730174318866	0.0878246628469869	-0.0112342101447568	0.284620018188239	1.1464760162802	0.988828657949336	1.32925683872429
GCST90199902	ebi-a-GCST90018935	Urolithiasis	Hydantoin-5-propionate levels	Weighted mode	18	0.0249007551978851	0.0368904728564554	0.508758304838982	-0.0474045716007674	0.0972060819965377	1.02521336837746	0.953701478995772	1.10208747060621
GCST90199903	ebi-a-GCST90018935	Urolithiasis	2-oxoarginine levels	MR Egger	22	-0.166472127808296	0.154567518838044	0.294292094195583	-0.469424464730862	0.13648020911427	0.84664641449775	0.62536208266439	1.14623219260094
GCST90199903	ebi-a-GCST90018935	Urolithiasis	2-oxoarginine levels	Weighted median	22	-0.109874525662867	0.0562439194994981	0.0507561071139532	-0.220112607881883	0.000363556556149322	0.895946546543052	0.802428433108461	1.00036362265084
GCST90199903	ebi-a-GCST90018935	Urolithiasis	2-oxoarginine levels	Inverse variance weighted	22	-0.0799070609608769	0.044131861545454	0.070196079584791	-0.166405509589967	0.00659138766821292	0.923202143919776	0.846702818452184	1.00661315867133
GCST90199903	ebi-a-GCST90018935	Urolithiasis	2-oxoarginine levels	Simple mode	22	-0.107647116634739	0.0989102364218447	0.288781969084407	-0.301511180021555	0.0862169467520767	0.897944410173277	0.739699556451426	1.09004278389666
GCST90199903	ebi-a-GCST90018935	Urolithiasis	2-oxoarginine levels	Weighted mode	22	-0.107647116634739	0.0778387729462693	0.181209649006785	-0.260211111609427	0.0449168783399489	0.897944410173277	0.770888825043284	1.04594091595005
GCST90199904	ebi-a-GCST90018935	Urolithiasis	Pantoate levels	MR Egger	27	0.103955543379873	0.104543347932192	0.329566894231846	-0.100949418567225	0.30886050532697	1.10955112692615	0.903978756270168	1.36187238330981
GCST90199904	ebi-a-GCST90018935	Urolithiasis	Pantoate levels	Weighted median	27	-0.0627393224269339	0.0576451179345047	0.276430992460352	-0.175723753578563	0.0502451087246953	0.939188267099791	0.838849680555214	1.05152880367563
GCST90199904	ebi-a-GCST90018935	Urolithiasis	Pantoate levels	Inverse variance weighted	27	-0.0452323427707797	0.0388097285870117	0.243820787025275	-0.121299410801323	0.0308347252597632	0.955775388531198	0.885768711166138	1.03131503947493
GCST90199904	ebi-a-GCST90018935	Urolithiasis	Pantoate levels	Simple mode	27	-0.0958194328189529	0.0946812592070308	0.320853906246292	-0.281394700864733	0.0897558352268274	0.908628069666072	0.754730383948028	1.09390715750215
GCST90199904	ebi-a-GCST90018935	Urolithiasis	Pantoate levels	Weighted mode	27	-0.0762993223506514	0.0792206061850203	0.344357787100742	-0.231571710473291	0.0789730657719883	0.926538831268196	0.793285806562738	1.08217517412489
GCST90199905	ebi-a-GCST90018935	Urolithiasis	Formiminoglutamate levels	MR Egger	24	0.0185618507974592	0.0281658126955562	0.516721662010315	-0.036643142085831	0.0737668436807494	1.01873519280509	0.964020092172856	1.07655577045125
GCST90199905	ebi-a-GCST90018935	Urolithiasis	Formiminoglutamate levels	Weighted median	24	0.0176041666655065	0.0250016618611523	0.481358132739057	-0.0313990905823521	0.0666074239133651	1.01776003329821	0.969088741700505	1.0688757807273
GCST90199905	ebi-a-GCST90018935	Urolithiasis	Formiminoglutamate levels	Inverse variance weighted	24	0.0122559409892424	0.0205494034119976	0.550899044283079	-0.0280208896982729	0.0525327716767577	1.0123313528	0.972368054113824	1.05393710079858
GCST90199905	ebi-a-GCST90018935	Urolithiasis	Formiminoglutamate levels	Simple mode	24	-0.0120421773316368	0.0744952513366061	0.872992903175865	-0.158052869951385	0.133968515288111	0.988030039512458	0.853804640165352	1.14335682081785
GCST90199905	ebi-a-GCST90018935	Urolithiasis	Formiminoglutamate levels	Weighted mode	24	0.0180301296309792	0.0229468163497003	0.440042496959595	-0.0269456304144335	0.0630058896763918	1.0181936537267	0.973414164210324	1.06503311191321
GCST90199906	ebi-a-GCST90018935	Urolithiasis	1-(1-enyl-palmitoyl)-GPE (p-16:0) levels	MR Egger	23	0.0269617430962002	0.0684012308950735	0.697429404386209	-0.107104669458144	0.161028155650544	1.02732849960411	0.8984316297168	1.17471804329897
GCST90199906	ebi-a-GCST90018935	Urolithiasis	1-(1-enyl-palmitoyl)-GPE (p-16:0) levels	Weighted median	23	0.0158549610359672	0.0453819219036844	0.726813554326266	-0.0730936058952542	0.104803527967189	1.01598131784152	0.929513817980353	1.11049240822023
GCST90199906	ebi-a-GCST90018935	Urolithiasis	1-(1-enyl-palmitoyl)-GPE (p-16:0) levels	Inverse variance weighted	23	-0.0148862792562553	0.0346797669355462	0.667741524051107	-0.0828586224499258	0.0530860639374151	0.985223973635682	0.920481273408771	1.05452039739154
GCST90199906	ebi-a-GCST90018935	Urolithiasis	1-(1-enyl-palmitoyl)-GPE (p-16:0) levels	Simple mode	23	-0.0601164638134658	0.0959616984702069	0.537457986319835	-0.248201392815071	0.12796846518814	0.941654858481995	0.780202800216562	1.13651716227706
GCST90199906	ebi-a-GCST90018935	Urolithiasis	1-(1-enyl-palmitoyl)-GPE (p-16:0) levels	Weighted mode	23	0.0137050497205556	0.0438733131337332	0.757695025315708	-0.0722866440215614	0.0996967434626727	1.01379939442139	0.930264202917831	1.104835818583
GCST90199907	ebi-a-GCST90018935	Urolithiasis	S-methylcysteine sulfoxide levels	MR Egger	21	0.0428381201617002	0.0835070951950947	0.613872824263547	-0.120835786420685	0.206512026744086	1.0437689160305	0.886179470347869	1.2293825195971
GCST90199907	ebi-a-GCST90018935	Urolithiasis	S-methylcysteine sulfoxide levels	Weighted median	21	-0.0202916897408971	0.0562113495299443	0.718107525388899	-0.130465934819588	0.0898825553377937	0.979912801104732	0.877686390984749	1.09404578632188
GCST90199907	ebi-a-GCST90018935	Urolithiasis	S-methylcysteine sulfoxide levels	Inverse variance weighted	21	-0.0158201600279071	0.0385528723052708	0.681549430410646	-0.0913837897462379	0.0597434696904237	0.984304321400541	0.912667371296363	1.06156418822293
GCST90199907	ebi-a-GCST90018935	Urolithiasis	S-methylcysteine sulfoxide levels	Simple mode	21	0.0709143345492188	0.112758645501539	0.536529668000799	-0.150092610633797	0.291921279732235	1.07348926098786	0.860628269404763	1.3389976072402
GCST90199907	ebi-a-GCST90018935	Urolithiasis	S-methylcysteine sulfoxide levels	Weighted mode	21	-0.0347148018058657	0.111078373829104	0.757876572463841	-0.252428414510909	0.182998810899178	0.965880844452474	0.776911826461803	1.20081298019228
GCST90199908	ebi-a-GCST90018935	Urolithiasis	2-o-methylascorbic acid levels	MR Egger	29	-0.0816314524096723	0.0375555853591786	0.0386741768631423	-0.155240399713662	-0.00802250510568231	0.921611553831403	0.85620932026517	0.992009589305197
GCST90199908	ebi-a-GCST90018935	Urolithiasis	2-o-methylascorbic acid levels	Weighted median	29	-0.0790785647183287	0.0260331245146976	0.00238459759708378	-0.130103488767136	-0.0280536406695214	0.923967330360403	0.878004562608994	0.972336208637129
GCST90199908	ebi-a-GCST90018935	Urolithiasis	2-o-methylascorbic acid levels	Inverse variance weighted	29	-0.0533300543990234	0.0234417664160763	0.0229058382124963	-0.0992759165745331	-0.00738419222351378	0.948067047137868	0.905492833072048	0.99264300394214
GCST90199908	ebi-a-GCST90018935	Urolithiasis	2-o-methylascorbic acid levels	Simple mode	29	0.171564609640909	0.0912543049962707	0.0705399366894693	-0.0072938281517814	0.3504230474336	1.18716084229022	0.99273270725867	1.41966800848035
GCST90199908	ebi-a-GCST90018935	Urolithiasis	2-o-methylascorbic acid levels	Weighted mode	29	-0.0786524660924161	0.0256096900429457	0.00470660579544024	-0.12884745857659	-0.0284574736082425	0.924361115459944	0.879108055712321	0.9719436265227
GCST90199909	ebi-a-GCST90018935	Urolithiasis	Eicosanedioate (C20-DC) levels	MR Egger	15	0.113530996572946	0.0963840182522119	0.259949017826601	-0.0753816792013897	0.302443672347281	1.12022661154012	0.927389453503377	1.35316145386603
GCST90199909	ebi-a-GCST90018935	Urolithiasis	Eicosanedioate (C20-DC) levels	Weighted median	15	0.0759660736411332	0.0539235385312892	0.158902035287954	-0.0297240618801936	0.18165620916246	1.07892596950672	0.970713353413566	1.19920184839579
GCST90199909	ebi-a-GCST90018935	Urolithiasis	Eicosanedioate (C20-DC) levels	Inverse variance weighted	15	0.0545383087368825	0.0366938156397851	0.137197693238926	-0.0173815699170962	0.126458187390861	1.05605293169272	0.982768618142266	1.13480200115155
GCST90199909	ebi-a-GCST90018935	Urolithiasis	Eicosanedioate (C20-DC) levels	Simple mode	15	0.0985485987401503	0.0865114318225075	0.273761711791169	-0.0710138076319644	0.268111005112265	1.10356803510736	0.931449030933388	1.30749227028593
GCST90199909	ebi-a-GCST90018935	Urolithiasis	Eicosanedioate (C20-DC) levels	Weighted mode	15	0.0864734837515611	0.0648638228860028	0.203769707762067	-0.0406596091050045	0.213606576608127	1.09032245607334	0.960155902656457	1.23813544751301
GCST90199910	ebi-a-GCST90018935	Urolithiasis	1-(1-enyl-stearoyl)-GPE (p-18:0) levels	MR Egger	23	-0.305176805087555	0.161924474608965	0.073388593629054	-0.622548775321127	0.0121951651460172	0.736993058749453	0.536575083916732	1.012269829378
GCST90199910	ebi-a-GCST90018935	Urolithiasis	1-(1-enyl-stearoyl)-GPE (p-18:0) levels	Weighted median	23	-0.0210657636583101	0.0568744395879262	0.711091399999268	-0.132539665250645	0.0904081379340253	0.979154569665508	0.875868191885815	1.09462094888113
GCST90199910	ebi-a-GCST90018935	Urolithiasis	1-(1-enyl-stearoyl)-GPE (p-18:0) levels	Inverse variance weighted	23	-0.0928919136658625	0.0479553427552674	0.0527391884219173	-0.186884385466187	0.00110055813446167	0.911291993184049	0.829539637679996	1.0011011639708
GCST90199910	ebi-a-GCST90018935	Urolithiasis	1-(1-enyl-stearoyl)-GPE (p-18:0) levels	Simple mode	23	0.0189741050472494	0.110521956245365	0.865260635426181	-0.197648929193665	0.235597139288164	1.01915525729848	0.820657911605165	1.26566432101717
GCST90199910	ebi-a-GCST90018935	Urolithiasis	1-(1-enyl-stearoyl)-GPE (p-18:0) levels	Weighted mode	23	0.0189741050472494	0.107767252639216	0.861853034512972	-0.192249710125614	0.230197920220113	1.01915525729848	0.825100806738805	1.2588491369733
GCST90199911	ebi-a-GCST90018935	Urolithiasis	Beta-citrylglutamate levels	MR Egger	26	0.0796643238770911	0.0360922437216978	0.0371053498233011	0.00892352618256348	0.150405121571619	1.08292349509681	1.00896345953606	1.16230502219768
GCST90199911	ebi-a-GCST90018935	Urolithiasis	Beta-citrylglutamate levels	Weighted median	26	0.050521647929417	0.0279739853823935	0.0709148200038375	-0.00430736342007428	0.105350659278908	1.05181963282572	0.995701899964714	1.11110015963295
GCST90199911	ebi-a-GCST90018935	Urolithiasis	Beta-citrylglutamate levels	Inverse variance weighted	26	0.0382200233517676	0.0215256023777703	0.075805277881737	-0.00397015730866219	0.0804102040121975	1.03895980315042	0.996037713346507	1.08373152752986
GCST90199911	ebi-a-GCST90018935	Urolithiasis	Beta-citrylglutamate levels	Simple mode	26	0.00552182861223605	0.0601978136931483	0.92764517113905	-0.112465886226335	0.123509543450807	1.00553710200726	0.893627831606131	1.13146080253106
GCST90199911	ebi-a-GCST90018935	Urolithiasis	Beta-citrylglutamate levels	Weighted mode	26	0.0449132095494	0.026210274082335	0.0989826965100671	-0.00645892765197655	0.0962853467507766	1.04593707861895	0.993561886385001	1.10107320683397
GCST90199912	ebi-a-GCST90018935	Urolithiasis	N-oleoyltaurine levels	MR Egger	20	-0.130262517531167	0.0841087581815361	0.138847076967889	-0.295115683566978	0.034590648504644	0.877864945730432	0.744445462377869	1.03519586308006
GCST90199912	ebi-a-GCST90018935	Urolithiasis	N-oleoyltaurine levels	Weighted median	20	-0.0536995624959771	0.0444306523722049	0.226810708044832	-0.140783641145499	0.0333845161535445	0.947716793402276	0.868677237379253	1.03394803253555
GCST90199912	ebi-a-GCST90018935	Urolithiasis	N-oleoyltaurine levels	Inverse variance weighted	20	0.0104406022403943	0.0359406912881987	0.771437338608426	-0.0600031526844751	0.0808843571652638	1.01049529550578	0.941761564502505	1.08424550409289
GCST90199912	ebi-a-GCST90018935	Urolithiasis	N-oleoyltaurine levels	Simple mode	20	0.0321255337746683	0.0820263808764647	0.699675624223409	-0.128646172743203	0.192897240292539	1.03264712926089	0.879285025520112	1.21275816444161
GCST90199912	ebi-a-GCST90018935	Urolithiasis	N-oleoyltaurine levels	Weighted mode	20	-0.0395879603802344	0.0431245336313781	0.370130185344507	-0.124112046297735	0.0449361255372666	0.961185404038515	0.883280866987019	1.04596104757498
GCST90199913	ebi-a-GCST90018935	Urolithiasis	Docosadioate (C22-DC) levels	MR Egger	26	-0.0747797000507388	0.0514681754616301	0.159193751225402	-0.175657323955534	0.0260979238540561	0.927947890685827	0.83890540687419	1.02644145665569
GCST90199913	ebi-a-GCST90018935	Urolithiasis	Docosadioate (C22-DC) levels	Weighted median	26	-0.0314890225770996	0.0430999176955301	0.465020354912236	-0.115964861260339	0.0529868161061395	0.969001593535639	0.890506514024274	1.05441574372247
GCST90199913	ebi-a-GCST90018935	Urolithiasis	Docosadioate (C22-DC) levels	Inverse variance weighted	26	-0.0339122784394743	0.030250066203599	0.262260364703099	-0.0932024081985284	0.0253778513195799	0.966656297517281	0.911009085925355	1.02570261039787
GCST90199913	ebi-a-GCST90018935	Urolithiasis	Docosadioate (C22-DC) levels	Simple mode	26	-0.0594020023250795	0.087276221161561	0.502367040614965	-0.230463395801739	0.11165939115158	0.942327875007298	0.79416550426177	1.11813195014206
GCST90199913	ebi-a-GCST90018935	Urolithiasis	Docosadioate (C22-DC) levels	Weighted mode	26	-0.0355703502301332	0.0412539358443288	0.396757086359665	-0.116428064485018	0.0452873640247513	0.965054840011756	0.890094124052936	1.04632849387817
GCST90199914	ebi-a-GCST90018935	Urolithiasis	Oleoyl-linoleoyl-glycerol (18:1/18:2) [2] levels	MR Egger	29	-0.149761934648746	0.120233760199012	0.223616314388451	-0.385420104638809	0.0858962353413168	0.860912905564088	0.680164835773084	1.08969325079027
GCST90199914	ebi-a-GCST90018935	Urolithiasis	Oleoyl-linoleoyl-glycerol (18:1/18:2) [2] levels	Weighted median	29	-0.0631579981243389	0.0438856817530189	0.150108549560979	-0.149173934360256	0.022857938111578	0.938795134100427	0.861419271457981	1.02312118269533
GCST90199914	ebi-a-GCST90018935	Urolithiasis	Oleoyl-linoleoyl-glycerol (18:1/18:2) [2] levels	Inverse variance weighted	29	0.0286430489627446	0.0544526598484572	0.598876086784496	-0.0780841643402315	0.135370262265721	1.02905720587213	0.924886580798805	1.14496064159862
GCST90199914	ebi-a-GCST90018935	Urolithiasis	Oleoyl-linoleoyl-glycerol (18:1/18:2) [2] levels	Simple mode	29	-0.0385807068680233	0.0829686104112223	0.645524973309782	-0.201199183274019	0.124037769537972	0.962154049166327	0.817749533301724	1.13205862752304
GCST90199914	ebi-a-GCST90018935	Urolithiasis	Oleoyl-linoleoyl-glycerol (18:1/18:2) [2] levels	Weighted mode	29	-0.103859153686335	0.0501697467972476	0.0477744221999052	-0.20219185740894	-0.00552644996372947	0.901352240621659	0.816938177263874	0.994488792768545
GCST90199915	ebi-a-GCST90018935	Urolithiasis	Imidazole propionate levels	MR Egger	25	0.10145649258359	0.0982937259654293	0.312721544265042	-0.091199210308652	0.294112195475831	1.10678176412932	0.912835846474508	1.34193445419589
GCST90199915	ebi-a-GCST90018935	Urolithiasis	Imidazole propionate levels	Weighted median	25	0.0537300953760957	0.0575199610432528	0.350246037135113	-0.0590090282686798	0.166469219020871	1.05519976042228	0.942698258185521	1.18112717905978
GCST90199915	ebi-a-GCST90018935	Urolithiasis	Imidazole propionate levels	Inverse variance weighted	25	0.00381308678394308	0.0386087324906901	0.921327011328251	-0.0718600288978095	0.0794862024656957	1.00382036584831	0.930661152362179	1.0827306204135
GCST90199915	ebi-a-GCST90018935	Urolithiasis	Imidazole propionate levels	Simple mode	25	0.135708334582588	0.097908694780796	0.178469826299913	-0.056192707187772	0.327609376352948	1.14534778653325	0.945356941258262	1.38764681874615
GCST90199915	ebi-a-GCST90018935	Urolithiasis	Imidazole propionate levels	Weighted mode	25	0.0654320873070727	0.079430789588305	0.418185927151999	-0.0902522602860051	0.221116434900151	1.0676202298866	0.913700665805718	1.24746867099852
GCST90199916	ebi-a-GCST90018935	Urolithiasis	Carnitine C18:2 levels	MR Egger	30	-0.0926857784581017	0.0463393445209231	0.0552677882458513	-0.183510893719111	-0.00186066319709233	0.911479861910909	0.832342808379748	0.99814106676355
GCST90199916	ebi-a-GCST90018935	Urolithiasis	Carnitine C18:2 levels	Weighted median	30	-0.0436484946220184	0.0387466338595039	0.259949446962314	-0.119591896986646	0.0322949077426092	0.957290391061223	0.887282465487478	1.03282204761555
GCST90199916	ebi-a-GCST90018935	Urolithiasis	Carnitine C18:2 levels	Inverse variance weighted	30	-0.0242914245805042	0.026425218474695	0.357963982898181	-0.0760848527909063	0.027502003629898	0.9760012375576	0.926737566954041	1.02788367460365
GCST90199916	ebi-a-GCST90018935	Urolithiasis	Carnitine C18:2 levels	Simple mode	30	-0.0653326483649239	0.0645215886608113	0.319639635517603	-0.191794962140114	0.0611296654102662	0.936755801257709	0.825476104995099	1.06303674434668
GCST90199916	ebi-a-GCST90018935	Urolithiasis	Carnitine C18:2 levels	Weighted mode	30	-0.0575320801046053	0.0425936975785276	0.187231929268184	-0.141015727358519	0.0259515671493088	0.944091603343227	0.868475652762302	1.02629124105927
GCST90199917	ebi-a-GCST90018935	Urolithiasis	Pregnanediol-3-glucuronide levels	MR Egger	36	-0.0192861199184223	0.0687782891717642	0.780862148930479	-0.15409156669508	0.115519326858236	0.980898667441825	0.85719352703948	1.12245620789065
GCST90199917	ebi-a-GCST90018935	Urolithiasis	Pregnanediol-3-glucuronide levels	Weighted median	36	0.0137911670448924	0.0362545821985261	0.703650070954608	-0.0572678140642187	0.0848501481540034	1.01388670387203	0.944341127661954	1.08855393265946
GCST90199917	ebi-a-GCST90018935	Urolithiasis	Pregnanediol-3-glucuronide levels	Inverse variance weighted	36	0.0130801799364755	0.0271236491531384	0.629633595643182	-0.0400821724036758	0.0662425322766268	1.01316609969668	0.960710492018364	1.06848582804377
GCST90199917	ebi-a-GCST90018935	Urolithiasis	Pregnanediol-3-glucuronide levels	Simple mode	36	0.0470555176711179	0.0575266083146213	0.418903706378597	-0.0656966346255399	0.159807669967776	1.04818019998794	0.936414897062484	1.17328519131136
GCST90199917	ebi-a-GCST90018935	Urolithiasis	Pregnanediol-3-glucuronide levels	Weighted mode	36	0.0119763627051386	0.0404213566716202	0.768761182968811	-0.067249496371237	0.0912022217815141	1.0120483664977	0.934961902632445	1.09549051490423
GCST90199918	ebi-a-GCST90018935	Urolithiasis	Carboxyethyl-gaba levels	MR Egger	23	-0.0449706672806599	0.0284770791040389	0.129238515076842	-0.100785742324576	0.0108444077632564	0.956025524250203	0.904126728225845	1.01090342148315
GCST90199918	ebi-a-GCST90018935	Urolithiasis	Carboxyethyl-gaba levels	Weighted median	23	-0.0271898167012479	0.026333624009616	0.301831726177373	-0.0788037197600952	0.0244240863575995	0.973176498838526	0.924221313024053	1.0247247975626
GCST90199918	ebi-a-GCST90018935	Urolithiasis	Carboxyethyl-gaba levels	Inverse variance weighted	23	-0.00811163052473469	0.0220147281319694	0.712527427979579	-0.0512604976633947	0.0350372366139253	0.991921179974664	0.950031157398876	1.03565827248888
GCST90199918	ebi-a-GCST90018935	Urolithiasis	Carboxyethyl-gaba levels	Simple mode	23	0.06109293630054	0.0629452746269738	0.342311973156083	-0.0622798019683285	0.184465674569409	1.06299770067048	0.939619942497247	1.20257570164763
GCST90199918	ebi-a-GCST90018935	Urolithiasis	Carboxyethyl-gaba levels	Weighted mode	23	-0.0217378960358839	0.0227010216994109	0.348683536724241	-0.0662318985667293	0.0227561064949614	0.978496669299423	0.935913802055102	1.02301700191584
GCST90199919	ebi-a-GCST90018935	Urolithiasis	Alliin levels	MR Egger	20	0.0206074809201602	0.0649951809994404	0.754844835066233	-0.106783073838743	0.147998035679063	1.02082128115768	0.89872060785781	1.15951061870975
GCST90199919	ebi-a-GCST90018935	Urolithiasis	Alliin levels	Weighted median	20	0.0366892391008643	0.0455654925149596	0.420705485391668	-0.0526191262284565	0.125997604430185	1.037370596523	0.948741294351535	1.13427945103416
GCST90199919	ebi-a-GCST90018935	Urolithiasis	Alliin levels	Inverse variance weighted	20	0.00509517662999058	0.0307592810750945	0.868434911123413	-0.0551930142771946	0.0653833675371757	1.00510817911638	0.946302480436063	1.06756821694171
GCST90199919	ebi-a-GCST90018935	Urolithiasis	Alliin levels	Simple mode	20	0.0107274763882476	0.0821328806824898	0.897455841868743	-0.150252969749433	0.171707922525928	1.01078522206682	0.860490270881546	1.18733098992739
GCST90199919	ebi-a-GCST90018935	Urolithiasis	Alliin levels	Weighted mode	20	0.0788840992057956	0.058849309580163	0.195910791721131	-0.0364605475713238	0.194228745982915	1.08207890099824	0.964196133025119	1.21437403436988
GCST90199920	ebi-a-GCST90018935	Urolithiasis	Trimethylamine n-oxide levels	MR Egger	15	0.0183909255083153	0.0972321883703393	0.852900679757854	-0.17218416369755	0.20896601471418	1.01856108007826	0.841824125448228	1.23240311424645
GCST90199920	ebi-a-GCST90018935	Urolithiasis	Trimethylamine n-oxide levels	Weighted median	15	0.0687480125225185	0.0590086117946456	0.243998552942301	-0.0469088665949869	0.184404891640024	1.07116625465472	0.954174350785704	1.20250260779513
GCST90199920	ebi-a-GCST90018935	Urolithiasis	Trimethylamine n-oxide levels	Inverse variance weighted	15	0.0555232713771033	0.0412763712760214	0.178573978887416	-0.0253784163238987	0.136424959078105	1.05709361681038	0.974940908659614	1.14616886498029
GCST90199920	ebi-a-GCST90018935	Urolithiasis	Trimethylamine n-oxide levels	Simple mode	15	0.10340866618396	0.104107116194992	0.337426626661843	-0.100641281558225	0.307458613926144	1.10894450460621	0.904257348500408	1.35996452374505
GCST90199920	ebi-a-GCST90018935	Urolithiasis	Trimethylamine n-oxide levels	Weighted mode	15	0.0985745520242171	0.0810554563017678	0.244040603337713	-0.0602941423272479	0.257443246375682	1.10359667669374	0.941487561509223	1.29361839136473
GCST90199921	ebi-a-GCST90018935	Urolithiasis	Dihydroferulate levels	MR Egger	12	-0.0136370733496338	0.113262280909511	0.906549002766599	-0.235631143932275	0.208356997233007	0.986455490291683	0.790072043059887	1.2316527877102
GCST90199921	ebi-a-GCST90018935	Urolithiasis	Dihydroferulate levels	Weighted median	12	0.0284681079199115	0.0789745627907335	0.718494293050401	-0.126322035149926	0.183258250989749	1.0288771972773	0.881330981523804	1.20112455963697
GCST90199921	ebi-a-GCST90018935	Urolithiasis	Dihydroferulate levels	Inverse variance weighted	12	0.0185605718683914	0.0615779434207187	0.763097363486904	-0.102132197236217	0.139253340973	1.01873388991588	0.902910181548298	1.14941525710065
GCST90199921	ebi-a-GCST90018935	Urolithiasis	Dihydroferulate levels	Simple mode	12	0.00503488288529608	0.102329031699805	0.961639647573725	-0.195530019246322	0.205599785016914	1.00504757920735	0.822398655405813	1.22826153694538
GCST90199921	ebi-a-GCST90018935	Urolithiasis	Dihydroferulate levels	Weighted mode	12	0.0431757363557089	0.0923283139821453	0.649175046172365	-0.137787759049296	0.224139231760714	1.04412136881289	0.871283594181532	1.25124522037605
GCST90199922	ebi-a-GCST90018935	Urolithiasis	Prolylglycine levels	MR Egger	31	-0.0162517731338015	0.0670776972875035	0.810266309442978	-0.147724059817308	0.115220513549705	0.983879574425011	0.862669127178521	1.12212085314422
GCST90199922	ebi-a-GCST90018935	Urolithiasis	Prolylglycine levels	Weighted median	31	0.00358191190258545	0.0417158034719823	0.931574031237607	-0.0781810629024999	0.0853448867076708	1.00358833461527	0.924796964960758	1.08909261550029
GCST90199922	ebi-a-GCST90018935	Urolithiasis	Prolylglycine levels	Inverse variance weighted	31	0.000230482963487046	0.0320953274798837	0.994270280693569	-0.062676358897085	0.0631373248240591	1.00023050952673	0.939247403569981	1.06517310389728
GCST90199922	ebi-a-GCST90018935	Urolithiasis	Prolylglycine levels	Simple mode	31	-0.01286858779453	0.0698578162906485	0.855087384164794	-0.149789907724201	0.124052732135141	0.987213858446889	0.860888823519247	1.13207556618698
GCST90199922	ebi-a-GCST90018935	Urolithiasis	Prolylglycine levels	Weighted mode	31	0.000346486701275461	0.0395061956714297	0.993060355603484	-0.0770856568147267	0.0777786302172776	1.00034654673473	0.925810548227419	1.08088335727006
GCST90199923	ebi-a-GCST90018935	Urolithiasis	N-palmitoylglycine levels	MR Egger	22	-0.0727207242697842	0.0580576866012212	0.2248147593463	-0.186513790008178	0.0410723414686095	0.92986048123186	0.829847118273895	1.04192747738309
GCST90199923	ebi-a-GCST90018935	Urolithiasis	N-palmitoylglycine levels	Weighted median	22	-0.0505044305773953	0.0383812594596345	0.188220454763858	-0.125731699118279	0.0247228379634882	0.950749716292794	0.881851416558667	1.02503098147566
GCST90199923	ebi-a-GCST90018935	Urolithiasis	N-palmitoylglycine levels	Inverse variance weighted	22	-0.0270317533315531	0.0318504026274755	0.396042713296489	-0.089458542481405	0.0353950358182988	0.973330334552816	0.914426174178611	1.03602889649531
GCST90199923	ebi-a-GCST90018935	Urolithiasis	N-palmitoylglycine levels	Simple mode	22	-0.0653283312355699	0.0781169738577289	0.412407897871279	-0.218437599996719	0.0877809375255787	0.936759845362405	0.803773633357197	1.0917489346076
GCST90199923	ebi-a-GCST90018935	Urolithiasis	N-palmitoylglycine levels	Weighted mode	22	-0.0290391288869489	0.0324811593534328	0.381438117824227	-0.0927022012196771	0.0346239434457793	0.97137845476523	0.911464893017372	1.03523033043918
GCST90199924	ebi-a-GCST90018935	Urolithiasis	N-methyltaurine levels	MR Egger	30	-0.218333169922733	0.0697338578918872	0.0040526894209016	-0.355011531390832	-0.0816548084546346	0.803857575880181	0.701165357750176	0.921590028881884
GCST90199924	ebi-a-GCST90018935	Urolithiasis	N-methyltaurine levels	Weighted median	30	-0.0283318997971382	0.041750127570833	0.497387346927397	-0.110162149835971	0.0534983502416944	0.972065684851565	0.895688887714687	1.05495525134497
GCST90199924	ebi-a-GCST90018935	Urolithiasis	N-methyltaurine levels	Inverse variance weighted	30	-0.010521670527842	0.0328798527882587	0.748965618408763	-0.0749661819928291	0.053922840937145	0.989533488622533	0.927774861294943	1.05540316509416
GCST90199924	ebi-a-GCST90018935	Urolithiasis	N-methyltaurine levels	Simple mode	30	-0.0510923035755783	0.0776226870185357	0.515592680300621	-0.203232770131908	0.101048162980752	0.95019096046138	0.816088258343731	1.10632992462715
GCST90199924	ebi-a-GCST90018935	Urolithiasis	N-methyltaurine levels	Weighted mode	30	-0.0304806645798654	0.0653882267635861	0.644591307571295	-0.158641589036494	0.0976802598767633	0.969979186840994	0.853302137009844	1.10261018002567
GCST90199925	ebi-a-GCST90018935	Urolithiasis	Succinimide levels	MR Egger	21	0.00551857821431347	0.0379205393522735	0.885825202633665	-0.0688056789161426	0.0798428353447696	1.00553383361687	0.933508062752936	1.08311682661474
GCST90199925	ebi-a-GCST90018935	Urolithiasis	Succinimide levels	Weighted median	21	0.0160409352707792	0.0322383000478448	0.618784434601662	-0.0471461328229966	0.079228003364555	1.01617028176035	0.953947984292253	1.08245109642851
GCST90199925	ebi-a-GCST90018935	Urolithiasis	Succinimide levels	Inverse variance weighted	21	0.0197492749774974	0.0229433046770671	0.3893559286468	-0.0252196021895542	0.064718152144549	1.01994558208662	0.975095755351655	1.06685829028437
GCST90199925	ebi-a-GCST90018935	Urolithiasis	Succinimide levels	Simple mode	21	0.0148631776180825	0.0449946912954629	0.744584547216073	-0.0733264173210248	0.10305277255719	1.01497418392951	0.929297441731524	1.10854990854586
GCST90199925	ebi-a-GCST90018935	Urolithiasis	Succinimide levels	Weighted mode	21	0.0281827398881015	0.037817477394744	0.464800808601722	-0.0459395158055967	0.1023049955818	1.02858363050582	0.955099728881387	1.10772127030509
GCST90199926	ebi-a-GCST90018935	Urolithiasis	N-acetylcarnosine levels	MR Egger	28	0.0206620021841054	0.0285170330578768	0.475198667494078	-0.0352313826093332	0.076555386977544	1.02087693914145	0.965382017803022	1.07956198235657
GCST90199926	ebi-a-GCST90018935	Urolithiasis	N-acetylcarnosine levels	Weighted median	28	0.0173302449763902	0.0237579732498036	0.465726663863101	-0.0292353825932249	0.0638958725460053	1.01748128493013	0.971187836848634	1.06598139505367
GCST90199926	ebi-a-GCST90018935	Urolithiasis	N-acetylcarnosine levels	Inverse variance weighted	28	0.0355301789933228	0.02166424447903	0.100997315993316	-0.00693174018557595	0.0779920981722215	1.03616891819108	0.993092228910931	1.08111411585878
GCST90199926	ebi-a-GCST90018935	Urolithiasis	N-acetylcarnosine levels	Simple mode	28	0.0803761522295846	0.0627816637607101	0.211347844018577	-0.0426759087414072	0.203428213200576	1.08369462516777	0.958221891087673	1.22559717278475
GCST90199926	ebi-a-GCST90018935	Urolithiasis	N-acetylcarnosine levels	Weighted mode	28	0.0256116216594545	0.0194811961148974	0.199674355549837	-0.0125715227257443	0.0637947660446533	1.02594241727449	0.987507168763623	1.06587362285263
GCST90199927	ebi-a-GCST90018935	Urolithiasis	Histidine betaine (hercynine) levels	MR Egger	16	-0.242558998289995	0.124861184715139	0.0724512358056648	-0.487286920331668	0.0021689237516779	0.784617455124995	0.61429075514979	1.00217127756824
GCST90199927	ebi-a-GCST90018935	Urolithiasis	Histidine betaine (hercynine) levels	Weighted median	16	-0.0519816852435031	0.0709194373536013	0.463577885964401	-0.190983782456562	0.0870204119695555	0.949346253729139	0.826145986100969	1.09091894729535
GCST90199927	ebi-a-GCST90018935	Urolithiasis	Histidine betaine (hercynine) levels	Inverse variance weighted	16	-0.0350954166561882	0.0484378897055315	0.468731390064211	-0.13003368047903	0.0598428471666535	0.965513285813009	0.878065856743853	1.06166968903493
GCST90199927	ebi-a-GCST90018935	Urolithiasis	Histidine betaine (hercynine) levels	Simple mode	16	-0.133861843416281	0.131401940325961	0.324486276542502	-0.391409646455165	0.123685959622602	0.874710903325954	0.676103136050026	1.13166042812246
GCST90199927	ebi-a-GCST90018935	Urolithiasis	Histidine betaine (hercynine) levels	Weighted mode	16	0.118410839004019	0.130592986369698	0.378892235975994	-0.137551414280589	0.374373092288628	1.12570650051458	0.871489541837444	1.45407955513613
GCST90199928	ebi-a-GCST90018935	Urolithiasis	2-stearoyl-GPE (18:0) levels	MR Egger	32	-0.149837979567868	0.128267567603906	0.251939244413916	-0.401242412071523	0.101566452935787	0.860847440001007	0.669487749453381	1.10690347293336
GCST90199928	ebi-a-GCST90018935	Urolithiasis	2-stearoyl-GPE (18:0) levels	Weighted median	32	0.0941246121640874	0.0477097455530117	0.0485116020452394	0.000613510880184423	0.18763571344799	1.09869664835417	1.00061369911648	1.20639396219596
GCST90199928	ebi-a-GCST90018935	Urolithiasis	2-stearoyl-GPE (18:0) levels	Inverse variance weighted	32	0.0816048227536083	0.0528460640232016	0.122540206494429	-0.0219734627318667	0.185183108239083	1.08502694713551	0.978266195219081	1.20343877950986
GCST90199928	ebi-a-GCST90018935	Urolithiasis	2-stearoyl-GPE (18:0) levels	Simple mode	32	0.149264297532111	0.0978090627113584	0.137129468199557	-0.0424414653821512	0.340970060446374	1.16097979275765	0.958446566182495	1.4063111359042
GCST90199928	ebi-a-GCST90018935	Urolithiasis	2-stearoyl-GPE (18:0) levels	Weighted mode	32	0.127316480920106	0.0768760357449358	0.107785542480888	-0.0233605491399684	0.27799351098018	1.13577641247176	0.976910196137548	1.32047762857579
GCST90199929	ebi-a-GCST90018935	Urolithiasis	Margaroylcarnitine (C17) levels	MR Egger	26	0.0541510079083684	0.0823916933233387	0.51728143155081	-0.107336711005375	0.215638726822112	1.05564400071209	0.898223180436741	1.24065408298367
GCST90199929	ebi-a-GCST90018935	Urolithiasis	Margaroylcarnitine (C17) levels	Weighted median	26	-0.0273790402186955	0.0545029608445944	0.615428081645127	-0.1342048434741	0.0794467630367095	0.972992368379775	0.874410928884105	1.08268791897815
GCST90199929	ebi-a-GCST90018935	Urolithiasis	Margaroylcarnitine (C17) levels	Inverse variance weighted	26	-0.00744432520773426	0.0341249191979191	0.827312832715627	-0.0743291668356557	0.0594405164201871	0.992583315150698	0.928366056224106	1.06124263259117
GCST90199929	ebi-a-GCST90018935	Urolithiasis	Margaroylcarnitine (C17) levels	Simple mode	26	-0.129069381314356	0.110633013155239	0.254362565012235	-0.345910087098624	0.087771324469913	0.878912983292108	0.707576104466945	1.09173843961476
GCST90199929	ebi-a-GCST90018935	Urolithiasis	Margaroylcarnitine (C17) levels	Weighted mode	26	-0.0748475673421006	0.0761262856995683	0.33492789128768	-0.224055087313255	0.0743599526290533	0.927884915512962	0.799271103458952	1.07719447470393
GCST90199930	ebi-a-GCST90018935	Urolithiasis	(R)-3-hydroxybutyrylcarnitine levels	MR Egger	24	-0.0275907648920257	0.109209400245666	0.802891245845708	-0.241641189373531	0.186459659589479	0.972786383695216	0.78533791459281	1.20497601187824
GCST90199930	ebi-a-GCST90018935	Urolithiasis	(R)-3-hydroxybutyrylcarnitine levels	Weighted median	24	-0.0617872765389819	0.0580714575201397	0.287334583525193	-0.175607333278456	0.0520327802004918	0.940082843198674	0.838947345371742	1.05341027294735
GCST90199930	ebi-a-GCST90018935	Urolithiasis	(R)-3-hydroxybutyrylcarnitine levels	Inverse variance weighted	24	-0.05578845900541	0.0402569413354242	0.165805025671304	-0.134692064022841	0.0231151460120215	0.945739177337364	0.873985001680178	1.02338437139228
GCST90199930	ebi-a-GCST90018935	Urolithiasis	(R)-3-hydroxybutyrylcarnitine levels	Simple mode	24	-0.0596906965992822	0.0981879361506096	0.549194989500984	-0.252139051454477	0.132757658255913	0.942055869610451	0.777136668571418	1.1419732170133
GCST90199930	ebi-a-GCST90018935	Urolithiasis	(R)-3-hydroxybutyrylcarnitine levels	Weighted mode	24	-0.115633260979401	0.0860663174062059	0.192204613126123	-0.284323243095564	0.0530567211367628	0.890801855199404	0.752523357408312	1.0544894552637
GCST90199931	ebi-a-GCST90018935	Urolithiasis	Lanthionine levels	MR Egger	28	0.17908239556239	0.126581360420409	0.16900395629167	-0.0690170708616107	0.427181861986391	1.19611929502975	0.9333107475236	1.53293141832837
GCST90199931	ebi-a-GCST90018935	Urolithiasis	Lanthionine levels	Weighted median	28	0.00940687622594347	0.0497146189772162	0.849922347515932	-0.0880337769694003	0.106847529421287	1.00945125994767	0.915729945618597	1.11276457768516
GCST90199931	ebi-a-GCST90018935	Urolithiasis	Lanthionine levels	Inverse variance weighted	28	-0.0109559068156865	0.0412288330518963	0.790443999824925	-0.0917644195974033	0.0698526059660303	0.989103890554022	0.912320048955482	1.07235011159646
GCST90199931	ebi-a-GCST90018935	Urolithiasis	Lanthionine levels	Simple mode	28	-0.0367011859048931	0.0845913329321154	0.667833919072559	-0.202500198451839	0.129097826642053	0.963964138388955	0.816686320525192	1.13780142601433
GCST90199931	ebi-a-GCST90018935	Urolithiasis	Lanthionine levels	Weighted mode	28	0.00534022043204008	0.0651222181590034	0.935249184445105	-0.122299327159607	0.132979768023687	1.00535450482512	0.884883459204905	1.14222688858976
GCST90199932	ebi-a-GCST90018935	Urolithiasis	Mannonate levels	MR Egger	23	-0.0155722481122388	0.0358654308930619	0.668582113076372	-0.0858684926626401	0.0547239964381625	0.984548372420788	0.917714909529143	1.05624904594147
GCST90199932	ebi-a-GCST90018935	Urolithiasis	Mannonate levels	Weighted median	23	-0.0065673155681331	0.016953760542592	0.698485045499525	-0.0397966862316134	0.0266620550953473	0.993454202118505	0.960984800733	1.02702066770891
GCST90199932	ebi-a-GCST90018935	Urolithiasis	Mannonate levels	Inverse variance weighted	23	-0.0373263129362888	0.0301255780135316	0.215336625397223	-0.0963724458428108	0.0217198199702332	0.963361726660297	0.908125725423961	1.02195741229623
GCST90199932	ebi-a-GCST90018935	Urolithiasis	Mannonate levels	Simple mode	23	0.00912142421368389	0.0653955086627816	0.890339175973342	-0.119053772765368	0.137296621192736	1.00916315117681	0.887760062164918	1.14716837251
GCST90199932	ebi-a-GCST90018935	Urolithiasis	Mannonate levels	Weighted mode	23	-0.00384098549392253	0.0161425763889919	0.814128728788943	-0.0354804352163466	0.0277984642285015	0.99616638165547	0.965141616832211	1.02818844678736
GCST90199933	ebi-a-GCST90018935	Urolithiasis	3b-hydroxy-5-cholenoic acid levels	MR Egger	30	0.0170499691211715	0.0791888957905516	0.831088162629053	-0.13816026662831	0.172260204870653	1.01719614945298	0.870959094882206	1.18798691298116
GCST90199933	ebi-a-GCST90018935	Urolithiasis	3b-hydroxy-5-cholenoic acid levels	Weighted median	30	0.0111410334564146	0.0420287399883451	0.790946824877408	-0.0712352969207418	0.0935173638335711	1.01120332588874	0.93124274779559	1.0980296691802
GCST90199933	ebi-a-GCST90018935	Urolithiasis	3b-hydroxy-5-cholenoic acid levels	Inverse variance weighted	30	0.0125143497677988	0.0293700950187145	0.670041125887004	-0.0450510364688817	0.0700797360044792	1.01259298191055	0.9559486923424	1.07259370218086
GCST90199933	ebi-a-GCST90018935	Urolithiasis	3b-hydroxy-5-cholenoic acid levels	Simple mode	30	0.00639414356125934	0.075767357556164	0.933324827900278	-0.142109877248822	0.154898164371341	1.00641462973778	0.86752592988644	1.16753905797699
GCST90199933	ebi-a-GCST90018935	Urolithiasis	3b-hydroxy-5-cholenoic acid levels	Weighted mode	30	0.00068295048061584	0.0622102337816573	0.991316091437759	-0.121249107731433	0.122615008692664	1.00068318374439	0.885813269172215	1.13044912407396
GCST90199934	ebi-a-GCST90018935	Urolithiasis	2-hydroxydecanoate levels	MR Egger	18	-0.0265101325957618	0.0827698163606123	0.752895246340677	-0.188738972662562	0.135718707471038	0.973838176276965	0.828002609805726	1.1453596671597
GCST90199934	ebi-a-GCST90018935	Urolithiasis	2-hydroxydecanoate levels	Weighted median	18	-0.0577355732955022	0.051802900239986	0.265054473202932	-0.159269257765875	0.0437981111748702	0.943899506676208	0.85276671399345	1.04477140592337
GCST90199934	ebi-a-GCST90018935	Urolithiasis	2-hydroxydecanoate levels	Inverse variance weighted	18	-0.0341656237747498	0.0367609382691502	0.352681718637774	-0.106217062782284	0.0378858152327846	0.966411430672736	0.899229437646584	1.03861263236579
GCST90199934	ebi-a-GCST90018935	Urolithiasis	2-hydroxydecanoate levels	Simple mode	18	-0.0149092538900213	0.0922952170996787	0.87357340294645	-0.195807879405392	0.165989371625349	0.985201338735726	0.822170175328828	1.18056055421673
GCST90199934	ebi-a-GCST90018935	Urolithiasis	2-hydroxydecanoate levels	Weighted mode	18	-0.0782568131873301	0.0656429234936498	0.249575246070525	-0.206916943234884	0.0504033168602236	0.924726913980476	0.813087179574031	1.05169517724759
GCST90199935	ebi-a-GCST90018935	Urolithiasis	Glycohyocholate levels	MR Egger	18	0.0629507787174564	0.0969372220298915	0.525295146821398	-0.127046176461131	0.252947733896044	1.06497441853445	0.880693004371922	1.28781596595245
GCST90199935	ebi-a-GCST90018935	Urolithiasis	Glycohyocholate levels	Weighted median	18	-0.0172761941554804	0.05464116709032	0.751869360699991	-0.124372881652507	0.0898204933415468	0.982872183590443	0.883050506153146	1.09397788976331
GCST90199935	ebi-a-GCST90018935	Urolithiasis	Glycohyocholate levels	Inverse variance weighted	18	-0.0557035666178945	0.0390750683621431	0.153997516943355	-0.132290700607695	0.0208835673719059	0.945819466802029	0.876086279244374	1.02110315499205
GCST90199935	ebi-a-GCST90018935	Urolithiasis	Glycohyocholate levels	Simple mode	18	-0.00696087025476932	0.0895952270715328	0.93897983919079	-0.182567515314974	0.168645774805435	0.993063300486933	0.833128393103582	1.18370076801763
GCST90199935	ebi-a-GCST90018935	Urolithiasis	Glycohyocholate levels	Weighted mode	18	-0.00457567148045712	0.0774393148247355	0.953571688571342	-0.156356728536939	0.147205385576024	0.995434780955909	0.855254042423499	1.15859189665902
GCST90199936	ebi-a-GCST90018935	Urolithiasis	3-methyl catechol sulfate (2) levels	MR Egger	25	0.0570251943905398	0.053416905915988	0.296801414434511	-0.0476719412047966	0.161722329985876	1.05868248291943	0.953446522294325	1.17553378551678
GCST90199936	ebi-a-GCST90018935	Urolithiasis	3-methyl catechol sulfate (2) levels	Weighted median	25	0.0433605490485097	0.0466777190229841	0.352922971553987	-0.048127780236539	0.134848878333558	1.04431435352713	0.953012003197691	1.14436383311383
GCST90199936	ebi-a-GCST90018935	Urolithiasis	3-methyl catechol sulfate (2) levels	Inverse variance weighted	25	0.0589511717038237	0.0286422790253561	0.0395721680752052	0.0028123048141258	0.115090038593522	1.06072344615706	1.00281626305303	1.12197445402599
GCST90199936	ebi-a-GCST90018935	Urolithiasis	3-methyl catechol sulfate (2) levels	Simple mode	25	0.0130856885277508	0.0697171916963717	0.852692274295442	-0.123560007197138	0.149731384252639	1.01317168082999	0.883768607175847	1.16152219766685
GCST90199936	ebi-a-GCST90018935	Urolithiasis	3-methyl catechol sulfate (2) levels	Weighted mode	25	0.0378860668183619	0.0413693902894204	0.368882769306374	-0.043197938148902	0.118970071785626	1.03861289366578	0.95772180162368	1.12633620855241
GCST90199937	ebi-a-GCST90018935	Urolithiasis	2-aminooctanoate levels	MR Egger	29	-0.000553330036335169	0.062949449758582	0.993051257125806	-0.123934251563156	0.122827591490486	0.999446823022497	0.883437923635833	1.13068946365667
GCST90199937	ebi-a-GCST90018935	Urolithiasis	2-aminooctanoate levels	Weighted median	29	-0.0133865206590761	0.0384677752174184	0.727845359360191	-0.0887833600852162	0.062010318767064	0.986702680334663	0.915043787111258	1.06397332356428
GCST90199937	ebi-a-GCST90018935	Urolithiasis	2-aminooctanoate levels	Inverse variance weighted	29	-0.00158336544540514	0.0353094605278324	0.964232827335864	-0.0707899080799566	0.0676231771891463	0.998417887416329	0.931657605303115	1.06996204639854
GCST90199937	ebi-a-GCST90018935	Urolithiasis	2-aminooctanoate levels	Simple mode	29	-0.149600844335165	0.0772379822704878	0.062909719388564	-0.300987289585321	0.00178560091499133	0.861051601464995	0.740087179501876	1.00178719604959
GCST90199937	ebi-a-GCST90018935	Urolithiasis	2-aminooctanoate levels	Weighted mode	29	-0.0146693850000632	0.0375348902278957	0.698888223345996	-0.0882377698467388	0.0588989998466123	0.985437686232306	0.915543162284008	1.06066810768845
GCST90199938	ebi-a-GCST90018935	Urolithiasis	3-methyl catechol sulfate (1) levels	MR Egger	27	0.0590405531062271	0.0503247014655986	0.251775728470619	-0.0395958617663463	0.1576769679788	1.06081825934344	0.961177809371517	1.17078793162347
GCST90199938	ebi-a-GCST90018935	Urolithiasis	3-methyl catechol sulfate (1) levels	Weighted median	27	0.0332188390153955	0.042595378976503	0.435467663523902	-0.0502681037785504	0.116705781809341	1.03377674517411	0.950974430481694	1.12378874195541
GCST90199938	ebi-a-GCST90018935	Urolithiasis	3-methyl catechol sulfate (1) levels	Inverse variance weighted	27	2.76467135009377e-05	0.0304301347207422	0.999275097431309	-0.0596154173391537	0.0596707107661556	1.00002764709567	0.942126789548682	1.06148695276437
GCST90199938	ebi-a-GCST90018935	Urolithiasis	3-methyl catechol sulfate (1) levels	Simple mode	27	0.0764281417704975	0.0788255854421224	0.34118703567679	-0.0780700056960623	0.230926289237057	1.07942462200802	0.924899676031505	1.25976637768599
GCST90199938	ebi-a-GCST90018935	Urolithiasis	3-methyl catechol sulfate (1) levels	Weighted mode	27	0.0412290201136933	0.0404283350623333	0.317216998595448	-0.0380105166084798	0.120468556835867	1.04209073795791	0.962702816469359	1.12802527172437
GCST90199939	ebi-a-GCST90018935	Urolithiasis	4-methylcatechol sulfate levels	MR Egger	21	0.29236810121837	0.243557066440011	0.244733828323356	-0.185003749004051	0.769739951440791	1.33959603382597	0.831101168044639	2.15920468270343
GCST90199939	ebi-a-GCST90018935	Urolithiasis	4-methylcatechol sulfate levels	Weighted median	21	0.0682148191757316	0.0656200712082878	0.298552741687594	-0.0604005203925124	0.196830158743976	1.07059526817106	0.941387413210845	1.21753723509108
GCST90199939	ebi-a-GCST90018935	Urolithiasis	4-methylcatechol sulfate levels	Inverse variance weighted	21	0.131416612525149	0.0764897519553213	0.0857794028036231	-0.018503301307281	0.281336526357578	1.14044280511151	0.981666833802576	1.32489939248796
GCST90199939	ebi-a-GCST90018935	Urolithiasis	4-methylcatechol sulfate levels	Simple mode	21	-0.0323144455629183	0.117889859754161	0.78681343720065	-0.263378570681073	0.198749679555237	0.968202087357822	0.76845092924699	1.21987656763279
GCST90199939	ebi-a-GCST90018935	Urolithiasis	4-methylcatechol sulfate levels	Weighted mode	21	-0.0323144455629183	0.0965319994604901	0.741296190559881	-0.221517164505479	0.156888273379642	0.968202087357822	0.80130216807444	1.1698649015473
GCST90199940	ebi-a-GCST90018935	Urolithiasis	Guaiacol sulfate levels	MR Egger	24	0.0596274469606531	0.106250550833119	0.580335511663598	-0.14862363267226	0.267878526593566	1.06144102979271	0.861893442393704	1.30718834174952
GCST90199940	ebi-a-GCST90018935	Urolithiasis	Guaiacol sulfate levels	Weighted median	24	-0.0280087963513826	0.0588178066015961	0.633934844388258	-0.143291697290511	0.0872741045877456	0.972379813369112	0.866501275953353	1.09119574048804
GCST90199940	ebi-a-GCST90018935	Urolithiasis	Guaiacol sulfate levels	Inverse variance weighted	24	-0.0504510553366454	0.0476394128968061	0.289591012751429	-0.143824304614385	0.0429221939410945	0.950800464142121	0.86603989390627	1.04385667331708
GCST90199940	ebi-a-GCST90018935	Urolithiasis	Guaiacol sulfate levels	Simple mode	24	-0.0675025828343814	0.106111676770172	0.530960973823438	-0.275481469303919	0.140476303635156	0.934725306372251	0.759206500588624	1.15082180894829
GCST90199940	ebi-a-GCST90018935	Urolithiasis	Guaiacol sulfate levels	Weighted mode	24	0.0167934619090686	0.0797959544864212	0.835165840481172	-0.139606608884317	0.173193532702454	1.01693526476536	0.869700300483229	1.18909621182008
GCST90199941	ebi-a-GCST90018935	Urolithiasis	Gamma-CEHC glucuronide levels	MR Egger	31	0.0265055777027992	0.0222608738554151	0.243434584274033	-0.0171257350538144	0.0701368904594128	1.02685997476546	0.983020076781898	1.0726550074412
GCST90199941	ebi-a-GCST90018935	Urolithiasis	Gamma-CEHC glucuronide levels	Weighted median	31	0.0231503907764683	0.0234401617922063	0.323330046925814	-0.0227923263362561	0.0690931078891928	1.02342044096902	0.97746545652904	1.07153597295651
GCST90199941	ebi-a-GCST90018935	Urolithiasis	Gamma-CEHC glucuronide levels	Inverse variance weighted	31	0.0185261487382142	0.0148073669802298	0.210881935487429	-0.0104962905430363	0.0475485880194646	1.01869882251014	0.989558603286143	1.04869715400116
GCST90199941	ebi-a-GCST90018935	Urolithiasis	Gamma-CEHC glucuronide levels	Simple mode	31	0.0741683389141827	0.040997801338858	0.08047036925001	-0.00618735170997903	0.154524029538344	1.07698808924277	0.993831750532875	1.16710232265056
GCST90199941	ebi-a-GCST90018935	Urolithiasis	Gamma-CEHC glucuronide levels	Weighted mode	31	0.0278286852376259	0.0191450150647966	0.156446549926732	-0.00969554428937544	0.0653529147646273	1.02821952014932	0.990351305964996	1.06753570702463
GCST90199942	ebi-a-GCST90018935	Urolithiasis	Dimethyl sulfone levels	MR Egger	23	0.0535079957013394	0.0575084265667242	0.362718050892235	-0.0592085203694401	0.166224511772119	1.05496542692235	0.942510216086693	1.1808381840384
GCST90199942	ebi-a-GCST90018935	Urolithiasis	Dimethyl sulfone levels	Weighted median	23	0.0477605774118757	0.0505097771949816	0.344367472977008	-0.0512385858902882	0.14675974071404	1.04891949023929	0.950051974494109	1.15807569116385
GCST90199942	ebi-a-GCST90018935	Urolithiasis	Dimethyl sulfone levels	Inverse variance weighted	23	0.0244513473319614	0.0338038109828773	0.469476498408344	-0.0418041221944781	0.0907068168584008	1.0247527329398	0.959057620277098	1.09494793791867
GCST90199942	ebi-a-GCST90018935	Urolithiasis	Dimethyl sulfone levels	Simple mode	23	-0.0740594139171127	0.0847912673097088	0.391861960487594	-0.240250297844142	0.0921314700099166	0.928616519457324	0.786430994447459	1.09650897065025
GCST90199942	ebi-a-GCST90018935	Urolithiasis	Dimethyl sulfone levels	Weighted mode	23	0.0739604798920729	0.0511255982444642	0.162095559186959	-0.026245692667077	0.174166652451223	1.07676425081594	0.974095732027362	1.19025390802415
GCST90199943	ebi-a-GCST90018935	Urolithiasis	2-piperidinone levels	MR Egger	22	-0.032080140035094	0.113385299462565	0.780137873388945	-0.25431532698172	0.190155046911532	0.968428969037718	0.775447244051685	1.2094371026083
GCST90199943	ebi-a-GCST90018935	Urolithiasis	2-piperidinone levels	Weighted median	22	-0.0786162862160166	0.0630239730444416	0.212249806832419	-0.202143273383122	0.0449107009510889	0.924394559335844	0.816977868373539	1.04593445478625
GCST90199943	ebi-a-GCST90018935	Urolithiasis	2-piperidinone levels	Inverse variance weighted	22	-0.0362361606985539	0.0477887123076213	0.448296704687318	-0.129902036821492	0.0574297154243838	0.964412510255343	0.878181456153592	1.05911082888357
GCST90199943	ebi-a-GCST90018935	Urolithiasis	2-piperidinone levels	Simple mode	22	-0.0715867121665859	0.112056356694462	0.529830230729147	-0.291217171287731	0.148043746954559	0.930915552390527	0.747353356702099	1.15956362263051
GCST90199943	ebi-a-GCST90018935	Urolithiasis	2-piperidinone levels	Weighted mode	22	-0.0886815333484763	0.0862980251714466	0.315820581554079	-0.257825662684512	0.080462595987559	0.915136967778135	0.772729936027271	1.08378830785275
GCST90199944	ebi-a-GCST90018935	Urolithiasis	Indolin-2-one levels	MR Egger	18	-0.082055855987594	0.0859794218361617	0.354095832063315	-0.250575522786471	0.0864638108112829	0.92122050157836	0.778352694429606	1.09031190950035
GCST90199944	ebi-a-GCST90018935	Urolithiasis	Indolin-2-one levels	Weighted median	18	-0.0850565697142394	0.0510018952518145	0.0953725344561839	-0.185020284407796	0.014907144979317	0.918460325893656	0.831087425564892	1.01501881064715
GCST90199944	ebi-a-GCST90018935	Urolithiasis	Indolin-2-one levels	Inverse variance weighted	18	-0.0427001219615727	0.0397859385331535	0.28316050206607	-0.120680561486554	0.0352803175634081	0.958198689730948	0.886317038174484	1.03591005188524
GCST90199944	ebi-a-GCST90018935	Urolithiasis	Indolin-2-one levels	Simple mode	18	-0.0703649205803277	0.0862268736286175	0.42576220226526	-0.239369592892418	0.0986397517317626	0.932053632286601	0.78712391320216	1.10366863322005
GCST90199944	ebi-a-GCST90018935	Urolithiasis	Indolin-2-one levels	Weighted mode	18	-0.0898542150249889	0.0742008360588401	0.242477396962388	-0.235287853700316	0.0555794236503378	0.914064432418715	0.790343313634418	1.05715297668656
GCST90199945	ebi-a-GCST90018935	Urolithiasis	Sphingomyelin (d18:1/14:0, d16:1/16:0) levels	MR Egger	28	-0.0417245722828584	0.0346372784812043	0.23920333216777	-0.109613638106019	0.026164493540302	0.959133916260659	0.896180318341396	1.02650978881581
GCST90199945	ebi-a-GCST90018935	Urolithiasis	Sphingomyelin (d18:1/14:0, d16:1/16:0) levels	Weighted median	28	-0.0222479648077403	0.0291389129975834	0.445156981919989	-0.0793602342830037	0.0348643046675231	0.977997695971223	0.923707113533986	1.03547918957304
GCST90199945	ebi-a-GCST90018935	Urolithiasis	Sphingomyelin (d18:1/14:0, d16:1/16:0) levels	Inverse variance weighted	28	-0.000356920333352463	0.0270543743829107	0.989474051083291	-0.0533834941238574	0.0526696534571525	0.999643143355132	0.948016384049468	1.05408137545942
GCST90199945	ebi-a-GCST90018935	Urolithiasis	Sphingomyelin (d18:1/14:0, d16:1/16:0) levels	Simple mode	28	0.0586070718202444	0.0705550676274911	0.413452621011577	-0.0796808607296383	0.196895004370127	1.06035851413286	0.923410996078524	1.21761618961535
GCST90199945	ebi-a-GCST90018935	Urolithiasis	Sphingomyelin (d18:1/14:0, d16:1/16:0) levels	Weighted mode	28	-0.0219404371774562	0.0245725928591121	0.379809603188893	-0.0701027191813159	0.0262218448264035	0.978298503536036	0.932298050094886	1.0265686621606
GCST90199946	ebi-a-GCST90018935	Urolithiasis	3-acetylphenol sulfate levels	MR Egger	21	0.0438098262925433	0.0878134947060284	0.623579339752348	-0.128304623331272	0.215924275916359	1.04478364561503	0.879585396096274	1.24100840121855
GCST90199946	ebi-a-GCST90018935	Urolithiasis	3-acetylphenol sulfate levels	Weighted median	21	-0.0354726097213219	0.0610567421304676	0.561255437788172	-0.155143824297038	0.0841986048543946	0.965149169572684	0.856292013029972	1.08784492363849
GCST90199946	ebi-a-GCST90018935	Urolithiasis	3-acetylphenol sulfate levels	Inverse variance weighted	21	-0.0486283461300068	0.0418327380483624	0.245053890081291	-0.130620512704797	0.0333638204447835	0.95253507726921	0.877550730563874	1.03392663446962
GCST90199946	ebi-a-GCST90018935	Urolithiasis	3-acetylphenol sulfate levels	Simple mode	21	-0.00603255227975086	0.109258126990759	0.956516014358441	-0.220178481181639	0.208113376622137	0.993985607029742	0.802375576240702	1.23135276825263
GCST90199946	ebi-a-GCST90018935	Urolithiasis	3-acetylphenol sulfate levels	Weighted mode	21	-0.00880901486094621	0.104737991544167	0.933808922892447	-0.214095478287513	0.19647744856562	0.991229670832841	0.807271304461272	1.21710787304037
GCST90199947	ebi-a-GCST90018935	Urolithiasis	Sphingomyelin (d18:2/16:0, d18:1/16:1) levels	MR Egger	24	0.252480113187265	0.148714584945205	0.103657555394407	-0.0390004733053372	0.543960699679867	1.28721389731853	0.961750253944731	1.72281692742363
GCST90199947	ebi-a-GCST90018935	Urolithiasis	Sphingomyelin (d18:2/16:0, d18:1/16:1) levels	Weighted median	24	-0.0832947978116453	0.0683416321606817	0.222920019669381	-0.217244396846581	0.0506548012232908	0.920079869703953	0.804733270995987	1.05195969539908
GCST90199947	ebi-a-GCST90018935	Urolithiasis	Sphingomyelin (d18:2/16:0, d18:1/16:1) levels	Inverse variance weighted	24	-0.00183031579170036	0.0517779161960609	0.971801170597304	-0.10331503153598	0.099654399952579	0.998171358214772	0.901842819796448	1.10478903694682
GCST90199947	ebi-a-GCST90018935	Urolithiasis	Sphingomyelin (d18:2/16:0, d18:1/16:1) levels	Simple mode	24	-0.100708614748275	0.139389934965261	0.477272555344038	-0.373912887280186	0.172495657783637	0.904196464018304	0.688036845979413	1.18826666089285
GCST90199947	ebi-a-GCST90018935	Urolithiasis	Sphingomyelin (d18:2/16:0, d18:1/16:1) levels	Weighted mode	24	-0.139723225626166	0.0979797451489827	0.167288993933998	-0.331763526118173	0.0523170748658398	0.8695988847813	0.717657009929331	1.05370979444254
GCST90199948	ebi-a-GCST90018935	Urolithiasis	S-allylcysteine levels	MR Egger	18	-0.128793728020639	0.0597104979125217	0.046562950315706	-0.245826303929182	-0.0117611521120967	0.879155291945898	0.782058053539739	0.988307739889801
GCST90199948	ebi-a-GCST90018935	Urolithiasis	S-allylcysteine levels	Weighted median	18	-0.072592845083853	0.0406725010373423	0.0742915084181251	-0.152310947117044	0.00712525694933784	0.929979398636598	0.858721222334325	1.00715070199089
GCST90199948	ebi-a-GCST90018935	Urolithiasis	S-allylcysteine levels	Inverse variance weighted	18	-0.0351499194495745	0.0287328248777721	0.221202547285641	-0.0914662562100077	0.0211664173108588	0.96546066407591	0.912592109948965	1.02139201480717
GCST90199948	ebi-a-GCST90018935	Urolithiasis	S-allylcysteine levels	Simple mode	18	-0.0535417539699042	0.0763264999868713	0.492493707782394	-0.203141693944172	0.0960581860043635	0.947866362993946	0.816162587935934	1.10082311462909
GCST90199948	ebi-a-GCST90018935	Urolithiasis	S-allylcysteine levels	Weighted mode	18	-0.0752308288310959	0.048988350216014	0.143016676205292	-0.171247995254483	0.0207863375922916	0.927529361098136	0.842612583636338	1.02100387818373
GCST90199949	ebi-a-GCST90018935	Urolithiasis	6-oxopiperidine-2-carboxylate levels	MR Egger	27	0.0170692210860215	0.0579240409269286	0.770669356902457	-0.0964618991307585	0.130600341302802	1.01721573266601	0.908044494225205	1.13951227430339
GCST90199949	ebi-a-GCST90018935	Urolithiasis	6-oxopiperidine-2-carboxylate levels	Weighted median	27	-0.0278731866364073	0.0443845746694688	0.53000875534077	-0.114866952988566	0.0591205797157515	0.972511686459884	0.891484745397984	1.06090315642903
GCST90199949	ebi-a-GCST90018935	Urolithiasis	6-oxopiperidine-2-carboxylate levels	Inverse variance weighted	27	-0.00966697163174031	0.0322085231983662	0.764072607669604	-0.072795677100538	0.0534617338370574	0.990379603338064	0.929790788168464	1.05491662338382
GCST90199949	ebi-a-GCST90018935	Urolithiasis	6-oxopiperidine-2-carboxylate levels	Simple mode	27	-0.0312597642478551	0.0793963705731932	0.69699976406782	-0.186876650571314	0.124357122075603	0.969223770689017	0.829546054106701	1.13242021105172
GCST90199949	ebi-a-GCST90018935	Urolithiasis	6-oxopiperidine-2-carboxylate levels	Weighted mode	27	-0.00729106909597754	0.0509012962614316	0.887205511701569	-0.107057609768384	0.0924754715764285	0.992735446267386	0.898473910625421	1.09688623634012
GCST90199950	ebi-a-GCST90018935	Urolithiasis	2-aminophenol sulfate levels	MR Egger	34	0.00344640075150774	0.0772924974961943	0.964711943558505	-0.148046894341033	0.154939695844049	1.003452346419	0.862390672751486	1.16758754860045
GCST90199950	ebi-a-GCST90018935	Urolithiasis	2-aminophenol sulfate levels	Weighted median	34	0.0585439961731511	0.0497276673422305	0.239078888766882	-0.0389222318176206	0.156010224163923	1.06029163344272	0.961825505659276	1.16883815342166
GCST90199950	ebi-a-GCST90018935	Urolithiasis	2-aminophenol sulfate levels	Inverse variance weighted	34	0.0330490193946592	0.0356852566954485	0.354380862462731	-0.0368940837284199	0.102992122517738	1.03360120450487	0.963778209737894	1.10848267698899
GCST90199950	ebi-a-GCST90018935	Urolithiasis	2-aminophenol sulfate levels	Simple mode	34	0.00801900775074416	0.0950274607927658	0.933259231920393	-0.178234815403077	0.194272830904565	1.008051246109	0.836745919588219	1.21442757113411
GCST90199950	ebi-a-GCST90018935	Urolithiasis	2-aminophenol sulfate levels	Weighted mode	34	0.0798465473683286	0.0705741391910781	0.266048076230679	-0.0584787654461845	0.218171860182842	1.08312084717738	0.943198268581414	1.24380080908618
GCST90199951	ebi-a-GCST90018935	Urolithiasis	N-acetylalliin levels	MR Egger	29	-0.12609321120659	0.065585611433431	0.0651421998259412	-0.254641009616114	0.00245458720293504	0.881532674229561	0.77519473547147	1.00245760216843
[truncated: 5,349 more rows]
