# Supplementary material for: Plasma metabolites as potential markers and targets to prevent and treat urolithiasis: a Mendelian randomization study
Source: Front Mol Biosci. 2024 Aug 27;11:1426575. doi: 10.3389/fmolb.2024.1426575 (PMC11385617; doi:10.3389/fmolb.2024.1426575)
Supplement: Supplementary file 1 [file DataSheet1.ZIP › Supplementary Material/S4.csv]

id.exposure	id.outcome	outcome	exposure	method	nsnp	b	se	pval	lo_ci	up_ci	or	or_lci95	or_uci95
GCST90200252	ebi-a-GCST90018935	Urolithiasis	3,5-dichloro-2,6-dihydroxybenzoic acid levels	Inverse variance weighted	22	0.155622388	0.037538417	3.39E-05	0.082047091	0.229197684	1.168384923	1.085506926	1.25759062
GCST90200953	ebi-a-GCST90018935	Urolithiasis	Glucose-to-mannose ratio	Inverse variance weighted	25	0.15249283	0.039125576	9.72E-05	0.0758067	0.22917896	1.164734111	1.078754031	1.257567073
GCST90200685	ebi-a-GCST90018935	Urolithiasis	1-stearoyl-2-arachidonoyl-gpc (18:0/20:4) levels	Inverse variance weighted	37	-0.063425642	0.016591412	0.000131945	-0.095944809	-0.030906475	0.938543905	0.908514157	0.969566248
GCST90199977	ebi-a-GCST90018935	Urolithiasis	4-hydroxychlorothalonil levels	Inverse variance weighted	23	0.106271163	0.030118283	0.000417985	0.047239329	0.165302997	1.112123402	1.048372885	1.179750525
GCST90200082	ebi-a-GCST90018935	Urolithiasis	1-oleoyl-2-linoleoyl-GPE (18:1/18:2) levels	Inverse variance weighted	32	0.068073806	0.020665367	0.00098737	0.027569688	0.108577925	1.070444311	1.027953248	1.114691767
GCST90200435	ebi-a-GCST90018935	Urolithiasis	Mannose levels	Inverse variance weighted	26	-0.151368562	0.047872196	0.001567269	-0.245198065	-0.057539058	0.85953085	0.782549527	0.944085015
GCST90200052	ebi-a-GCST90018935	Urolithiasis	1-(1-enyl-palmitoyl)-2-arachidonoyl-gpc (p-16:0/20:4) levels	Inverse variance weighted	35	-0.059116806	0.019312652	0.002205693	-0.096969603	-0.021264009	0.942596661	0.907583593	0.978960476
GCST90200769	ebi-a-GCST90018935	Urolithiasis	Phosphate to mannose ratio	Inverse variance weighted	26	0.153693747	0.050536228	0.002355913	0.05464274	0.252744755	1.166133701	1.056163222	1.287554593
GCST90199823	ebi-a-GCST90018935	Urolithiasis	O-cresol sulfate levels	Inverse variance weighted	21	0.06178643	0.020644093	0.002763085	0.021324008	0.102248853	1.063735139	1.021552989	1.107659081
GCST90199689	ebi-a-GCST90018935	Urolithiasis	Glycolithocholate levels	Inverse variance weighted	24	0.068955604	0.023594817	0.003472454	0.022709762	0.115201446	1.071388643	1.022969592	1.122099457
GCST90199721	ebi-a-GCST90018935	Urolithiasis	Stearidonate (18:4n3) levels	Inverse variance weighted	27	-0.098137444	0.033698706	0.003588903	-0.164186907	-0.032087981	0.906524299	0.848583401	0.968421376
GCST90199866	ebi-a-GCST90018935	Urolithiasis	N-acetyl-beta-alanine levels	Inverse variance weighted	26	-0.054617416	0.018888833	0.003833846	-0.091639529	-0.017595303	0.946847327	0.912433997	0.98255859
GCST90200255	ebi-a-GCST90018935	Urolithiasis	3-bromo-5-chloro-2,6-dihydroxybenzoic acid levels	Inverse variance weighted	28	0.107280047	0.037617411	0.004346258	0.033549921	0.181010172	1.113245972	1.034119067	1.19842737
GCST90200777	ebi-a-GCST90018935	Urolithiasis	Uridine to cytidine ratio	Inverse variance weighted	22	0.11662563	0.041046153	0.004492592	0.03617517	0.197076089	1.123698671	1.036837453	1.217836702
GCST90200979	ebi-a-GCST90018935	Urolithiasis	Arachidonate (20:4n6) to linoleate (18:2n6) ratio	Inverse variance weighted	25	-0.088306509	0.031278563	0.004754278	-0.149612494	-0.027000525	0.91548023	0.861041571	0.973360731
GCST90200385	ebi-a-GCST90018935	Urolithiasis	Sphingosine levels	Inverse variance weighted	17	-0.120466424	0.04384439	0.006003497	-0.206401429	-0.034531419	0.886506852	0.813506446	0.966057987
GCST90200046	ebi-a-GCST90018935	Urolithiasis	1-stearoyl-2-docosahexaenoyl-gpc (18:0/22:6) levels	Inverse variance weighted	28	-0.079571149	0.029102849	0.00625442	-0.136612733	-0.022529564	0.923512311	0.872307977	0.977722331
GCST90200104	ebi-a-GCST90018935	Urolithiasis	Hexadecadienoate (16:2n6) levels	Inverse variance weighted	17	-0.15760239	0.057685829	0.006293556	-0.270666615	-0.044538165	0.854189348	0.762870783	0.956439097
GCST90200920	ebi-a-GCST90018935	Urolithiasis	Mannose to glycerol ratio	Inverse variance weighted	22	-0.183020608	0.067241252	0.006491758	-0.314813461	-0.051227755	0.832750994	0.729925021	0.950062264
GCST90200033	ebi-a-GCST90018935	Urolithiasis	Sphingomyelin (d18:2/23:0, d18:1/23:1, d17:1/24:1) levels	Inverse variance weighted	25	-0.11230717	0.041646544	0.007003571	-0.193934398	-0.030679943	0.893769676	0.82371194	0.96978591
GCST90200867	ebi-a-GCST90018935	Urolithiasis	Adenosine 5'-monophosphate (AMP) to isoleucine ratio	Inverse variance weighted	23	0.083409802	0.031224939	0.007556801	0.022208922	0.144610682	1.086987167	1.022457376	1.155589591
GCST90200860	ebi-a-GCST90018935	Urolithiasis	Adenosine 5'-monophosphate (AMP) to serine ratio	Inverse variance weighted	16	-0.114553068	0.044203675	0.009556329	-0.20119227	-0.027913865	0.891764613	0.817755186	0.972472127
GCST90200149	ebi-a-GCST90018935	Urolithiasis	Ximenoylcarnitine (C26:1) levels	Inverse variance weighted	32	0.093738991	0.036523242	0.010271368	0.022153436	0.165324547	1.09827305	1.022400646	1.179775949
GCST90199671	ebi-a-GCST90018935	Urolithiasis	Cysteine s-sulfate levels	Inverse variance weighted	18	0.074936424	0.029219685	0.010329867	0.017665842	0.132207007	1.077815626	1.017822806	1.141344561
GCST90200495	ebi-a-GCST90018935	Urolithiasis	X-12462 levels	Inverse variance weighted	12	0.120583615	0.04725545	0.010718651	0.027962934	0.213204297	1.128155068	1.028357566	1.237637471
GCST90200555	ebi-a-GCST90018935	Urolithiasis	X-17690 levels	Inverse variance weighted	28	-0.073645435	0.0291253	0.011452741	-0.130731023	-0.016559847	0.929001027	0.877453758	0.983576514
GCST90200358	ebi-a-GCST90018935	Urolithiasis	Arachidonate (20:4n6) levels	Inverse variance weighted	29	-0.06516171	0.025819927	0.011612749	-0.115768767	-0.014554653	0.936915942	0.890681154	0.985550754
GCST90199627	ebi-a-GCST90018935	Urolithiasis	N-alpha-acetylornithine levels	Inverse variance weighted	22	-0.081745195	0.032495543	0.011883611	-0.145436459	-0.018053931	0.921506733	0.864644829	0.982108065
GCST90200058	ebi-a-GCST90018935	Urolithiasis	1-(1-enyl-stearoyl)-2-arachidonoyl-GPE (p-18:0/20:4) levels	Inverse variance weighted	24	-0.088944433	0.035499331	0.012227003	-0.158523122	-0.019365744	0.91489641	0.853403231	0.980820567
GCST90200086	ebi-a-GCST90018935	Urolithiasis	Arachidonoylcholine levels	Inverse variance weighted	19	-0.079562451	0.032143335	0.013314687	-0.142563388	-0.016561515	0.923520343	0.867132587	0.983574873
GCST90200849	ebi-a-GCST90018935	Urolithiasis	Adenosine 5'-monophosphate (AMP) to threonine ratio	Inverse variance weighted	28	-0.061144232	0.025502736	0.016504868	-0.111129595	-0.011158869	0.940687552	0.894822777	0.98890316
GCST90199844	ebi-a-GCST90018935	Urolithiasis	1-palmitoyl-2-linoleoyl-GPE (16:0/18:2) levels	Inverse variance weighted	25	0.049499656	0.020693654	0.016755883	0.008940093	0.090059219	1.050745231	1.008980175	1.094239082
GCST90200264	ebi-a-GCST90018935	Urolithiasis	Bilirubin degradation product, C17H20N2O5 (2) levels	Inverse variance weighted	24	-0.041607183	0.017397985	0.016779943	-0.075707233	-0.007507132	0.959246515	0.927087587	0.992520976
GCST90200917	ebi-a-GCST90018935	Urolithiasis	Alpha-ketobutyrate to 3-methyl-2-oxobutyrate ratio	Inverse variance weighted	24	0.067950371	0.028549975	0.017310285	0.011992419	0.123908323	1.070312189	1.012064617	1.131912096
GCST90200692	ebi-a-GCST90018935	Urolithiasis	1-palmitoyl-2-arachidonoyl-gpc (16:0/20:4n6) levels	Inverse variance weighted	31	-0.049525708	0.020839983	0.017478923	-0.090372075	-0.008679342	0.951680692	0.913591198	0.991358215
GCST90200094	ebi-a-GCST90018935	Urolithiasis	Ascorbic acid 2-sulfate levels	Inverse variance weighted	27	0.033031487	0.013908143	0.017550155	0.005771527	0.060291447	1.033583083	1.005788214	1.062146061
GCST90200258	ebi-a-GCST90018935	Urolithiasis	2-hydroxy-4-(methylthio)butanoic acid levels	Inverse variance weighted	27	0.041168131	0.017588066	0.019248372	0.006695522	0.075640739	1.042027288	1.006717987	1.078575015
GCST90200269	ebi-a-GCST90018935	Urolithiasis	Bilirubin degradation product, C17H20N2O5 (1) levels	Inverse variance weighted	24	-0.039645312	0.01712535	0.020612528	-0.073210999	-0.006079626	0.96113028	0.929404706	0.993938818
GCST90200526	ebi-a-GCST90018935	Urolithiasis	X-14056 levels	Inverse variance weighted	19	-0.064037122	0.027785892	0.021185444	-0.118497471	-0.009576774	0.937970179	0.888254062	0.990468937
GCST90200830	ebi-a-GCST90018935	Urolithiasis	Cholate to adenosine 3',5'-cyclic monophosphate (cAMP) ratio	Inverse variance weighted	22	-0.06435768	0.028000752	0.02153751	-0.119239155	-0.009476205	0.937669554	0.887595503	0.990568553
GCST90200565	ebi-a-GCST90018935	Urolithiasis	X-21258 levels	Inverse variance weighted	25	0.079087082	0.034476625	0.021794324	0.011512897	0.146661268	1.082298567	1.011579425	1.157961657
GCST90199652	ebi-a-GCST90018935	Urolithiasis	1-stearoyl-2-oleoyl-GPS (18:0/18:1) levels	Inverse variance weighted	21	0.086409597	0.037692823	0.021878642	0.012531664	0.160287529	1.090252801	1.012610514	1.173848338
GCST90199633	ebi-a-GCST90018935	Urolithiasis	Suberate (C8-DC) levels	Inverse variance weighted	27	-0.065664169	0.028857857	0.022879867	-0.122225568	-0.009102769	0.936445299	0.88494873	0.990938536
GCST90199908	ebi-a-GCST90018935	Urolithiasis	2-o-methylascorbic acid levels	Inverse variance weighted	29	-0.053330054	0.023441766	0.022905838	-0.099275917	-0.007384192	0.948067047	0.905492833	0.992643004
GCST90199759	ebi-a-GCST90018935	Urolithiasis	Indolebutyrate levels	Inverse variance weighted	25	0.061729576	0.027210884	0.023294978	0.008396243	0.115062909	1.063674663	1.008431591	1.121944015
GCST90200396	ebi-a-GCST90018935	Urolithiasis	Phenylalanine levels	Inverse variance weighted	21	0.117524564	0.051969984	0.023734925	0.015663395	0.219385733	1.124709257	1.015786709	1.245311542
GCST90200895	ebi-a-GCST90018935	Urolithiasis	Hypotaurine to cysteine ratio	Inverse variance weighted	34	0.064560159	0.028810249	0.025034193	0.00809207	0.121028247	1.066689747	1.008124899	1.128656794
GCST90200884	ebi-a-GCST90018935	Urolithiasis	Mannose to N-acetylglucosamine to N-acetylgalactosamine ratio	Inverse variance weighted	26	-0.078763126	0.035225017	0.025351794	-0.14780416	-0.009722092	0.924258831	0.86260003	0.990325014
GCST90200882	ebi-a-GCST90018935	Urolithiasis	Aspartate to mannose ratio	Inverse variance weighted	23	0.132949791	0.059616826	0.025742691	0.016100811	0.24979877	1.142192648	1.016231127	1.283767059
GCST90200599	ebi-a-GCST90018935	Urolithiasis	X-23639 levels	Inverse variance weighted	23	-0.087477844	0.039395055	0.02638291	-0.164692152	-0.010263536	0.916239172	0.848154767	0.989788954
GCST90200076	ebi-a-GCST90018935	Urolithiasis	1-(1-enyl-stearoyl)-2-linoleoyl-GPE (p-18:0/18:2) levels	Inverse variance weighted	21	0.090256314	0.040750166	0.026768999	0.010385989	0.170126639	1.094454772	1.01044011	1.185454966
GCST90200958	ebi-a-GCST90018935	Urolithiasis	Adenosine 5'-diphosphate (ADP) to choline ratio	Inverse variance weighted	20	0.068437848	0.031041859	0.027475469	0.007595804	0.129279892	1.070834068	1.007624725	1.1380086
GCST90200140	ebi-a-GCST90018935	Urolithiasis	Carotene diol (2) levels	Inverse variance weighted	23	0.0748853	0.03399512	0.027607084	0.008254866	0.141515735	1.077760525	1.008289031	1.152018631
GCST90200812	ebi-a-GCST90018935	Urolithiasis	Glutamate to kynurenine ratio	Inverse variance weighted	26	0.078144906	0.035482928	0.027642429	0.008598366	0.147691445	1.081279331	1.008635438	1.159155178
GCST90200956	ebi-a-GCST90018935	Urolithiasis	Cytidine to N-acetylglucosamine to N-acetylgalactosamine ratio	Inverse variance weighted	20	-0.085530098	0.03949587	0.030345944	-0.162942002	-0.008118193	0.918025512	0.849640464	0.99191467
GCST90200102	ebi-a-GCST90018935	Urolithiasis	1-palmitoleoyl-2-linolenoyl-GPC (16:1/18:3) levels	Inverse variance weighted	20	0.135416843	0.062945561	0.031449951	0.012043543	0.258790144	1.145013976	1.012116358	1.295361937
GCST90200795	ebi-a-GCST90018935	Urolithiasis	Oleoyl-linoleoyl-glycerol (18:1 to 18:2) [2] to linoleoyl-arachidonoyl-glycerol (18:2 to 20:4) [2] ratio	Inverse variance weighted	28	0.055544739	0.025865049	0.031754892	0.004849243	0.106240234	1.05711631	1.00486102	1.112089006
GCST90199886	ebi-a-GCST90018935	Urolithiasis	3-methylglutaconate levels	Inverse variance weighted	21	-0.05308112	0.024778227	0.032173489	-0.101646445	-0.004515795	0.948303083	0.903348879	0.995494386
GCST90199792	ebi-a-GCST90018935	Urolithiasis	1-palmitoyl-GPE (16:0) levels	Inverse variance weighted	18	0.147687927	0.069323351	0.033136866	0.01181416	0.283561694	1.1591511	1.011884223	1.327850799
GCST90200004	ebi-a-GCST90018935	Urolithiasis	N-carbamoylalanine levels	Inverse variance weighted	23	-0.074638036	0.035047785	0.033204007	-0.143331693	-0.005944378	0.928079357	0.86646662	0.994073255
GCST90200927	ebi-a-GCST90018935	Urolithiasis	Theophylline to theobromine ratio	Inverse variance weighted	16	0.103703886	0.048853418	0.033774306	0.007951186	0.199456586	1.109271935	1.00798288	1.220739211
GCST90200740	ebi-a-GCST90018935	Urolithiasis	Arachidonate (20:4n6) to oleate to vaccenate (18:1) ratio	Inverse variance weighted	20	-0.067202058	0.031685526	0.033929621	-0.12930569	-0.005098426	0.935006257	0.878705313	0.994914549
GCST90199845	ebi-a-GCST90018935	Urolithiasis	Sphinganine-1-phosphate levels	Inverse variance weighted	19	0.088377995	0.041739285	0.034227475	0.006568995	0.170186994	1.092400966	1.006590618	1.185526517
GCST90200041	ebi-a-GCST90018935	Urolithiasis	1-palmitoyl-2-stearoyl-gpc (16:0/18:0) levels	Inverse variance weighted	32	-0.069141087	0.032667264	0.034300164	-0.133168924	-0.00511325	0.933195009	0.875317218	0.9948998
GCST90199727	ebi-a-GCST90018935	Urolithiasis	1-oleoyl-GPC (18:1) levels	Inverse variance weighted	17	-0.10741429	0.050958421	0.03504128	-0.207292795	-0.007535785	0.8981535	0.812781637	0.992492538
GCST90200307	ebi-a-GCST90018935	Urolithiasis	Urate levels	Inverse variance weighted	31	0.09195599	0.043664595	0.035207629	0.006373384	0.177538596	1.096316572	1.006393737	1.194274151
GCST90200605	ebi-a-GCST90018935	Urolithiasis	X-21845 levels	Inverse variance weighted	20	-0.060221483	0.028657531	0.035604189	-0.116390243	-0.004052724	0.941555971	0.890127789	0.995955478
GCST90200012	ebi-a-GCST90018935	Urolithiasis	3-hydroxyhexanoate levels	Inverse variance weighted	19	0.087794083	0.041792283	0.035665137	0.005881208	0.169706958	1.091763286	1.005898536	1.184957558
GCST90199790	ebi-a-GCST90018935	Urolithiasis	2-palmitoleoyl-GPC (16:1) levels	Inverse variance weighted	26	0.070878819	0.033846974	0.036251413	0.00453875	0.137218888	1.073451136	1.004549066	1.147079203
GCST90200513	ebi-a-GCST90018935	Urolithiasis	X-13507 levels	Inverse variance weighted	16	-0.097248659	0.046533833	0.036631416	-0.188454972	-0.006042346	0.907330362	0.828237797	0.993975872
GCST90200322	ebi-a-GCST90018935	Urolithiasis	Beta-hydroxyisovalerate levels	Inverse variance weighted	28	0.050089623	0.023973165	0.036671386	0.00310222	0.097077027	1.051365319	1.003107036	1.10194525
GCST90200011	ebi-a-GCST90018935	Urolithiasis	Arabitol/xylitol levels	Inverse variance weighted	24	-0.158982218	0.076533372	0.03777455	-0.308987628	-0.008976808	0.853011527	0.734189854	0.991063363
GCST90199936	ebi-a-GCST90018935	Urolithiasis	3-methyl catechol sulfate (2) levels	Inverse variance weighted	25	0.058951172	0.028642279	0.039572168	0.002812305	0.115090039	1.060723446	1.002816263	1.121974454
GCST90200010	ebi-a-GCST90018935	Urolithiasis	Sphingomyelin (d18:1/22:1, d18:2/22:0, d16:1/24:1) levels	Inverse variance weighted	22	-0.1033705	0.050425841	0.040369218	-0.202205148	-0.004535852	0.901792797	0.81692732	0.995474419
GCST90200937	ebi-a-GCST90018935	Urolithiasis	Alpha-ketoglutarate to trans-4-hydroxyproline ratio	Inverse variance weighted	20	0.088415105	0.04315625	0.040489427	0.003828856	0.173001354	1.092441506	1.003836195	1.188867715
GCST90199955	ebi-a-GCST90018935	Urolithiasis	Ferulic acid 4-sulfate levels	Inverse variance weighted	33	-0.022246258	0.010935818	0.041925756	-0.043680461	-0.000812054	0.977999366	0.95725979	0.999188276
GCST90201008	ebi-a-GCST90018935	Urolithiasis	Threonine to alpha-ketobutyrate ratio	Inverse variance weighted	20	-0.142460309	0.07052243	0.043376032	-0.280684271	-0.004236347	0.867221974	0.755266757	0.995772613
GCST90200972	ebi-a-GCST90018935	Urolithiasis	Leucine to N-palmitoyl-sphingosine (d18:1 to 16:0) ratio	Inverse variance weighted	22	-0.07946272	0.039527571	0.044398262	-0.156936759	-0.00198868	0.923612452	0.854758113	0.998013296
GCST90200907	ebi-a-GCST90018935	Urolithiasis	Retinol (Vitamin A) to linoleoyl-arachidonoyl-glycerol (18:2 to 20:4) [1] ratio	Inverse variance weighted	23	0.067236441	0.033592941	0.045337987	0.001394278	0.133078605	1.069548334	1.00139525	1.142339788
GCST90201017	ebi-a-GCST90018935	Urolithiasis	4-methyl-2-oxopentanoate to 3-methyl-2-oxobutyrate ratio	Inverse variance weighted	21	0.11351002	0.056899073	0.04604984	0.001987837	0.225032203	1.120203113	1.001989814	1.252363045
GCST90199625	ebi-a-GCST90018935	Urolithiasis	Methionine sulfoxide levels	Inverse variance weighted	26	-0.078920374	0.039572791	0.046118293	-0.156483045	-0.001357704	0.924113505	0.855146017	0.998643217
GCST90200933	ebi-a-GCST90018935	Urolithiasis	Alpha-ketoglutarate to proline ratio	Inverse variance weighted	24	0.066961885	0.033636108	0.046505752	0.001035114	0.132888657	1.069254723	1.00103565	1.142122824
GCST90199815	ebi-a-GCST90018935	Urolithiasis	1-ribosyl-imidazoleacetate levels	Inverse variance weighted	37	0.065166535	0.032779313	0.046807437	0.000919081	0.129413988	1.067336758	1.000919504	1.138161212
GCST90199958	ebi-a-GCST90018935	Urolithiasis	1-linolenoyl-GPC (18:3) levels	Inverse variance weighted	31	0.124556253	0.062660534	0.046834442	0.001741607	0.247370898	1.132645733	1.001743124	1.280654017
GCST90200301	ebi-a-GCST90018935	Urolithiasis	Gamma-glutamylglutamine levels	Inverse variance weighted	33	-0.100898826	0.050765801	0.046863101	-0.200399797	-0.001397855	0.904024492	0.818403493	0.998603122
GCST90200220	ebi-a-GCST90018935	Urolithiasis	4-allylcatechol sulfate levels	Inverse variance weighted	23	0.094213084	0.047414808	0.046922725	0.001280059	0.187146108	1.098793856	1.001280879	1.205803449
GCST90201009	ebi-a-GCST90018935	Urolithiasis	Threonine to pyruvate ratio	Inverse variance weighted	33	-0.097849482	0.049468725	0.047927924	-0.194808184	-0.00089078	0.906785381	0.822992506	0.999109616
GCST90200068	ebi-a-GCST90018935	Urolithiasis	1,2-dilinoleoyl-GPE (18:2/18:2) levels	Inverse variance weighted	28	0.055532811	0.028092814	0.048068521	0.000470896	0.110594726	1.057103701	1.000471007	1.116942148
GCST90200534	ebi-a-GCST90018935	Urolithiasis	X-16580 levels	Inverse variance weighted	17	-0.090182896	0.045633798	0.048128696	-0.179625141	-0.000740652	0.913764046	0.835583379	0.999259623
GCST90199995	ebi-a-GCST90018935	Urolithiasis	Sphingomyelin (d18:1/20:2, d18:2/20:1, d16:1/22:2) levels	Inverse variance weighted	27	0.073753189	0.037429082	0.048783592	0.000392189	0.147114189	1.07654107	1.000392266	1.158486241
GCST90200577	ebi-a-GCST90018935	Urolithiasis	X-21312 levels	Inverse variance weighted	21	-0.058938814	0.030098327	0.050205495	-0.117931535	5.39E-05	0.942764451	0.8887569	1.000053908
GCST90200234	ebi-a-GCST90018935	Urolithiasis	Picolinoylglycine levels	Inverse variance weighted	24	-0.069888925	0.035745122	0.050559265	-0.139949364	0.000171515	0.932497392	0.869402257	1.00017153
GCST90200088	ebi-a-GCST90018935	Urolithiasis	(S)-3-hydroxybutyrylcarnitine levels	Inverse variance weighted	19	-0.072807207	0.037469978	0.052006357	-0.146248363	0.00063395	0.929780068	0.863943105	1.000634151
GCST90199910	ebi-a-GCST90018935	Urolithiasis	1-(1-enyl-stearoyl)-GPE (p-18:0) levels	Inverse variance weighted	23	-0.092891914	0.047955343	0.052739188	-0.186884385	0.001100558	0.911291993	0.829539638	1.001101164
GCST90200717	ebi-a-GCST90018935	Urolithiasis	3-phosphoglycerate to adenosine 5'-diphosphate (ADP) ratio	Inverse variance weighted	22	-0.066476517	0.034432219	0.053526519	-0.133963666	0.001010633	0.935684888	0.874621842	1.001011143
GCST90199957	ebi-a-GCST90018935	Urolithiasis	3-(3-hydroxyphenyl)propionate sulfate levels	Inverse variance weighted	20	0.048894819	0.025401467	0.054244154	-0.000892055	0.098681694	1.050109894	0.999108343	1.103714925
GCST90200309	ebi-a-GCST90018935	Urolithiasis	Vanillylmandelate (VMA) levels	Inverse variance weighted	37	-0.079137937	0.041118581	0.05427602	-0.159730355	0.001454481	0.923912474	0.852373596	1.00145554
GCST90200285	ebi-a-GCST90018935	Urolithiasis	Eicosenedioate (C20:1-DC) levels	Inverse variance weighted	22	-0.095491998	0.049937409	0.055846221	-0.193369319	0.002385323	0.908925635	0.824177534	1.002388171
GCST90200355	ebi-a-GCST90018935	Urolithiasis	Adenosine 5'-diphosphate (ADP) levels	Inverse variance weighted	25	0.051458382	0.02691394	0.055881296	-0.00129294	0.104209703	1.05280537	0.998707896	1.109833166
GCST90199786	ebi-a-GCST90018935	Urolithiasis	2-hydroxy-3-methylvalerate levels	Inverse variance weighted	29	-0.071835899	0.037635366	0.056296427	-0.145601217	0.001929418	0.930683609	0.864502384	1.001931281
GCST90200560	ebi-a-GCST90018935	Urolithiasis	X-17351 levels	Inverse variance weighted	18	0.064134894	0.033667024	0.056783109	-0.001852473	0.130122262	1.066236218	0.998149242	1.138967627
GCST90200960	ebi-a-GCST90018935	Urolithiasis	Choline phosphate to phosphoethanolamine ratio	Inverse variance weighted	31	0.059114793	0.031126449	0.057540541	-0.001893046	0.120122633	1.060897018	0.998108745	1.127635128
GCST90200037	ebi-a-GCST90018935	Urolithiasis	1-stearoyl-2-linoleoyl-gpc (18:0/18:2) levels	Inverse variance weighted	24	0.074114388	0.039169777	0.058473398	-0.002658375	0.15088715	1.076929986	0.997345155	1.162865422
GCST90200921	ebi-a-GCST90018935	Urolithiasis	Mannose to mannitol to sorbitol ratio	Inverse variance weighted	21	-0.133044201	0.070320616	0.058495536	-0.270872608	0.004784206	0.875426397	0.762713654	1.004795669
GCST90200788	ebi-a-GCST90018935	Urolithiasis	5-oxoproline to citrate ratio	Inverse variance weighted	16	-0.064475477	0.034214759	0.059506206	-0.131536403	0.00258545	0.937559106	0.876747358	1.002588795
GCST90200963	ebi-a-GCST90018935	Urolithiasis	Inosine 5'-monophosphate (IMP) to urate ratio	Inverse variance weighted	20	0.059512521	0.031587928	0.05956127	-0.002399817	0.12142486	1.06131905	0.99760306	1.129104522
GCST90200576	ebi-a-GCST90018935	Urolithiasis	X-21285 levels	Inverse variance weighted	32	-0.045568926	0.024245752	0.060181678	-0.093090599	0.001952747	0.955453745	0.911110951	1.001954655
GCST90200772	ebi-a-GCST90018935	Urolithiasis	Phosphate to citrate ratio	Inverse variance weighted	35	-0.047619072	0.025401757	0.060842689	-0.097406516	0.002168372	0.953496932	0.907187145	1.002170725
GCST90200437	ebi-a-GCST90018935	Urolithiasis	Fructose levels	Inverse variance weighted	26	0.057555603	0.030751745	0.061259097	-0.002717818	0.117829023	1.059244166	0.997285872	1.125051737
GCST90199788	ebi-a-GCST90018935	Urolithiasis	1-arachidonoyl-gpc (20:4n6) levels	Inverse variance weighted	28	-0.0445558	0.023815774	0.061365532	-0.091234718	0.002123117	0.95642223	0.912803434	1.002125373
GCST90200259	ebi-a-GCST90018935	Urolithiasis	Pentose acid levels	Inverse variance weighted	22	0.073990918	0.040028446	0.064536056	-0.004464837	0.152446673	1.076797026	0.995545116	1.164680351
GCST90200517	ebi-a-GCST90018935	Urolithiasis	X-13553 levels	Inverse variance weighted	25	0.056258513	0.030481412	0.064940682	-0.003485054	0.11600208	1.057871122	0.996521011	1.122998208
GCST90200122	ebi-a-GCST90018935	Urolithiasis	Nisinate (24:6n3) levels	Inverse variance weighted	18	-0.078156503	0.04238635	0.065196644	-0.161233749	0.004920744	0.924819678	0.851093105	1.00493287
GCST90200677	ebi-a-GCST90018935	Urolithiasis	N-acetylphenylalanine levels	Inverse variance weighted	27	-0.046280213	0.025301147	0.067373473	-0.095870461	0.003310036	0.954774385	0.908581705	1.00331552
GCST90199822	ebi-a-GCST90018935	Urolithiasis	1-oleoyl-GPI (18:1) levels	Inverse variance weighted	33	0.056348458	0.03094332	0.068603558	-0.00430045	0.116997366	1.057966276	0.995708784	1.124116469
GCST90200233	ebi-a-GCST90018935	Urolithiasis	2,3-dihydroxy-5-methylthio-4-pentenoate (dmtpa) levels	Inverse variance weighted	33	-0.144633514	0.079534338	0.068987131	-0.300520817	0.011253788	0.865339369	0.740432491	1.01131735
GCST90199903	ebi-a-GCST90018935	Urolithiasis	2-oxoarginine levels	Inverse variance weighted	22	-0.079907061	0.044131862	0.07019608	-0.16640551	0.006591388	0.923202144	0.846702818	1.006613159
GCST90200582	ebi-a-GCST90018935	Urolithiasis	X-21752 levels	Inverse variance weighted	22	0.086682002	0.047894335	0.070317628	-0.007190895	0.180554899	1.090549832	0.992834898	1.197881882
GCST90199773	ebi-a-GCST90018935	Urolithiasis	Phenol sulfate levels	Inverse variance weighted	20	-0.070688222	0.039140328	0.070915186	-0.147403264	0.00602682	0.931752347	0.862945912	1.006045018
GCST90200871	ebi-a-GCST90018935	Urolithiasis	Adenosine 5'-monophosphate (AMP) to cysteine ratio	Inverse variance weighted	28	0.055579123	0.030818636	0.071321368	-0.004825403	0.115983649	1.057152659	0.99518622	1.122977511
GCST90200558	ebi-a-GCST90018935	Urolithiasis	X-18888 levels	Inverse variance weighted	26	-0.06107685	0.034065371	0.072984005	-0.127844977	0.005691278	0.940750941	0.879989787	1.005707504
GCST90200183	ebi-a-GCST90018935	Urolithiasis	N-acetyl-2-aminooctanoate levels	Inverse variance weighted	28	-0.045877754	0.025791874	0.07527785	-0.096429827	0.00467432	0.95515872	0.908073617	1.004685262
GCST90199911	ebi-a-GCST90018935	Urolithiasis	Beta-citrylglutamate levels	Inverse variance weighted	26	0.038220023	0.021525602	0.075805278	-0.003970157	0.080410204	1.038959803	0.996037713	1.083731528
GCST90200043	ebi-a-GCST90018935	Urolithiasis	1-palmitoyl-2-docosahexaenoyl-gpc (16:0/22:6) levels	Inverse variance weighted	23	-0.072854508	0.041076254	0.076122633	-0.153363966	0.00765495	0.929736089	0.857817449	1.007684324
GCST90200801	ebi-a-GCST90018935	Urolithiasis	5-methylthioadenosine (MTA) to phosphate ratio	Inverse variance weighted	27	-0.049938436	0.028197028	0.076551861	-0.10520461	0.005327739	0.951287988	0.900140326	1.005341957
GCST90200487	ebi-a-GCST90018935	Urolithiasis	X-11880 levels	Inverse variance weighted	17	0.071804477	0.040597989	0.076948832	-0.007767582	0.151376536	1.074445245	0.992262508	1.163434651
GCST90200503	ebi-a-GCST90018935	Urolithiasis	X-12729 levels	Inverse variance weighted	28	0.022440615	0.012723805	0.077787267	-0.002498043	0.047379273	1.0226943	0.997505075	1.048519609
GCST90200018	ebi-a-GCST90018935	Urolithiasis	Adipoylcarnitine (C6-DC) levels	Inverse variance weighted	25	-0.053959814	0.030610897	0.077940155	-0.113957171	0.006037544	0.947470181	0.892296171	1.006055807
GCST90200373	ebi-a-GCST90018935	Urolithiasis	Gluconate levels	Inverse variance weighted	24	-0.048779782	0.027715852	0.078408528	-0.103102852	0.005543288	0.95239084	0.902034193	1.005558681
GCST90200242	ebi-a-GCST90018935	Urolithiasis	Taurochenodeoxycholic acid 3-sulfate levels	Inverse variance weighted	31	-0.061053106	0.03474206	0.07886235	-0.129147544	0.007041331	0.940773277	0.878844288	1.007066179
GCST90200303	ebi-a-GCST90018935	Urolithiasis	N-acetyl-L-alanine levels	Inverse variance weighted	33	-0.10026853	0.057121951	0.079200914	-0.212227554	0.011690493	0.904594474	0.808780636	1.011759094
GCST90201002	ebi-a-GCST90018935	Urolithiasis	Maltose to sucrose ratio	Inverse variance weighted	17	0.071466601	0.040909264	0.080645327	-0.008715557	0.151648758	1.074082276	0.991322313	1.163751407
GCST90200172	ebi-a-GCST90018935	Urolithiasis	3-carboxy-4-methyl-5-pentyl-2-furanpropionate (3-CMPFP) levels	Inverse variance weighted	27	0.072197811	0.041385874	0.081071295	-0.008918502	0.153314125	1.074867944	0.99112115	1.165691094
GCST90200459	ebi-a-GCST90018935	Urolithiasis	Margarate (17:0) levels	Inverse variance weighted	23	0.06968998	0.039963708	0.081188446	-0.008638888	0.148018848	1.072175734	0.99139832	1.159534751
GCST90200862	ebi-a-GCST90018935	Urolithiasis	Adenosine 5'-monophosphate (AMP) to methionine ratio	Inverse variance weighted	22	0.067427403	0.038676251	0.081267255	-0.008378048	0.143232854	1.069752596	0.99165695	1.153998484
GCST90200342	ebi-a-GCST90018935	Urolithiasis	Glycochenodeoxycholate levels	Inverse variance weighted	30	0.057209715	0.032829659	0.081399507	-0.007136416	0.121555846	1.058877849	0.992888988	1.129252428
GCST90199649	ebi-a-GCST90018935	Urolithiasis	1-stearoyl-2-arachidonoyl-GPI (18:0/20:4) levels	Inverse variance weighted	24	-0.052155817	0.029930486	0.081409631	-0.11081957	0.006507936	0.949180957	0.895100237	1.006529158
GCST90200316	ebi-a-GCST90018935	Urolithiasis	N-acetylglucosaminylasparagine levels	Inverse variance weighted	25	-0.034556786	0.019862775	0.081898297	-0.073487825	0.004374253	0.966033481	0.929147458	1.004383834
GCST90200831	ebi-a-GCST90018935	Urolithiasis	Cholate to phosphate ratio	Inverse variance weighted	18	-0.043587463	0.025149378	0.083070296	-0.092880245	0.005705318	0.957348818	0.911302627	1.005721625
GCST90200595	ebi-a-GCST90018935	Urolithiasis	X-22776 levels	Inverse variance weighted	13	0.09956537	0.057472688	0.083203341	-0.013081098	0.212211839	1.104690682	0.987004088	1.236409777
GCST90200951	ebi-a-GCST90018935	Urolithiasis	Mannose to fructose ratio	Inverse variance weighted	18	-0.138689292	0.080095238	0.083352861	-0.295675958	0.018297373	0.870498457	0.744028485	1.018465796
GCST90200725	ebi-a-GCST90018935	Urolithiasis	Adenosine 5'-diphosphate (ADP) to creatine ratio	Inverse variance weighted	22	0.044866223	0.0259146	0.083396367	-0.005926392	0.095658838	1.045887935	0.994091134	1.100383591
GCST90199827	ebi-a-GCST90018935	Urolithiasis	Thymol sulfate levels	Inverse variance weighted	18	0.05922918	0.034211239	0.083402115	-0.007824848	0.126283207	1.061018377	0.992205687	1.134603451
GCST90200980	ebi-a-GCST90018935	Urolithiasis	Phosphoethanolamine to choline ratio	Inverse variance weighted	23	-0.116841948	0.067565434	0.083752654	-0.249270199	0.015586302	0.889725805	0.77936936	1.015708402
GCST90200621	ebi-a-GCST90018935	Urolithiasis	X-23739 levels	Inverse variance weighted	27	-0.085076949	0.049260228	0.084151133	-0.181626997	0.011473099	0.918441609	0.833912334	1.011539167
GCST90200271	ebi-a-GCST90018935	Urolithiasis	Bilirubin degradation product, C16H18N2O5 (3) levels	Inverse variance weighted	30	-0.05535726	0.03209335	0.084548634	-0.118260226	0.007545705	0.946147067	0.888464821	1.007574246
GCST90200741	ebi-a-GCST90018935	Urolithiasis	Adenosine 5'-monophosphate (AMP) to alanine ratio	Inverse variance weighted	23	0.067900246	0.039388741	0.084735085	-0.009301686	0.145102177	1.07025854	0.990741441	1.156157697
GCST90199939	ebi-a-GCST90018935	Urolithiasis	4-methylcatechol sulfate levels	Inverse variance weighted	21	0.131416613	0.076489752	0.085779403	-0.018503301	0.281336526	1.140442805	0.981666834	1.324899392
GCST90200483	ebi-a-GCST90018935	Urolithiasis	X-12216 levels	Inverse variance weighted	23	0.042260381	0.024801424	0.088390462	-0.006350409	0.090871171	1.043166064	0.993669712	1.095127912
GCST90200711	ebi-a-GCST90018935	Urolithiasis	X-19141 levels	Inverse variance weighted	24	0.029965869	0.017656197	0.089661301	-0.004640277	0.064572016	1.030419364	0.995370472	1.066702395
GCST90199775	ebi-a-GCST90018935	Urolithiasis	Gamma-glutamylisoleucine levels	Inverse variance weighted	16	-0.041373683	0.024438503	0.090460935	-0.089273149	0.006525782	0.959470525	0.914595718	1.006547122
GCST90200608	ebi-a-GCST90018935	Urolithiasis	X-22162 levels	Inverse variance weighted	25	-0.113587517	0.067331023	0.091603119	-0.245556321	0.018381288	0.892626073	0.782269224	1.018551263
GCST90200760	ebi-a-GCST90018935	Urolithiasis	Methionine to methionine sulfoxide ratio	Inverse variance weighted	26	0.058603828	0.034755767	0.091764739	-0.009517475	0.126725131	1.060355075	0.990527673	1.135104969
GCST90200796	ebi-a-GCST90018935	Urolithiasis	Spermidine to (N(1) + N(8))-acetylspermidine ratio	Inverse variance weighted	23	0.062104679	0.03691539	0.09250061	-0.010249486	0.134458843	1.064073725	0.989802861	1.143917578
GCST90199623	ebi-a-GCST90018935	Urolithiasis	Maltotriose levels	Inverse variance weighted	24	0.055467846	0.03298134	0.092608637	-0.00917558	0.120111273	1.057035029	0.990866387	1.127622318
GCST90200749	ebi-a-GCST90018935	Urolithiasis	Arachidonate (20:4n6) to pyruvate ratio	Inverse variance weighted	16	-0.087358075	0.052127133	0.093764497	-0.189527255	0.014811105	0.916348915	0.827350167	1.014921333
GCST90201019	ebi-a-GCST90018935	Urolithiasis	Glucuronate to etiocholanolone glucuronide ratio	Inverse variance weighted	25	0.059035752	0.035256574	0.094040064	-0.010067132	0.128138636	1.060813166	0.989983372	1.136710581
GCST90200703	ebi-a-GCST90018935	Urolithiasis	Bilirubin degradation product, C17H18N2O4 (3) levels	Inverse variance weighted	23	-0.054677689	0.032709616	0.094601446	-0.118788536	0.009433158	0.94679026	0.88799556	1.009477791
GCST90200842	ebi-a-GCST90018935	Urolithiasis	Citrate to oxalate (ethanedioate) ratio	Inverse variance weighted	16	-0.081677871	0.049231065	0.097101327	-0.178170759	0.014815016	0.921568775	0.836799521	1.014925303
GCST90200665	ebi-a-GCST90018935	Urolithiasis	X-25433 levels	Inverse variance weighted	26	0.037904671	0.0228673	0.097399687	-0.006915236	0.082724578	1.038632216	0.993108619	1.086242592
GCST90200197	ebi-a-GCST90018935	Urolithiasis	N-lactoyl isoleucine levels	Inverse variance weighted	16	-0.085978205	0.05191569	0.097699108	-0.187732957	0.015776547	0.91761423	0.828836012	1.015901654
GCST90200003	ebi-a-GCST90018935	Urolithiasis	P-cresol glucuronide levels	Inverse variance weighted	24	0.067104303	0.040629766	0.098615208	-0.012530038	0.146738645	1.069407015	0.987548136	1.158051261
GCST90200691	ebi-a-GCST90018935	Urolithiasis	N-delta-acetylornithine levels	Inverse variance weighted	26	0.02894319	0.017571855	0.09953062	-0.005497646	0.063384025	1.029366114	0.994517439	1.065435915
GCST90200453	ebi-a-GCST90018935	Urolithiasis	X-07765 levels	Inverse variance weighted	25	-0.066266602	0.040252195	0.099705007	-0.145160904	0.0126277	0.935881323	0.864883119	1.012707766
GCST90200561	ebi-a-GCST90018935	Urolithiasis	X-18779 levels	Inverse variance weighted	20	-0.057075826	0.034671092	0.099720956	-0.125031166	0.010879514	0.944522447	0.882469399	1.010938911
GCST90200436	ebi-a-GCST90018935	Urolithiasis	Caffeine levels	Inverse variance weighted	28	-0.049504111	0.030104288	0.100089349	-0.108508515	0.009500292	0.951701245	0.897171256	1.009545563
GCST90201010	ebi-a-GCST90018935	Urolithiasis	Alpha-ketobutyrate to 4-methyl-2-oxopentanoate ratio	Inverse variance weighted	18	0.056500599	0.034383327	0.100330037	-0.010890722	0.12389192	1.058127248	0.989168367	1.131893529
GCST90199926	ebi-a-GCST90018935	Urolithiasis	N-acetylcarnosine levels	Inverse variance weighted	28	0.035530179	0.021664244	0.100997316	-0.00693174	0.077992098	1.036168918	0.993092229	1.081114116
GCST90200898	ebi-a-GCST90018935	Urolithiasis	Citrulline to phosphate ratio	Inverse variance weighted	34	-0.05491737	0.033572135	0.101881004	-0.120718754	0.010884014	0.946563359	0.886283188	1.010943461
GCST90200706	ebi-a-GCST90018935	Urolithiasis	Biliverdin levels	Inverse variance weighted	29	-0.048598448	0.029714871	0.101945854	-0.106839596	0.0096427	0.952563557	0.898669811	1.00968934
GCST90200781	ebi-a-GCST90018935	Urolithiasis	Glucose to maltose ratio	Inverse variance weighted	17	0.058601571	0.035934761	0.10293744	-0.01183056	0.129033702	1.060352682	0.988239146	1.137728467
GCST90200030	ebi-a-GCST90018935	Urolithiasis	1,2-dilinoleoyl-GPC (18:2/18:2) levels	Inverse variance weighted	17	0.067914433	0.041715931	0.103520325	-0.013848792	0.149677657	1.070273724	0.986246662	1.161459794
GCST90200751	ebi-a-GCST90018935	Urolithiasis	Cortisone to cortisol ratio	Inverse variance weighted	20	0.058191854	0.035766522	0.103738742	-0.011910529	0.128294237	1.059918326	0.988160121	1.136887468
GCST90200973	ebi-a-GCST90018935	Urolithiasis	Proline to glutamate ratio	Inverse variance weighted	25	-0.055346319	0.034097092	0.104547163	-0.122176618	0.011483981	0.946157419	0.884992049	1.011550175
GCST90201006	ebi-a-GCST90018935	Urolithiasis	Alpha-ketobutyrate to 3-methyl-2-oxovalerate ratio	Inverse variance weighted	16	0.069580882	0.042918788	0.104970045	-0.014539943	0.153701707	1.072058768	0.985565252	1.166142983
GCST90200678	ebi-a-GCST90018935	Urolithiasis	N-acetylasparagine levels	Inverse variance weighted	24	-0.022783038	0.014082269	0.105694327	-0.050384284	0.004818209	0.977474536	0.950863952	1.004829835
GCST90200834	ebi-a-GCST90018935	Urolithiasis	Adenosine 5'-diphosphate (ADP) to glycerol 3-phosphate ratio	Inverse variance weighted	24	0.055930035	0.034718982	0.107193819	-0.01211917	0.12397924	1.057523691	0.987953971	1.131992371
GCST90200218	ebi-a-GCST90018935	Urolithiasis	11beta-hydroxyetiocholanolone glucuronide levels	Inverse variance weighted	24	-0.054206139	0.033650544	0.107211381	-0.120161206	0.011748927	0.947236823	0.886777471	1.011818217
GCST90200959	ebi-a-GCST90018935	Urolithiasis	Choline phosphate to choline ratio	Inverse variance weighted	24	-0.102945012	0.064360625	0.109708885	-0.229091837	0.023201813	0.902176581	0.795255497	1.023473069
GCST90200515	ebi-a-GCST90018935	Urolithiasis	X-12849 levels	Inverse variance weighted	24	-0.045271064	0.028312543	0.109826031	-0.100763649	0.01022152	0.95573838	0.904146704	1.010273938
GCST90200818	ebi-a-GCST90018935	Urolithiasis	Adenosine 5'-diphosphate (ADP) to glycerate ratio	Inverse variance weighted	17	0.050704066	0.031722125	0.109958038	-0.011471298	0.112879431	1.052011522	0.988594246	1.119496949
GCST90200575	ebi-a-GCST90018935	Urolithiasis	X-21283 levels	Inverse variance weighted	17	-0.040460143	0.025317563	0.110019439	-0.090082566	0.00916228	0.96034744	0.913855729	1.009204382
GCST90199781	ebi-a-GCST90018935	Urolithiasis	Hexanoylglycine levels	Inverse variance weighted	27	-0.028393212	0.017784818	0.110380345	-0.063251455	0.006465032	0.972006087	0.938707401	1.006485975
GCST90200584	ebi-a-GCST90018935	Urolithiasis	X-21736 levels	Inverse variance weighted	33	-0.074649382	0.046852462	0.111095997	-0.166480207	0.017181444	0.928068827	0.846639574	1.017329894
GCST90199892	ebi-a-GCST90018935	Urolithiasis	Isoursodeoxycholate levels	Inverse variance weighted	20	0.063970992	0.040278996	0.11224173	-0.014975839	0.142917824	1.066061475	0.985135741	1.153634997
GCST90200651	ebi-a-GCST90018935	Urolithiasis	X-24947 levels	Inverse variance weighted	27	-0.037166552	0.023489377	0.113587793	-0.08320573	0.008872626	0.963515647	0.920161823	1.008912105
GCST90200411	ebi-a-GCST90018935	Urolithiasis	Plasma free proline levels	Inverse variance weighted	34	-0.057248769	0.036287854	0.11465087	-0.128372962	0.013875424	0.944359112	0.879525288	1.013972134
GCST90199999	ebi-a-GCST90018935	Urolithiasis	4-methoxyphenol sulfate levels	Inverse variance weighted	20	-0.05501293	0.034883026	0.114779714	-0.123383661	0.013357802	0.94647291	0.88392447	1.013447416
GCST90200721	ebi-a-GCST90018935	Urolithiasis	Adenosine 5'-diphosphate (ADP) to phosphate ratio	Inverse variance weighted	19	0.046839144	0.029825174	0.116308901	-0.011618197	0.105296484	1.047953426	0.988449034	1.111039967
GCST90200461	ebi-a-GCST90018935	Urolithiasis	X-10458 levels	Inverse variance weighted	25	0.055293545	0.035222688	0.116455247	-0.013742924	0.124330013	1.056850802	0.986351079	1.132389513
GCST90200290	ebi-a-GCST90018935	Urolithiasis	Glycerate levels	Inverse variance weighted	27	0.065337345	0.041650138	0.116713532	-0.016296926	0.146971616	1.067519086	0.98383515	1.158321085
GCST90200022	ebi-a-GCST90018935	Urolithiasis	Glycochenodeoxycholate 3-sulfate levels	Inverse variance weighted	28	-0.041734284	0.026611057	0.1168097	-0.093891955	0.010423387	0.959124602	0.910381119	1.0104779
GCST90200044	ebi-a-GCST90018935	Urolithiasis	1-(1-enyl-stearoyl)-2-oleoyl-GPE (p-18:0/18:1) levels	Inverse variance weighted	19	0.084288534	0.053875354	0.117697826	-0.021307159	0.189884228	1.087942757	0.978918235	1.209109608
GCST90200248	ebi-a-GCST90018935	Urolithiasis	Cis 3,4-methyleneheptanoate levels	Inverse variance weighted	26	-0.040557064	0.025948109	0.118051067	-0.091415358	0.010301231	0.960254367	0.91263856	1.010354471
GCST90200442	ebi-a-GCST90018935	Urolithiasis	Valine levels	Inverse variance weighted	22	-0.06125607	0.039274546	0.118833435	-0.138234181	0.01572204	0.940582354	0.870894721	1.015846281
GCST90200750	ebi-a-GCST90018935	Urolithiasis	Aspartate to asparagine ratio	Inverse variance weighted	20	0.051466498	0.033109238	0.120078239	-0.013427608	0.116360604	1.052813914	0.986662141	1.123400902
GCST90200541	ebi-a-GCST90018935	Urolithiasis	X-15523 levels	Inverse variance weighted	86	0.005185474	0.003342549	0.12081708	-0.001365922	0.01173687	1.005198942	0.99863501	1.011806017
GCST90200587	ebi-a-GCST90018935	Urolithiasis	X-21733 levels	Inverse variance weighted	29	-0.04979596	0.032151023	0.121426406	-0.112811965	0.013220046	0.951423534	0.893318619	1.013307817
GCST90199899	ebi-a-GCST90018935	Urolithiasis	1-(1-enyl-palmitoyl)-GPC (p-16:0) levels	Inverse variance weighted	29	-0.059520897	0.038438734	0.121511236	-0.134860815	0.015819021	0.942215844	0.873837528	1.015944804
GCST90200508	ebi-a-GCST90018935	Urolithiasis	X-12738 levels	Inverse variance weighted	19	0.053868451	0.034837943	0.122042247	-0.014413917	0.12215082	1.055345764	0.985689466	1.129924504
GCST90200312	ebi-a-GCST90018935	Urolithiasis	2-hydroxystearate levels	Inverse variance weighted	23	0.05492148	0.035542915	0.122294032	-0.014742634	0.124585594	1.056457659	0.985365507	1.132678967
GCST90199928	ebi-a-GCST90018935	Urolithiasis	2-stearoyl-GPE (18:0) levels	Inverse variance weighted	32	0.081604823	0.052846064	0.122540206	-0.021973463	0.185183108	1.085026947	0.978266195	1.20343878
GCST90200444	ebi-a-GCST90018935	Urolithiasis	Dihydroorotate levels	Inverse variance weighted	29	0.044441706	0.02879097	0.122685566	-0.011988596	0.100872007	1.045444032	0.988082981	1.106135055
GCST90200886	ebi-a-GCST90018935	Urolithiasis	Phenylpyruvate to 4-hydroxyphenylpyruvate ratio	Inverse variance weighted	29	-0.053334438	0.034564654	0.122822513	-0.121081159	0.014412283	0.948062891	0.885962053	1.014516641
GCST90200998	ebi-a-GCST90018935	Urolithiasis	Salicylate to citrate ratio	Inverse variance weighted	23	0.05744638	0.037237171	0.122899697	-0.015538476	0.130431236	1.059128479	0.984581624	1.139319594
GCST90201001	ebi-a-GCST90018935	Urolithiasis	Serine to alpha-ketobutyrate ratio	Inverse variance weighted	16	-0.141852722	0.092040243	0.123267325	-0.322251599	0.038546154	0.867749047	0.72451588	1.039298695
GCST90200609	ebi-a-GCST90018935	Urolithiasis	X-23587 levels	Inverse variance weighted	25	0.069943216	0.045398004	0.123397801	-0.019036871	0.158923303	1.072447281	0.981143185	1.172248035
GCST90200676	ebi-a-GCST90018935	Urolithiasis	N-acetyl-L-glutamine levels	Inverse variance weighted	24	-0.029000505	0.018853868	0.124006398	-0.065954086	0.007953076	0.971415974	0.936173847	1.007984786
GCST90200525	ebi-a-GCST90018935	Urolithiasis	X-13723 levels	Inverse variance weighted	14	0.075482188	0.049083345	0.124088452	-0.020721168	0.171685543	1.078404019	0.979492041	1.187304419
GCST90201003	ebi-a-GCST90018935	Urolithiasis	Glucose to N-palmitoyl-sphingosine (d18:1 to 16:0) ratio	Inverse variance weighted	24	0.061319194	0.039892009	0.124261537	-0.016869143	0.139507532	1.06323824	0.983272344	1.149707466
GCST90199770	ebi-a-GCST90018935	Urolithiasis	1-arachidonylglycerol (20:4) levels	Inverse variance weighted	24	-0.049235393	0.032043543	0.12441206	-0.112040737	0.013569952	0.95195702	0.894007838	1.013662441
GCST90200518	ebi-a-GCST90018935	Urolithiasis	X-12839 levels	Inverse variance weighted	30	0.034524011	0.022582996	0.126323619	-0.009738661	0.078786684	1.035126883	0.990308606	1.081973495
GCST90200470	ebi-a-GCST90018935	Urolithiasis	X-11470 levels	Inverse variance weighted	34	-0.04733194	0.030962782	0.126345761	-0.108018993	0.013355113	0.95377075	0.897610548	1.013444691
GCST90200000	ebi-a-GCST90018935	Urolithiasis	Umbelliferone sulfate levels	Inverse variance weighted	23	0.040044808	0.026225153	0.126770502	-0.011356492	0.091446109	1.040857412	0.988707749	1.095757723
GCST90200051	ebi-a-GCST90018935	Urolithiasis	1-palmitoyl-2-dihomo-linolenoyl-GPC (16:0/20:3n3 or 6) levels	Inverse variance weighted	28	0.056518365	0.037042783	0.127069862	-0.01608549	0.12912222	1.058146047	0.98404319	1.137829181
GCST90200684	ebi-a-GCST90018935	Urolithiasis	N-acetyl-aspartyl-glutamate (naag) levels	Inverse variance weighted	19	-0.028503444	0.018707167	0.127592581	-0.065169492	0.008162604	0.971898947	0.936908651	1.008196009
GCST90199864	ebi-a-GCST90018935	Urolithiasis	Gamma-CEHC levels	Inverse variance weighted	36	-0.041757372	0.027469051	0.128470591	-0.095596712	0.012081968	0.959102457	0.908830462	1.01215525
GCST90200668	ebi-a-GCST90018935	Urolithiasis	X-25520 levels	Inverse variance weighted	18	0.05933224	0.039064879	0.128809615	-0.017234923	0.135899402	1.061127731	0.982912748	1.145566647
GCST90200137	ebi-a-GCST90018935	Urolithiasis	Lignoceroylcarnitine (C24) levels	Inverse variance weighted	26	-0.035851535	0.023640458	0.129384628	-0.082186833	0.010483763	0.964783519	0.921099851	1.01053891
GCST90200277	ebi-a-GCST90018935	Urolithiasis	Bilirubin degradation product, C16H18N2O5 (1) levels	Inverse variance weighted	22	-0.052463788	0.034642737	0.129918372	-0.120363554	0.015435977	0.948888681	0.886598052	1.015555727
GCST90200644	ebi-a-GCST90018935	Urolithiasis	X-24728 levels	Inverse variance weighted	33	-0.056009598	0.037018449	0.130274958	-0.128565758	0.016546562	0.94553006	0.879355736	1.016684214
GCST90199802	ebi-a-GCST90018935	Urolithiasis	Beta-hydroxyisovaleroylcarnitine levels	Inverse variance weighted	36	0.049266988	0.032599556	0.13071766	-0.014628141	0.113162118	1.050500785	0.985478331	1.11981346
GCST90200527	ebi-a-GCST90018935	Urolithiasis	X-13866 levels	Inverse variance weighted	27	-0.077072829	0.051162479	0.131956142	-0.177351288	0.02320563	0.925822424	0.837485534	1.023476975
GCST90200622	ebi-a-GCST90018935	Urolithiasis	X-23997 levels	Inverse variance weighted	23	-0.045868191	0.030451833	0.13200202	-0.105553784	0.013817402	0.955167854	0.899826075	1.013913304
GCST90200261	ebi-a-GCST90018935	Urolithiasis	S-carboxyethylcysteine levels	Inverse variance weighted	23	-0.059561424	0.039615713	0.13271536	-0.137208221	0.018085373	0.942177659	0.871788682	1.018249904
GCST90200690	ebi-a-GCST90018935	Urolithiasis	N-acetyl-1-methylhistidine levels	Inverse variance weighted	32	-0.026195398	0.017426512	0.132789468	-0.060351361	0.007960565	0.974144725	0.941433692	1.007992335
GCST90199840	ebi-a-GCST90018935	Urolithiasis	Pregnenediol disulfate (C21H34O8S2) levels	Inverse variance weighted	33	-0.048295217	0.032153031	0.133086156	-0.111315158	0.014724725	0.952852448	0.894656746	1.014833667
GCST90200629	ebi-a-GCST90018935	Urolithiasis	X-24337 levels	Inverse variance weighted	28	0.031620655	0.021063404	0.13330049	-0.009663617	0.072904927	1.032125899	0.990382926	1.075628269
GCST90199624	ebi-a-GCST90018935	Urolithiasis	Hippurate levels	Inverse variance weighted	19	-0.053449657	0.035692198	0.134258903	-0.123406365	0.016507051	0.947953663	0.883904402	1.016644045
GCST90200950	ebi-a-GCST90018935	Urolithiasis	Glucose to mannitol to sorbitol ratio	Inverse variance weighted	26	-0.05152397	0.034423104	0.134449323	-0.118993254	0.015945313	0.949780883	0.88781379	1.016073118
GCST90200075	ebi-a-GCST90018935	Urolithiasis	1-(1-enyl-palmitoyl)-2-linoleoyl-GPE (p-16:0/18:2) levels	Inverse variance weighted	22	0.065143586	0.043646946	0.135565005	-0.020404429	0.1506916	1.067312264	0.979802333	1.162638045
GCST90200504	ebi-a-GCST90018935	Urolithiasis	X-12830 levels	Inverse variance weighted	28	0.030865939	0.020708573	0.136095216	-0.009722864	0.071454743	1.031347231	0.99032425	1.07406954
GCST90200080	ebi-a-GCST90018935	Urolithiasis	1-palmitoyl-2-oleoyl-GPI (16:0/18:1) levels	Inverse variance weighted	26	0.045069844	0.030240418	0.136123224	-0.014201376	0.104341063	1.046100921	0.985898988	1.109978963
GCST90200811	ebi-a-GCST90018935	Urolithiasis	Choline to taurocholate ratio	Inverse variance weighted	25	-0.056816859	0.038215255	0.137078582	-0.131718758	0.018085041	0.94476708	0.876587494	1.018249566
GCST90199909	ebi-a-GCST90018935	Urolithiasis	Eicosanedioate (C20-DC) levels	Inverse variance weighted	15	0.054538309	0.036693816	0.137197693	-0.01738157	0.126458187	1.056052932	0.982768618	1.134802001
GCST90199875	ebi-a-GCST90018935	Urolithiasis	13-HODE + 9-HODE levels	Inverse variance weighted	19	0.058924574	0.039674577	0.137491568	-0.018837596	0.136686745	1.060695234	0.981338722	1.146468956
GCST90200141	ebi-a-GCST90018935	Urolithiasis	Ethyl alpha-glucopyranoside levels	Inverse variance weighted	29	0.05012456	0.033774056	0.137778591	-0.016072589	0.11632171	1.051402051	0.984055886	1.123357209
GCST90200171	ebi-a-GCST90018935	Urolithiasis	Perfluorooctanoate (PFOA) levels	Inverse variance weighted	23	0.094417892	0.06373006	0.13846583	-0.030493025	0.219328809	1.099018921	0.969967197	1.245240656
GCST90200093	ebi-a-GCST90018935	Urolithiasis	Caffeic acid sulfate levels	Inverse variance weighted	26	0.07854819	0.053068213	0.138836873	-0.025465509	0.182561888	1.081715481	0.974856003	1.200288432
GCST90200417	ebi-a-GCST90018935	Urolithiasis	Urea levels	Inverse variance weighted	22	0.026824304	0.018130543	0.139004294	-0.00871156	0.062360168	1.027187314	0.991326275	1.064345619
GCST90200113	ebi-a-GCST90018935	Urolithiasis	Stearoylcholine levels	Inverse variance weighted	17	-0.059036047	0.039961012	0.139584212	-0.137359631	0.019287536	0.942672788	0.871656695	1.019474742
GCST90200063	ebi-a-GCST90018935	Urolithiasis	1-palmitoyl-2-docosahexaenoyl-GPE (16:0/22:6) levels	Inverse variance weighted	19	0.062947516	0.042663506	0.140093831	-0.020672956	0.146567987	1.064970943	0.979539265	1.157853647
GCST90200864	ebi-a-GCST90018935	Urolithiasis	Methionine to phosphate ratio	Inverse variance weighted	16	0.090818258	0.061583664	0.140289599	-0.029885724	0.211522239	1.095069967	0.970556439	1.235557443
GCST90200313	ebi-a-GCST90018935	Urolithiasis	N1-methyladenosine levels	Inverse variance weighted	34	-0.089806449	0.060993224	0.140912776	-0.209353167	0.029740269	0.914108095	0.811108728	1.030186928
GCST90200646	ebi-a-GCST90018935	Urolithiasis	X-24801 levels	Inverse variance weighted	34	0.07942313	0.054010397	0.141422171	-0.026437248	0.185283508	1.082662332	0.973909156	1.203559611
GCST90200570	ebi-a-GCST90018935	Urolithiasis	X-18921 levels	Inverse variance weighted	18	0.042095414	0.028675203	0.142102174	-0.014107983	0.098298811	1.04299399	0.985991068	1.103292412
GCST90200754	ebi-a-GCST90018935	Urolithiasis	Sphingosine to phosphate ratio	Inverse variance weighted	18	0.059379401	0.040458507	0.142196142	-0.019919273	0.138678074	1.061177776	0.980277805	1.148754227
GCST90200994	ebi-a-GCST90018935	Urolithiasis	Glutamine to alanine ratio	Inverse variance weighted	38	-0.070135956	0.047789859	0.142215419	-0.16380408	0.023532168	0.932267064	0.848908324	1.023811234
GCST90200363	ebi-a-GCST90018935	Urolithiasis	Phosphocholine levels	Inverse variance weighted	33	0.033899053	0.02310157	0.142269521	-0.011380024	0.07917813	1.034480174	0.988684483	1.082397112
GCST90200416	ebi-a-GCST90018935	Urolithiasis	Trans-urocanate levels	Inverse variance weighted	20	-0.040652113	0.027775127	0.143298973	-0.095091362	0.013787136	0.9601631	0.909289856	1.013882617
GCST90199700	ebi-a-GCST90018935	Urolithiasis	3-hydroxylaurate levels	Inverse variance weighted	11	0.080262315	0.055017587	0.144606853	-0.027572155	0.188096785	1.083571268	0.972804488	1.206950324
GCST90200069	ebi-a-GCST90018935	Urolithiasis	Phenylacetylglutamate levels	Inverse variance weighted	23	-0.048741303	0.033444872	0.145016342	-0.114293253	0.016810647	0.952427488	0.891996337	1.016952741
GCST90200032	ebi-a-GCST90018935	Urolithiasis	2-hydroxybutyrate/2-hydroxyisobutyrate levels	Inverse variance weighted	17	0.148120823	0.102079876	0.146771889	-0.051955735	0.34819738	1.159653	0.94937089	1.416511814
GCST90200739	ebi-a-GCST90018935	Urolithiasis	Adenosine 5'-monophosphate (AMP) to proline ratio	Inverse variance weighted	22	0.057994554	0.040227572	0.149397808	-0.020851488	0.136840596	1.059709225	0.979364401	1.146645354
GCST90200167	ebi-a-GCST90018935	Urolithiasis	Glutamine conjugate of C7H12O2 levels	Inverse variance weighted	31	0.049117086	0.03423408	0.15136051	-0.01798171	0.116215882	1.050343324	0.982178997	1.123238333
GCST90200241	ebi-a-GCST90018935	Urolithiasis	Pregnenetriol sulfate levels	Inverse variance weighted	34	0.021696739	0.01513349	0.151660629	-0.007964901	0.051358378	1.021933825	0.992066735	1.052700091
GCST90200736	ebi-a-GCST90018935	Urolithiasis	Adenosine 5'-diphosphate (ADP) to arginine ratio	Inverse variance weighted	20	0.043984098	0.030771683	0.152898118	-0.0163284	0.104296597	1.044965738	0.983804186	1.109929607
GCST90200330	ebi-a-GCST90018935	Urolithiasis	1-palmitoyl-2-linoleoyl-gpc (16:0/18:2) levels	Inverse variance weighted	35	0.046224904	0.03237263	0.153320417	-0.017225451	0.109675259	1.047309929	0.982922059	1.115915628
GCST90199935	ebi-a-GCST90018935	Urolithiasis	Glycohyocholate levels	Inverse variance weighted	18	-0.055703567	0.039075068	0.153997517	-0.132290701	0.020883567	0.945819467	0.876086279	1.021103155
GCST90199888	ebi-a-GCST90018935	Urolithiasis	Cinnamoylglycine levels	Inverse variance weighted	33	0.038141892	0.026755868	0.153997581	-0.014299609	0.090583394	1.038878631	0.985802145	1.094812805
GCST90199679	ebi-a-GCST90018935	Urolithiasis	2,3-dihydroxypyridine levels	Inverse variance weighted	23	0.056420416	0.039605045	0.154279666	-0.021205473	0.134046305	1.058042408	0.979017782	1.143445766
GCST90200764	ebi-a-GCST90018935	Urolithiasis	Phosphate to uridine ratio	Inverse variance weighted	29	-0.050752192	0.035678814	0.154888638	-0.120682666	0.019178283	0.950514187	0.886315172	1.019363368
GCST90200737	ebi-a-GCST90018935	Urolithiasis	Adenosine 5'-diphosphate (ADP) to 2'-deoxyuridine ratio	Inverse variance weighted	22	0.040334142	0.028403839	0.155600606	-0.015337383	0.096005666	1.041158611	0.984779636	1.100765301
GCST90199694	ebi-a-GCST90018935	Urolithiasis	1,3-dimethylurate levels	Inverse variance weighted	26	-0.046841196	0.033068214	0.156628543	-0.111654896	0.017972504	0.954238923	0.894352849	1.018134982
GCST90200244	ebi-a-GCST90018935	Urolithiasis	5-hydroxymethyl-2-furoylcarnitine levels	Inverse variance weighted	24	0.050436231	0.035668809	0.157357495	-0.019474634	0.120347096	1.051729794	0.980713771	1.12788827
GCST90200807	ebi-a-GCST90018935	Urolithiasis	Carnitine to ergothioneine ratio	Inverse variance weighted	21	0.04946898	0.034988251	0.157398889	-0.019107992	0.118045952	1.050712998	0.981073408	1.12529582
GCST90200649	ebi-a-GCST90018935	Urolithiasis	X-24588 levels	Inverse variance weighted	34	0.030373186	0.021534128	0.158401719	-0.011833706	0.072580077	1.030839157	0.988236037	1.075278908
GCST90199722	ebi-a-GCST90018935	Urolithiasis	Decanoylcarnitine (C10) levels	Inverse variance weighted	27	0.044139022	0.031328061	0.158856083	-0.017263977	0.105542022	1.045127641	0.982884191	1.111312803
GCST90201007	ebi-a-GCST90018935	Urolithiasis	Glucose to N-palmitoyl-sphinganine (d18:0 to 16:0) ratio	Inverse variance weighted	26	0.05781708	0.041087342	0.159375501	-0.022714109	0.13834827	1.059521171	0.977541914	1.148375426
GCST90200170	ebi-a-GCST90018935	Urolithiasis	Octadecadienedioate (C18:2-DC) levels	Inverse variance weighted	33	-0.017832891	0.012684187	0.159749305	-0.042693896	0.007028115	0.982325174	0.958204655	1.00705287
GCST90200714	ebi-a-GCST90018935	Urolithiasis	Alpha-ketoglutarate to alpha-ketobutyrate ratio	Inverse variance weighted	21	0.052076489	0.037080663	0.160196506	-0.020601609	0.124754588	1.053456318	0.979609154	1.132870399
GCST90200108	ebi-a-GCST90018935	Urolithiasis	N-palmitoyl-sphingadienine (d18:2/16:0) levels	Inverse variance weighted	19	0.081509241	0.058142813	0.160951114	-0.032450673	0.195469154	1.084923243	0.968070201	1.215881289
GCST90199966	ebi-a-GCST90018935	Urolithiasis	1-(1-enyl-oleoyl)-GPE (p-18:1) levels	Inverse variance weighted	17	0.059292113	0.042517204	0.163153382	-0.024041606	0.142625832	1.061085152	0.976245091	1.153298193
GCST90199693	ebi-a-GCST90018935	Urolithiasis	3-hydroxydecanoate levels	Inverse variance weighted	15	0.055083437	0.03952326	0.163409211	-0.022382152	0.132549027	1.056628773	0.97786647	1.141734991
GCST90200153	ebi-a-GCST90018935	Urolithiasis	(N(1) + N(8))-acetylspermidine levels	Inverse variance weighted	36	-0.035916456	0.025772269	0.16343583	-0.086430104	0.014597192	0.964720886	0.917199655	1.014704251
GCST90200789	ebi-a-GCST90018935	Urolithiasis	Alpha-tocopherol to sulfate ratio	Inverse variance weighted	19	0.053493334	0.038597748	0.165771788	-0.022158253	0.12914492	1.054949959	0.978085438	1.137855011
GCST90199930	ebi-a-GCST90018935	Urolithiasis	(R)-3-hydroxybutyrylcarnitine levels	Inverse variance weighted	24	-0.055788459	0.040256941	0.165805026	-0.134692064	0.023115146	0.945739177	0.873985002	1.023384371
GCST90200686	ebi-a-GCST90018935	Urolithiasis	Bilirubin (E,E) levels	Inverse variance weighted	28	-0.037286933	0.026931007	0.166194565	-0.090071706	0.01549784	0.963399664	0.913865653	1.015618554
GCST90200967	ebi-a-GCST90018935	Urolithiasis	Phosphate to urate ratio	Inverse variance weighted	36	-0.059071202	0.042711597	0.166657239	-0.142785933	0.024643529	0.942639649	0.866939633	1.024949691
GCST90200236	ebi-a-GCST90018935	Urolithiasis	Undecenoylcarnitine (C11:1) levels	Inverse variance weighted	29	0.025831102	0.018680354	0.166727695	-0.010782391	0.062444596	1.026167616	0.98927553	1.064435483
GCST90200978	ebi-a-GCST90018935	Urolithiasis	Caffeine to paraxanthine ratio	Inverse variance weighted	27	0.085957712	0.062193946	0.166943669	-0.035942423	0.207857847	1.089760244	0.964695837	1.231038161
GCST90200389	ebi-a-GCST90018935	Urolithiasis	Leucine levels	Inverse variance weighted	20	-0.081755188	0.059626864	0.170339631	-0.198623843	0.035113466	0.921497524	0.819858231	1.035737223
GCST90200345	ebi-a-GCST90018935	Urolithiasis	S-adenosylhomocysteine (SAH) levels	Inverse variance weighted	26	-0.071812009	0.052469109	0.171107734	-0.174651463	0.031027444	0.930705843	0.839749654	1.031513813
GCST90199796	ebi-a-GCST90018935	Urolithiasis	Docosapentaenoate (n6 DPA; 22:5n6) levels	Inverse variance weighted	17	-0.077847768	0.056888852	0.171181058	-0.189349917	0.033654381	0.925105247	0.827496901	1.034227097
GCST90200985	ebi-a-GCST90018935	Urolithiasis	Cholesterol to oleoyl-linoleoyl-glycerol (18:1 to 18:2) [2] ratio	Inverse variance weighted	35	-0.053869545	0.039398965	0.171536536	-0.131091517	0.023352426	0.947555711	0.877137498	1.023627229
GCST90200733	ebi-a-GCST90018935	Urolithiasis	Adenosine 5'-diphosphate (ADP) to N-acetylglucosamine to N-acetylgalactosamine ratio	Inverse variance weighted	22	-0.034299668	0.025108398	0.171919002	-0.083512128	0.014912791	0.966281897	0.919879931	1.015024542
GCST90200289	ebi-a-GCST90018935	Urolithiasis	N-acetylmethionine levels	Inverse variance weighted	16	-0.065054577	0.047625878	0.171954597	-0.158401297	0.028292144	0.937016323	0.853507203	1.028696167
GCST90199842	ebi-a-GCST90018935	Urolithiasis	Androstenediol (3beta,17beta) disulfate (1) levels	Inverse variance weighted	30	-0.044002942	0.032286814	0.172921422	-0.107285098	0.019279214	0.956951142	0.898269542	1.019466258
GCST90200552	ebi-a-GCST90018935	Urolithiasis	X-18887 levels	Inverse variance weighted	19	-0.053423357	0.039307605	0.174111747	-0.130466263	0.023619548	0.947978594	0.877686103	1.023900699
GCST90200390	ebi-a-GCST90018935	Urolithiasis	Stearate (18:0) levels	Inverse variance weighted	21	0.059515414	0.0439498	0.175682781	-0.026626195	0.145657022	1.06132212	0.973725157	1.156799363
GCST90200655	ebi-a-GCST90018935	Urolithiasis	X-25828 levels	Inverse variance weighted	17	0.077175176	0.057049032	0.176123757	-0.034640926	0.188991279	1.080231291	0.965952202	1.208030418
GCST90200009	ebi-a-GCST90018935	Urolithiasis	3-methoxycatechol sulfate (1) levels	Inverse variance weighted	22	-0.049490442	0.036639413	0.17677768	-0.121303692	0.022322808	0.951714255	0.885764919	1.022573827
GCST90200089	ebi-a-GCST90018935	Urolithiasis	Methylsuccinoylcarnitine levels	Inverse variance weighted	30	-0.032447954	0.024090526	0.178006764	-0.079665386	0.014769477	0.968072833	0.923425286	1.014879085
GCST90200813	ebi-a-GCST90018935	Urolithiasis	Ornithine to glutamate ratio	Inverse variance weighted	20	-0.078060809	0.058006905	0.178394186	-0.191754343	0.035632725	0.924908182	0.825509636	1.036275178
GCST90200448	ebi-a-GCST90018935	Urolithiasis	N-stearoyl-sphinganine (d18:0/18:0) levels	Inverse variance weighted	16	0.035419873	0.026326905	0.178500323	-0.016180861	0.087020608	1.036054629	0.983949346	1.090919161
GCST90199920	ebi-a-GCST90018935	Urolithiasis	Trimethylamine n-oxide levels	Inverse variance weighted	15	0.055523271	0.041276371	0.178573979	-0.025378416	0.136424959	1.057093617	0.974940909	1.146168865
GCST90200955	ebi-a-GCST90018935	Urolithiasis	Adenosine 5'-diphosphate (ADP) to choline phosphate ratio	Inverse variance weighted	22	0.03796252	0.028302816	0.1798236	-0.017510998	0.093436039	1.038692302	0.982641428	1.097940376
GCST90200432	ebi-a-GCST90018935	Urolithiasis	Threonine levels	Inverse variance weighted	32	-0.061525977	0.045920025	0.180293888	-0.151529226	0.028477271	0.940328518	0.859392765	1.028886625
GCST90200202	ebi-a-GCST90018935	Urolithiasis	Delta-CEHC levels	Inverse variance weighted	20	-0.03844348	0.028715833	0.180650279	-0.094726514	0.017839553	0.962286091	0.90962167	1.017999629
GCST90200327	ebi-a-GCST90018935	Urolithiasis	Choline levels	Inverse variance weighted	23	0.056933831	0.042578176	0.181170438	-0.026519394	0.140387057	1.058585763	0.973829157	1.150719106
GCST90200217	ebi-a-GCST90018935	Urolithiasis	(2,4 or 2,5)-dimethylphenol sulfate levels	Inverse variance weighted	21	-0.041270495	0.030888002	0.18150563	-0.101810979	0.019269989	0.959569536	0.903200259	1.019456853
GCST90199812	ebi-a-GCST90018935	Urolithiasis	3-(3-hydroxyphenyl)propionate levels	Inverse variance weighted	21	0.045357547	0.034071932	0.183113643	-0.02142344	0.112138535	1.046401931	0.978804412	1.118667824
GCST90200168	ebi-a-GCST90018935	Urolithiasis	Hydroxyasparagine levels	Inverse variance weighted	21	-0.137369313	0.103351494	0.183799524	-0.339938241	0.065199615	0.871648256	0.711814283	1.067372066
GCST90200399	ebi-a-GCST90018935	Urolithiasis	Isoleucine levels	Inverse variance weighted	23	0.060026501	0.045646024	0.188495333	-0.029439707	0.149492709	1.061864687	0.97098942	1.161245004
GCST90200799	ebi-a-GCST90018935	Urolithiasis	Spermidine to adenosine 5'-diphosphate (ADP) ratio	Inverse variance weighted	25	0.030284354	0.023031223	0.188534767	-0.014856843	0.075425551	1.03074759	0.985252976	1.078342944
GCST90200472	ebi-a-GCST90018935	Urolithiasis	X-11850 levels	Inverse variance weighted	24	0.049549846	0.037696708	0.188700095	-0.024335702	0.123435395	1.050797969	0.975958024	1.13137691
GCST90199784	ebi-a-GCST90018935	Urolithiasis	Cysteine-glutathione disulfide levels	Inverse variance weighted	27	-0.034033547	0.025974209	0.190100343	-0.084942996	0.016875902	0.96653908	0.918564645	1.017019105
GCST90200816	ebi-a-GCST90018935	Urolithiasis	Alpha-ketoglutarate to aspartate ratio	Inverse variance weighted	25	0.036918527	0.028180992	0.190178698	-0.018316217	0.092153272	1.037608481	0.981850505	1.096532876
GCST90200683	ebi-a-GCST90018935	Urolithiasis	N-acetylcitrulline levels	Inverse variance weighted	22	-0.023975836	0.018349335	0.191337586	-0.059940532	0.011988861	0.976309301	0.94182054	1.012061015
GCST90200138	ebi-a-GCST90018935	Urolithiasis	Docosatrienoate (22:3n6) levels	Inverse variance weighted	16	-0.056596528	0.043316958	0.191359651	-0.141497765	0.028304709	0.944975264	0.868057116	1.028709094
GCST90200353	ebi-a-GCST90018935	Urolithiasis	9,10-DiHOME levels	Inverse variance weighted	19	0.03470684	0.026576938	0.191586345	-0.017383958	0.086797638	1.035316151	0.982766272	1.090675946
GCST90200466	ebi-a-GCST90018935	Urolithiasis	X-11632 levels	Inverse variance weighted	26	-0.049606592	0.038016288	0.191934622	-0.124118517	0.024905332	0.951603719	0.883275152	1.025218061
GCST90199708	ebi-a-GCST90018935	Urolithiasis	Propionylcarnitine (c3) levels	Inverse variance weighted	24	-0.03769539	0.028958822	0.193022613	-0.094454681	0.019063902	0.963006238	0.909868968	1.019246778
GCST90200161	ebi-a-GCST90018935	Urolithiasis	2-hydroxyarachidate levels	Inverse variance weighted	23	0.040387302	0.031087176	0.193888071	-0.020543563	0.101318166	1.04121396	0.979666019	1.106628677
GCST90200311	ebi-a-GCST90018935	Urolithiasis	4-acetamidobutanoate levels	Inverse variance weighted	19	-0.039823228	0.030653945	0.193901923	-0.099904961	0.020258506	0.960959295	0.904923417	1.020465102
GCST90200352	ebi-a-GCST90018935	Urolithiasis	Methylsuccinate levels	Inverse variance weighted	23	-0.03988627	0.030789252	0.195161313	-0.100233204	0.020460665	0.960898716	0.904626431	1.020671419
GCST90199821	ebi-a-GCST90018935	Urolithiasis	1-linoleoyl-GPI (18:2) levels	Inverse variance weighted	22	0.043584826	0.03364943	0.195229891	-0.022368058	0.109537709	1.044548595	0.977880252	1.115762145
GCST90200195	ebi-a-GCST90018935	Urolithiasis	N-acetyl-isoputreanine levels	Inverse variance weighted	37	0.029530491	0.022807354	0.195396351	-0.015171922	0.074232905	1.02997084	0.984942591	1.077057629
GCST90199632	ebi-a-GCST90018935	Urolithiasis	Tartarate levels	Inverse variance weighted	22	-0.053964661	0.041851897	0.197252207	-0.135994379	0.028065057	0.947465588	0.872847538	1.02846259
GCST90199684	ebi-a-GCST90018935	Urolithiasis	1-linoleoylglycerol (18:2) levels	Inverse variance weighted	18	-0.066192308	0.051405926	0.197871436	-0.166947922	0.034563307	0.935950857	0.846243681	1.03516756
GCST90200626	ebi-a-GCST90018935	Urolithiasis	X-24418 levels	Inverse variance weighted	26	-0.035932747	0.027934639	0.198333118	-0.090684639	0.018819144	0.96470517	0.913305687	1.018997341
GCST90200806	ebi-a-GCST90018935	Urolithiasis	Spermidine to ergothioneine ratio	Inverse variance weighted	20	0.010903511	0.00847775	0.198396807	-0.00571288	0.027519901	1.010963171	0.994303407	1.027902072
GCST90199758	ebi-a-GCST90018935	Urolithiasis	N4-acetylcytidine levels	Inverse variance weighted	35	-0.043434093	0.033779178	0.198504344	-0.109641283	0.022773097	0.957495658	0.896155544	1.023034384
GCST90200328	ebi-a-GCST90018935	Urolithiasis	3-methoxytyrosine levels	Inverse variance weighted	24	-0.084550724	0.06576038	0.19853396	-0.21344107	0.044339621	0.918925042	0.807799762	1.045337313
GCST90199835	ebi-a-GCST90018935	Urolithiasis	5alpha-androstan-3beta,17beta-diol disulfate levels	Inverse variance weighted	27	-0.041219128	0.032095197	0.199045	-0.104125715	0.021687458	0.959618827	0.901112007	1.02192434
GCST90200275	ebi-a-GCST90018935	Urolithiasis	Bilirubin degradation product, C16H18N2O5 (2) levels	Inverse variance weighted	28	-0.042126124	0.03280287	0.199064751	-0.10641975	0.022167501	0.958748851	0.899047194	1.022415026
GCST90200144	ebi-a-GCST90018935	Urolithiasis	Dihomo-linoleoylcarnitine (C20:2) levels	Inverse variance weighted	31	0.036872503	0.028750127	0.19966163	-0.019477746	0.093222752	1.037560727	0.98071072	1.097706225
GCST90199895	ebi-a-GCST90018935	Urolithiasis	1-lignoceroyl-GPC (24:0) levels	Inverse variance weighted	16	-0.053226098	0.041520598	0.199870601	-0.13460647	0.028154274	0.94816561	0.874059813	1.028554351
GCST90199774	ebi-a-GCST90018935	Urolithiasis	Oleoylcarnitine levels	Inverse variance weighted	26	0.040594853	0.031869964	0.202746619	-0.021870276	0.103059982	1.041430087	0.978367144	1.1085579
GCST90200957	ebi-a-GCST90018935	Urolithiasis	N-acetylneuraminate to N-acetylglucosamine to N-acetylgalactosamine ratio	Inverse variance weighted	20	-0.026367328	0.02072748	0.203339294	-0.066993188	0.014258533	0.973977255	0.935201572	1.01436067
GCST90199639	ebi-a-GCST90018935	Urolithiasis	Imidazole lactate levels	Inverse variance weighted	28	0.031259789	0.02457712	0.203406486	-0.016911366	0.079430944	1.031753507	0.983230828	1.082670792
GCST90200219	ebi-a-GCST90018935	Urolithiasis	Cholic acid glucuronide levels	Inverse variance weighted	20	0.03459594	0.027260436	0.204409048	-0.018834514	0.088026394	1.035201341	0.981341747	1.092016944
GCST90200335	ebi-a-GCST90018935	Urolithiasis	Stearoyl sphingomyelin (d18:1/18:0) levels	Inverse variance weighted	35	-0.041744596	0.032993464	0.205785902	-0.106411785	0.022922594	0.959114711	0.899054354	1.023187336
GCST90199969	ebi-a-GCST90018935	Urolithiasis	1-oleoyl-GPG (18:1) levels	Inverse variance weighted	26	0.033779614	0.026706072	0.205919215	-0.018564287	0.086123515	1.034356624	0.981606968	1.089940944
GCST90200280	ebi-a-GCST90018935	Urolithiasis	5-oxoproline levels	Inverse variance weighted	25	-0.045016477	0.035643006	0.206595627	-0.114876768	0.024843814	0.95598173	0.891475995	1.025154994
GCST90200716	ebi-a-GCST90018935	Urolithiasis	Adenosine 5'-diphosphate (ADP) to phosphoethanolamine ratio	Inverse variance weighted	23	0.032098952	0.025430052	0.206860688	-0.017743949	0.081941854	1.03261968	0.982412548	1.085392696
GCST90199731	ebi-a-GCST90018935	Urolithiasis	10-heptadecenoate (17:1n7) levels	Inverse variance weighted	23	0.053424082	0.042420555	0.207888993	-0.029720206	0.13656837	1.054876905	0.970717097	1.14633325
GCST90200095	ebi-a-GCST90018935	Urolithiasis	1-linoleoyl-2-linolenoyl-GPC (18:2/18:3) levels	Inverse variance weighted	22	0.028869796	0.022934785	0.208110636	-0.016082383	0.073821976	1.029290568	0.984046248	1.076615125
GCST90200477	ebi-a-GCST90018935	Urolithiasis	X-12127 levels	Inverse variance weighted	30	0.035229208	0.027994284	0.208231618	-0.019639588	0.090098004	1.035857109	0.980552012	1.094281523
GCST90200782	ebi-a-GCST90018935	Urolithiasis	Mannose to trans-4-hydroxyproline ratio	Inverse variance weighted	23	-0.076435404	0.060790373	0.208623185	-0.195584535	0.042713727	0.926412755	0.822353823	1.043639087
GCST90200039	ebi-a-GCST90018935	Urolithiasis	1-stearoyl-2-linoleoyl-GPE (18:0/18:2) levels	Inverse variance weighted	30	0.047888153	0.038205092	0.210042173	-0.026993828	0.122770134	1.049053316	0.973367249	1.130624499
GCST90200992	ebi-a-GCST90018935	Urolithiasis	Alanine to asparagine ratio	Inverse variance weighted	34	0.038549577	0.030783003	0.210460313	-0.02178511	0.098884263	1.039302252	0.978450472	1.103938526
GCST90199941	ebi-a-GCST90018935	Urolithiasis	Gamma-CEHC glucuronide levels	Inverse variance weighted	31	0.018526149	0.014807367	0.210881935	-0.010496291	0.047548588	1.018698823	0.989558603	1.048697154
GCST90200732	ebi-a-GCST90018935	Urolithiasis	Adenosine 5'-diphosphate (ADP) to tyrosine ratio	Inverse variance weighted	22	0.04073075	0.032585703	0.211314993	-0.023137227	0.104598728	1.041571625	0.977128387	1.110265002
GCST90200596	ebi-a-GCST90018935	Urolithiasis	X-23655 levels	Inverse variance weighted	27	0.041938941	0.033600869	0.211975945	-0.023918761	0.107796644	1.042830803	0.976365025	1.11382122
GCST90200500	ebi-a-GCST90018935	Urolithiasis	X-12816 levels	Inverse variance weighted	28	-0.037193918	0.02984703	0.212708823	-0.095694096	0.021306261	0.96348928	0.908741961	1.02153486
GCST90200802	ebi-a-GCST90018935	Urolithiasis	Histidine to pyruvate ratio	Inverse variance weighted	24	-0.070012041	0.056316652	0.213799508	-0.180392679	0.040368596	0.932382593	0.834942283	1.041194484
GCST90200701	ebi-a-GCST90018935	Urolithiasis	Bilirubin degradation product, C17H18N2O4 (1) levels	Inverse variance weighted	29	-0.040119519	0.03228246	0.213954351	-0.103393141	0.023154102	0.960674613	0.90177238	1.023424239
GCST90200548	ebi-a-GCST90018935	Urolithiasis	X-17676 levels	Inverse variance weighted	29	-0.04924586	0.039643305	0.214153969	-0.126946737	0.028455017	0.951947055	0.880780584	1.028863729
GCST90200060	ebi-a-GCST90018935	Urolithiasis	1-(1-enyl-palmitoyl)-2-linoleoyl-GPC (p-16:0/18:2) levels	Inverse variance weighted	22	-0.096477961	0.077851444	0.215250266	-0.249066791	0.056110868	0.908029909	0.779527907	1.057714944
GCST90199932	ebi-a-GCST90018935	Urolithiasis	Mannonate levels	Inverse variance weighted	23	-0.037326313	0.030125578	0.215336625	-0.096372446	0.02171982	0.963361727	0.908125725	1.021957412
GCST90200832	ebi-a-GCST90018935	Urolithiasis	Adenosine 5'-diphosphate (ADP) to citrate ratio	Inverse variance weighted	21	0.038560139	0.031142084	0.215641781	-0.022478345	0.099598624	1.03931323	0.97777241	1.104727418
GCST90200283	ebi-a-GCST90018935	Urolithiasis	3-ureidopropionate levels	Inverse variance weighted	24	-0.08560502	0.069166541	0.215840231	-0.221171439	0.0499614	0.917956734	0.801579246	1.051230518
GCST90200154	ebi-a-GCST90018935	Urolithiasis	Hydroxy-cmpf levels	Inverse variance weighted	21	-0.045914787	0.037305249	0.218402826	-0.119033076	0.027203501	0.955123347	0.887778436	1.027576895
GCST90199640	ebi-a-GCST90018935	Urolithiasis	4-guanidinobutanoate levels	Inverse variance weighted	21	0.026060885	0.021191069	0.218770101	-0.015473611	0.06759538	1.026403439	0.98464549	1.069932305
GCST90199948	ebi-a-GCST90018935	Urolithiasis	S-allylcysteine levels	Inverse variance weighted	18	-0.035149919	0.028732825	0.221202547	-0.091466256	0.021166417	0.965460664	0.91259211	1.021392015
GCST90200679	ebi-a-GCST90018935	Urolithiasis	N-acetylarginine levels	Inverse variance weighted	25	-0.017790159	0.014582171	0.222467188	-0.046371214	0.010790895	0.982367151	0.954687503	1.010849327
GCST90200159	ebi-a-GCST90018935	Urolithiasis	Dodecenedioate (C12:1-DC) levels	Inverse variance weighted	21	-0.051047774	0.041843636	0.222478115	-0.1330613	0.030965752	0.950233273	0.875411428	1.031450178
GCST90200064	ebi-a-GCST90018935	Urolithiasis	N-palmitoyl-sphinganine (d18:0/16:0) levels	Inverse variance weighted	23	0.063058221	0.051760684	0.223123352	-0.03839272	0.164509163	1.065088848	0.962334938	1.17881437
GCST90200084	ebi-a-GCST90018935	Urolithiasis	Oleoylcholine levels	Inverse variance weighted	19	-0.037937841	0.031150785	0.223270511	-0.09899338	0.023117697	0.962772784	0.905748704	1.023386982
GCST90199848	ebi-a-GCST90018935	Urolithiasis	Succinylcarnitine levels	Inverse variance weighted	29	0.029963468	0.024622073	0.223628867	-0.018295796	0.078222732	1.03041689	0.981870556	1.081363486
GCST90200035	ebi-a-GCST90018935	Urolithiasis	Palmitoyl dihydrosphingomyelin (d18:0/16:0) levels	Inverse variance weighted	32	0.043610221	0.035959739	0.225224901	-0.026870866	0.114091309	1.044575123	0.973486944	1.120854464
GCST90200896	ebi-a-GCST90018935	Urolithiasis	Inosine to EDTA ratio	Inverse variance weighted	25	-0.031430851	0.02591879	0.225257314	-0.08223168	0.019369978	0.969057963	0.921058543	1.019558793
GCST90200662	ebi-a-GCST90018935	Urolithiasis	X-25790 levels	Inverse variance weighted	18	-0.053025771	0.043858727	0.226657847	-0.138988876	0.032937333	0.948355572	0.870237709	1.033485772
GCST90200096	ebi-a-GCST90018935	Urolithiasis	Catechol glucuronide levels	Inverse variance weighted	21	0.048294938	0.040043003	0.227787866	-0.030189348	0.126779224	1.049480141	0.970261799	1.135166372
GCST90200851	ebi-a-GCST90018935	Urolithiasis	Adenosine 5'-monophosphate (AMP) to glycine ratio	Inverse variance weighted	24	-0.039872588	0.033123489	0.228684023	-0.104794627	0.02504945	0.960911863	0.900509444	1.025365824
GCST90200184	ebi-a-GCST90018935	Urolithiasis	3-formylindole levels	Inverse variance weighted	30	-0.031213454	0.025991414	0.229784548	-0.082156625	0.019729717	0.969268657	0.921127675	1.019925635
GCST90200366	ebi-a-GCST90018935	Urolithiasis	Creatinine levels	Inverse variance weighted	25	-0.111052333	0.09259745	0.230410432	-0.292543336	0.07043867	0.894891916	0.7463629	1.072978762
GCST90200569	ebi-a-GCST90018935	Urolithiasis	X-18913 levels	Inverse variance weighted	20	0.038878113	0.032628677	0.233444808	-0.025074095	0.10283032	1.039643756	0.975237649	1.108303336
GCST90200005	ebi-a-GCST90018935	Urolithiasis	Citraconate/glutaconate levels	Inverse variance weighted	25	0.046725147	0.039314559	0.234638546	-0.030331388	0.123781682	1.047833969	0.970123992	1.131768759
GCST90200103	ebi-a-GCST90018935	Urolithiasis	Linoleoyl-arachidonoyl-glycerol (18:2/20:4) [1] levels	Inverse variance weighted	21	-0.031008506	0.026102277	0.234848491	-0.082168969	0.020151957	0.969467327	0.921116306	1.020356378
GCST90200855	ebi-a-GCST90018935	Urolithiasis	Phosphate to threonine ratio	Inverse variance weighted	32	0.062250654	0.052492658	0.235664722	-0.040634956	0.165136264	1.064229065	0.960179574	1.179553838
GCST90200590	ebi-a-GCST90018935	Urolithiasis	X-21470 levels	Inverse variance weighted	17	-0.039995196	0.03373499	0.235792109	-0.106115777	0.026125384	0.960794055	0.899320521	1.026469644
GCST90200205	ebi-a-GCST90018935	Urolithiasis	3-indoleglyoxylic acid levels	Inverse variance weighted	21	-0.033917514	0.028640713	0.236317576	-0.090053311	0.022218283	0.966651237	0.913882464	1.022466948
GCST90200443	ebi-a-GCST90018935	Urolithiasis	Pseudouridine levels	Inverse variance weighted	23	-0.102648004	0.086722581	0.236557019	-0.272624263	0.067328254	0.902444574	0.761378812	1.069646536
GCST90200881	ebi-a-GCST90018935	Urolithiasis	Aspartate to N-acetylglucosamine to N-acetylgalactosamine ratio	Inverse variance weighted	23	-0.036258987	0.030714886	0.237800584	-0.096460163	0.02394219	0.964390497	0.908046071	1.024231105
GCST90200133	ebi-a-GCST90018935	Urolithiasis	Heneicosapentaenoate (21:5n3) levels	Inverse variance weighted	18	-0.035853661	0.030377097	0.237886502	-0.095392771	0.023685449	0.964781468	0.909015829	1.023968177
GCST90200321	ebi-a-GCST90018935	Urolithiasis	Cholate levels	Inverse variance weighted	18	0.052055747	0.044137945	0.238243859	-0.034454626	0.13856612	1.053434467	0.966132176	1.148625626
GCST90200774	ebi-a-GCST90018935	Urolithiasis	Uridine to pseudouridine ratio	Inverse variance weighted	26	0.094591723	0.080318619	0.238913816	-0.06283277	0.252016216	1.099209981	0.939100506	1.286616901
GCST90200160	ebi-a-GCST90018935	Urolithiasis	Trans-2-hexenoylglycine levels	Inverse variance weighted	30	-0.030861405	0.026233747	0.239434691	-0.08227955	0.020556739	0.969609947	0.921014453	1.020769484
GCST90199720	ebi-a-GCST90018935	Urolithiasis	Octanoylcarnitine (c8) levels	Inverse variance weighted	27	0.03419028	0.029124841	0.240426436	-0.022894409	0.091274968	1.034781486	0.977365679	1.095570211
GCST90199791	ebi-a-GCST90018935	Urolithiasis	1-arachidonoyl-GPE (20:4n6) levels	Inverse variance weighted	34	-0.031245326	0.026640811	0.240861221	-0.083461316	0.020970664	0.969237764	0.919926672	1.021192093
GCST90200891	ebi-a-GCST90018935	Urolithiasis	Salicylate to caprylate (8:0) ratio	Inverse variance weighted	24	0.041988286	0.035886368	0.241987114	-0.028348995	0.112325566	1.042882262	0.972049068	1.11887707
GCST90200981	ebi-a-GCST90018935	Urolithiasis	Caffeine to linoleate (18:2n6) ratio	Inverse variance weighted	16	-0.063228768	0.054108802	0.24258552	-0.16928202	0.042824483	0.938728698	0.844270768	1.043754683
GCST90200156	ebi-a-GCST90018935	Urolithiasis	Cortolone glucuronide (1) levels	Inverse variance weighted	26	0.049900263	0.042811832	0.24378762	-0.034010927	0.133811453	1.051166251	0.966560943	1.143177257
GCST90199904	ebi-a-GCST90018935	Urolithiasis	Pantoate levels	Inverse variance weighted	27	-0.045232343	0.038809729	0.243820787	-0.121299411	0.030834725	0.955775389	0.885768711	1.031315039
GCST90200647	ebi-a-GCST90018935	Urolithiasis	X-24736 levels	Inverse variance weighted	31	-0.024320248	0.020884866	0.244224917	-0.065254585	0.01661409	0.975973107	0.93682893	1.016752872
GCST90200783	ebi-a-GCST90018935	Urolithiasis	Mannose to S-methylcysteine ratio	Inverse variance weighted	16	-0.094117687	0.080840446	0.244326732	-0.252564962	0.064329587	0.91017564	0.776805749	1.066443827
GCST90200419	ebi-a-GCST90018935	Urolithiasis	Glutamine levels	Inverse variance weighted	26	-0.068677351	0.059018861	0.244565513	-0.184354319	0.046999617	0.933627866	0.831641086	1.048121607
GCST90200773	ebi-a-GCST90018935	Urolithiasis	Serine to alpha-tocopherol ratio	Inverse variance weighted	27	-0.064703344	0.055620623	0.244708725	-0.173719765	0.044313076	0.937345491	0.840532411	1.045309565
GCST90199946	ebi-a-GCST90018935	Urolithiasis	3-acetylphenol sulfate levels	Inverse variance weighted	21	-0.048628346	0.041832738	0.24505389	-0.130620513	0.03336382	0.952535077	0.877550731	1.033926634
GCST90200296	ebi-a-GCST90018935	Urolithiasis	Methyl indole-3-acetate levels	Inverse variance weighted	23	0.03449005	0.029673103	0.245099909	-0.023669232	0.092649331	1.035091729	0.976608688	1.097076957
GCST90200213	ebi-a-GCST90018935	Urolithiasis	2-naphthol sulfate levels	Inverse variance weighted	23	-0.040563234	0.034966601	0.246025795	-0.109097772	0.027971305	0.960248442	0.896642746	1.028366175
GCST90200036	ebi-a-GCST90018935	Urolithiasis	1-palmitoleoylglycerol (16:1) levels	Inverse variance weighted	34	0.024837034	0.02141163	0.246057499	-0.017129761	0.066803829	1.025148042	0.983016119	1.069085734
GCST90199831	ebi-a-GCST90018935	Urolithiasis	1-stearoyl-2-oleoyl-GPE (18:0/18:1) levels	Inverse variance weighted	27	0.050800859	0.043808615	0.246208082	-0.035064026	0.136665744	1.052113353	0.965543594	1.146444878
GCST90200922	ebi-a-GCST90018935	Urolithiasis	Alpha-ketobutyrate to pyruvate ratio	Inverse variance weighted	16	0.06340416	0.054695073	0.246362518	-0.043798183	0.170606503	1.065457367	0.957147106	1.18602396
GCST90200438	ebi-a-GCST90018935	Urolithiasis	Alpha-ketobutyrate levels	Inverse variance weighted	17	0.112270546	0.096864845	0.246438555	-0.077584551	0.302125643	1.11881551	0.925348782	1.352731177
GCST90200128	ebi-a-GCST90018935	Urolithiasis	Sphingomyelin (d18:2/18:1) levels	Inverse variance weighted	16	0.055793023	0.048185112	0.24690923	-0.038649796	0.150235842	1.057378808	0.962087578	1.162108285
GCST90200062	ebi-a-GCST90018935	Urolithiasis	1-palmitoyl-2-arachidonoyl-GPI (16:0/20:4) levels	Inverse variance weighted	25	-0.049009222	0.042340341	0.247065466	-0.13199629	0.033977846	0.952172349	0.876344246	1.034561687
GCST90199752	ebi-a-GCST90018935	Urolithiasis	Epiandrosterone sulfate levels	Inverse variance weighted	23	-0.034029622	0.029408704	0.247220243	-0.091670682	0.023611438	0.966542873	0.912405572	1.023892394
GCST90200617	ebi-a-GCST90018935	Urolithiasis	X-23665 levels	Inverse variance weighted	19	0.044437231	0.038574707	0.249329932	-0.031169195	0.120043658	1.045439354	0.969311556	1.127546077
GCST90200528	ebi-a-GCST90018935	Urolithiasis	X-17146 levels	Inverse variance weighted	20	-0.055944231	0.048569354	0.249385927	-0.151140164	0.039251703	0.945591869	0.859727187	1.040032229
GCST90200724	ebi-a-GCST90018935	Urolithiasis	Cholate to taurocholate ratio	Inverse variance weighted	23	-0.045908466	0.039897013	0.24986627	-0.124106611	0.032289679	0.955129385	0.883285668	1.032816648
GCST90199673	ebi-a-GCST90018935	Urolithiasis	DHEAS levels	Inverse variance weighted	45	-0.03602748	0.031326955	0.250124393	-0.097428312	0.025373352	0.964613786	0.907167372	1.025697996
GCST90200752	ebi-a-GCST90018935	Urolithiasis	Succinate to acetoacetate ratio	Inverse variance weighted	15	-0.046317054	0.040325224	0.250726045	-0.125354493	0.032720384	0.95473921	0.882184119	1.033261582
GCST90200794	ebi-a-GCST90018935	Urolithiasis	Oleoyl-linoleoyl-glycerol (18:1 to 18:2) [2] to linoleoyl-arachidonoyl-glycerol (18:2 to 20:4) [1] ratio	Inverse variance weighted	25	0.024089706	0.021036794	0.252158428	-0.017142411	0.065321822	1.024382207	0.983003684	1.067502515
GCST90200397	ebi-a-GCST90018935	Urolithiasis	Palmitate (16:0) levels	Inverse variance weighted	21	-0.045823231	0.040230227	0.254692761	-0.124674476	0.033028014	0.955210799	0.882784223	1.033579494
GCST90200265	ebi-a-GCST90018935	Urolithiasis	Bilirubin degradation product, C16H18N2O5 (4) levels	Inverse variance weighted	19	-0.033471199	0.02941668	0.255191222	-0.091127892	0.024185494	0.967082764	0.91290095	1.024480335
GCST90200594	ebi-a-GCST90018935	Urolithiasis	X-21467 levels	Inverse variance weighted	35	0.022980867	0.020244654	0.256309403	-0.016698654	0.062660389	1.023246962	0.983439995	1.064665206
GCST90200071	ebi-a-GCST90018935	Urolithiasis	Palmitoylcholine levels	Inverse variance weighted	25	-0.032569789	0.028746666	0.257216929	-0.088913255	0.023773676	0.967954894	0.914924935	1.024058523
GCST90200704	ebi-a-GCST90018935	Urolithiasis	Bilirubin (z,z) levels	Inverse variance weighted	33	-0.038109381	0.033690887	0.257992787	-0.104143519	0.027924758	0.962607644	0.901095964	1.028318308
GCST90200336	ebi-a-GCST90018935	Urolithiasis	Ceramide (d18:1/16:0) levels	Inverse variance weighted	26	-0.03400105	0.030152167	0.259468342	-0.093099297	0.025097198	0.96657049	0.911103026	1.025414784
GCST90199662	ebi-a-GCST90018935	Urolithiasis	Isovalerate (i5:0) levels	Inverse variance weighted	17	-0.046382996	0.041145961	0.25962435	-0.127029078	0.034263087	0.954676255	0.880708063	1.034856828
GCST90200192	ebi-a-GCST90018935	Urolithiasis	N,N-dimethylalanine levels	Inverse variance weighted	25	0.065958421	0.058589189	0.260259486	-0.048876388	0.180793231	1.068182303	0.952298838	1.19816741
GCST90200187	ebi-a-GCST90018935	Urolithiasis	Tetradecadienoate (14:2) levels	Inverse variance weighted	16	0.053330585	0.04753686	0.261914065	-0.03984166	0.14650283	1.054778281	0.960941583	1.157778207
GCST90200123	ebi-a-GCST90018935	Urolithiasis	Sphingomyelin (d18:0/20:0, d16:0/22:0) levels	Inverse variance weighted	43	0.023777203	0.021197856	0.261998678	-0.017770594	0.065325001	1.024062135	0.982386371	1.067505909
GCST90200250	ebi-a-GCST90018935	Urolithiasis	Deoxycholic acid 12-sulfate levels	Inverse variance weighted	23	-0.026653964	0.023768136	0.262110899	-0.073239512	0.019931583	0.973698117	0.929378206	1.020131543
GCST90199913	ebi-a-GCST90018935	Urolithiasis	Docosadioate (C22-DC) levels	Inverse variance weighted	26	-0.033912278	0.030250066	0.262260365	-0.093202408	0.025377851	0.966656298	0.911009086	1.02570261
GCST90199961	ebi-a-GCST90018935	Urolithiasis	Methionine sulfone levels	Inverse variance weighted	35	0.035584576	0.031751326	0.262403981	-0.026648022	0.097817174	1.036225284	0.973703903	1.102761153
GCST90200854	ebi-a-GCST90018935	Urolithiasis	Arginine to phosphate ratio	Inverse variance weighted	24	0.050520547	0.045127615	0.26292517	-0.037929578	0.138970671	1.051818475	0.96278074	1.149090398
GCST90200858	ebi-a-GCST90018935	Urolithiasis	Phosphate to tyrosine ratio	Inverse variance weighted	34	0.041640681	0.037235434	0.263435498	-0.031340769	0.114622132	1.042519815	0.969145262	1.121449598
GCST90199808	ebi-a-GCST90018935	Urolithiasis	Glycerophosphoethanolamine levels	Inverse variance weighted	24	-0.042358133	0.037908498	0.263832607	-0.116658789	0.031942523	0.958526439	0.889888782	1.032458161
GCST90200695	ebi-a-GCST90018935	Urolithiasis	2'-o-methyluridine levels	Inverse variance weighted	20	-0.021011891	0.018860065	0.265238742	-0.057977618	0.015953837	0.979207321	0.943671068	1.016081779
GCST90200454	ebi-a-GCST90018935	Urolithiasis	Kynurenate levels	Inverse variance weighted	33	-0.044467195	0.039946977	0.265641677	-0.12276327	0.03382888	0.956506978	0.884473019	1.034407584
GCST90200027	ebi-a-GCST90018935	Urolithiasis	4-hydroxyphenylacetoylcarnitine levels	Inverse variance weighted	28	-0.03644549	0.032788294	0.266336125	-0.100710547	0.027819567	0.964210652	0.904194717	1.028210145
GCST90200672	ebi-a-GCST90018935	Urolithiasis	X-26054 levels	Inverse variance weighted	31	0.019520519	0.017589894	0.267103491	-0.014955674	0.053996712	1.01971229	0.985155607	1.055481132
GCST90199757	ebi-a-GCST90018935	Urolithiasis	1,3,7-trimethylurate levels	Inverse variance weighted	27	0.041379396	0.037341895	0.267808889	-0.031810718	0.114569509	1.042247455	0.968689921	1.121390586
GCST90199967	ebi-a-GCST90018935	Urolithiasis	N-acetyltaurine levels	Inverse variance weighted	20	-0.093493378	0.084418611	0.268079006	-0.258953856	0.071967099	0.910744048	0.771858639	1.074619988
GCST90200480	ebi-a-GCST90018935	Urolithiasis	X-12410 levels	Inverse variance weighted	27	-0.034122585	0.030892859	0.269356347	-0.094672589	0.026427419	0.966453025	0.909670722	1.02677972
GCST90199793	ebi-a-GCST90018935	Urolithiasis	1-linoleoyl-GPE (18:2) levels	Inverse variance weighted	33	0.036378304	0.032948332	0.269549098	-0.028200427	0.100957034	1.037048091	0.972193493	1.106229111
GCST90199871	ebi-a-GCST90018935	Urolithiasis	Androstenediol (3beta,17beta) monosulfate (2) levels	Inverse variance weighted	29	0.031767257	0.028840113	0.270681031	-0.024759365	0.088293878	1.032277222	0.975544634	1.092309081
GCST90200738	ebi-a-GCST90018935	Urolithiasis	Adenosine 5'-monophosphate (AMP) to inosine 5'-monophosphate (IMP) ratio	Inverse variance weighted	24	-0.024165632	0.021942458	0.27075813	-0.06717285	0.018841586	0.976124019	0.935033567	1.019020209
GCST90201018	ebi-a-GCST90018935	Urolithiasis	Bilirubin (Z,Z) to glucuronate ratio	Inverse variance weighted	21	-0.026675312	0.02431898	0.272688281	-0.074340512	0.020989888	0.973677331	0.928355524	1.021211725
GCST90200031	ebi-a-GCST90018935	Urolithiasis	Nonanoylcarnitine (C9) levels	Inverse variance weighted	22	0.030994559	0.028319176	0.273747799	-0.024511025	0.086500144	1.031479892	0.975786931	1.090351524
GCST90200191	ebi-a-GCST90018935	Urolithiasis	N-lactoyl tyrosine levels	Inverse variance weighted	22	0.049779345	0.045485819	0.273782814	-0.03937286	0.138931551	1.051039154	0.961392178	1.149045446
GCST90199677	ebi-a-GCST90018935	Urolithiasis	3-methyl-2-oxobutyrate levels	Inverse variance weighted	22	0.051615716	0.047220959	0.274363974	-0.040937364	0.144168796	1.052971025	0.959889252	1.155079065
GCST90199874	ebi-a-GCST90018935	Urolithiasis	S-methylmethionine levels	Inverse variance weighted	20	0.045524713	0.041724267	0.275235577	-0.036254851	0.127304277	1.046576868	0.964394486	1.135762551
GCST90199631	ebi-a-GCST90018935	Urolithiasis	3-methyl-2-oxovalerate levels	Inverse variance weighted	16	-0.06321436	0.057986139	0.275641215	-0.176867192	0.050438471	0.938742223	0.837891056	1.05173215
GCST90200602	ebi-a-GCST90018935	Urolithiasis	X-22520 levels	Inverse variance weighted	21	-0.037127305	0.034085315	0.276045268	-0.103934523	0.029679913	0.963553462	0.901284308	1.030124752
GCST90200237	ebi-a-GCST90018935	Urolithiasis	Palmitoyl-sphingosine-phosphoethanolamine (d18:1/16:0) levels	Inverse variance weighted	29	-0.042690375	0.039203089	0.276174006	-0.119528428	0.034147679	0.95820803	0.887338782	1.034737404
GCST90200426	ebi-a-GCST90018935	Urolithiasis	Xylose levels	Inverse variance weighted	26	-0.042408443	0.039105686	0.27816213	-0.119055586	0.034238701	0.958478217	0.887758452	1.034831593
GCST90199762	ebi-a-GCST90018935	Urolithiasis	N6-carbamoylthreonyladenosine levels	Inverse variance weighted	32	0.047102207	0.043465711	0.278514005	-0.038090588	0.132295001	1.04822914	0.962625735	1.141444997
GCST90200163	ebi-a-GCST90018935	Urolithiasis	Heptenedioate (C7:1-DC) levels	Inverse variance weighted	16	-0.057696469	0.05367259	0.282387785	-0.162894745	0.047501807	0.943936418	0.849680617	1.048648096
GCST90199944	ebi-a-GCST90018935	Urolithiasis	Indolin-2-one levels	Inverse variance weighted	18	-0.042700122	0.039785939	0.283160502	-0.120680561	0.035280318	0.95819869	0.886317038	1.035910052
GCST90200485	ebi-a-GCST90018935	Urolithiasis	X-12100 levels	Inverse variance weighted	21	-0.105937141	0.098744864	0.283344268	-0.299477074	0.087602792	0.899481187	0.741205715	1.091554462
GCST90200331	ebi-a-GCST90018935	Urolithiasis	1-palmitoyl-2-oleoyl-GPE (16:0/18:1) levels	Inverse variance weighted	32	0.037018554	0.034538076	0.283801497	-0.030676075	0.104713183	1.037712274	0.969789661	1.110392085
GCST90200797	ebi-a-GCST90018935	Urolithiasis	Spermidine to N-acetylputrescine ratio	Inverse variance weighted	22	0.028611739	0.026706668	0.284019643	-0.023733329	0.080956808	1.029024987	0.976546091	1.084324061
GCST90199724	ebi-a-GCST90018935	Urolithiasis	N-acetylisoleucine levels	Inverse variance weighted	20	-0.03864809	0.036153774	0.285073338	-0.109509486	0.032213307	0.962089219	0.896273662	1.032737772
GCST90199978	ebi-a-GCST90018935	Urolithiasis	Vanillactate levels	Inverse variance weighted	24	0.053054176	0.049710092	0.285849152	-0.044377605	0.150485956	1.054486771	0.956592675	1.16239898
GCST90200633	ebi-a-GCST90018935	Urolithiasis	X-24334 levels	Inverse variance weighted	19	-0.035141369	0.032942266	0.286081911	-0.09970821	0.029425473	0.965468919	0.905101479	1.02986268
GCST90199807	ebi-a-GCST90018935	Urolithiasis	Hexadecanedioate (C16-DC) levels	Inverse variance weighted	23	-0.024017224	0.022557688	0.287010635	-0.068230291	0.020195844	0.976268895	0.934045346	1.02040116
GCST90201011	ebi-a-GCST90018935	Urolithiasis	3-methyl-2-oxovalerate to 4-methyl-2-oxopentanoate ratio	Inverse variance weighted	22	0.060722185	0.057036657	0.287049359	-0.051069662	0.172514031	1.062603666	0.950212474	1.188288494
GCST90200501	ebi-a-GCST90018935	Urolithiasis	X-12731 levels	Inverse variance weighted	28	-0.029179924	0.027417835	0.287207317	-0.082918881	0.024559033	0.971241699	0.920425808	1.02486309
GCST90199940	ebi-a-GCST90018935	Urolithiasis	Guaiacol sulfate levels	Inverse variance weighted	24	-0.050451055	0.047639413	0.289591013	-0.143824305	0.042922194	0.950800464	0.866039894	1.043856673
GCST90199887	ebi-a-GCST90018935	Urolithiasis	(16 or 17)-methylstearate (a19:0 or i19:0) levels	Inverse variance weighted	20	0.017972636	0.01697181	0.289613494	-0.015292112	0.051237384	1.018135116	0.984824219	1.052572727
GCST90200878	ebi-a-GCST90018935	Urolithiasis	Glutarate (C5-DC) to caprylate (8:0) ratio	Inverse variance weighted	26	-0.037819458	0.035793143	0.290688785	-0.107974017	0.032335102	0.962886767	0.897650919	1.032863562
GCST90200359	ebi-a-GCST90018935	Urolithiasis	5-methylthioadenosine (mta) levels	Inverse variance weighted	27	-0.039649484	0.037525146	0.290689143	-0.11319877	0.033899803	0.961126271	0.892973146	1.03448095
GCST90200351	ebi-a-GCST90018935	Urolithiasis	N-acetylputrescine levels	Inverse variance weighted	24	-0.021568355	0.020417355	0.290797572	-0.061586372	0.018449662	0.978662579	0.940271729	1.018620908
GCST90200235	ebi-a-GCST90018935	Urolithiasis	Succinoyltaurine levels	Inverse variance weighted	28	0.01302307	0.012345867	0.291492737	-0.011174829	0.037220969	1.013108239	0.988887377	1.037922344
GCST90200631	ebi-a-GCST90018935	Urolithiasis	X-24306 levels	Inverse variance weighted	25	-0.035000307	0.033197913	0.291749065	-0.100068217	0.030067602	0.965605119	0.904775695	1.030524197
GCST90199687	ebi-a-GCST90018935	Urolithiasis	Threonate levels	Inverse variance weighted	26	-0.029540291	0.02807283	0.292674158	-0.084563039	0.025482456	0.970891758	0.918913726	1.02580991
GCST90200065	ebi-a-GCST90018935	Urolithiasis	1-stearoyl-2-docosahexaenoyl-GPE (18:0/22:6) levels	Inverse variance weighted	32	0.043931435	0.041849228	0.293830776	-0.038093051	0.125955922	1.044910709	0.962623364	1.134232172
GCST90200710	ebi-a-GCST90018935	Urolithiasis	X-13431 levels	Inverse variance weighted	29	-0.017032403	0.016286161	0.295643872	-0.048953278	0.014888473	0.983111829	0.952225618	1.014999858
GCST90200478	ebi-a-GCST90018935	Urolithiasis	X-12221 levels	Inverse variance weighted	24	0.040107534	0.038449024	0.296885639	-0.035252553	0.115467621	1.040922703	0.96536158	1.122398172
GCST90199805	ebi-a-GCST90018935	Urolithiasis	Octadecanedioate levels	Inverse variance weighted	26	-0.028417043	0.027289697	0.297731552	-0.081904848	0.025070763	0.971982924	0.921359624	1.025387677
GCST90200150	ebi-a-GCST90018935	Urolithiasis	Arachidonoylcarnitine (C20:4) levels	Inverse variance weighted	35	-0.029226196	0.02809299	0.298183049	-0.084288456	0.025836065	0.971196759	0.919166079	1.026172709
GCST90199965	ebi-a-GCST90018935	Urolithiasis	Fructosyllysine levels	Inverse variance weighted	26	0.040753247	0.039274741	0.299435254	-0.036225245	0.11773174	1.041595058	0.964423038	1.124942293
GCST90200210	ebi-a-GCST90018935	Urolithiasis	Sulfate of piperine metabolite C16H19NO3 (2) levels	Inverse variance weighted	27	0.050606996	0.048796926	0.29969208	-0.045034979	0.146248971	1.051909407	0.955964043	1.157484332
GCST90199698	ebi-a-GCST90018935	Urolithiasis	Isobutyrylcarnitine (c4) levels	Inverse variance weighted	34	-0.02545645	0.024665945	0.30204943	-0.073801702	0.022888802	0.974864833	0.928855866	1.023152761
GCST90200947	ebi-a-GCST90018935	Urolithiasis	Adenosine 5'-diphosphate (ADP) to glucose ratio	Inverse variance weighted	17	-0.036839786	0.035708582	0.302222624	-0.106828605	0.033149034	0.963830542	0.898679689	1.033704585
GCST90199706	ebi-a-GCST90018935	Urolithiasis	Butyrylglycine levels	Inverse variance weighted	23	-0.020019991	0.019443452	0.303173352	-0.058129158	0.018089175	0.980179078	0.943528076	1.018253775
GCST90200421	ebi-a-GCST90018935	Urolithiasis	Salicylate levels	Inverse variance weighted	24	0.037905207	0.036831472	0.30340795	-0.034284478	0.110094892	1.038632773	0.966296575	1.116384001
GCST90200209	ebi-a-GCST90018935	Urolithiasis	Sulfate of piperine metabolite C16H19NO3 (3) levels	Inverse variance weighted	27	0.048856797	0.047550772	0.304201133	-0.044342716	0.14205631	1.050069967	0.95662605	1.152641552
GCST90200538	ebi-a-GCST90018935	Urolithiasis	X-17010 levels	Inverse variance weighted	19	-0.059600014	0.058057643	0.30462478	-0.173392994	0.054192967	0.942141302	0.840807118	1.055688295
GCST90200906	ebi-a-GCST90018935	Urolithiasis	2'-deoxyuridine to cytidine ratio	Inverse variance weighted	30	0.031401612	0.030620251	0.305118932	-0.02861408	0.091417304	1.031899844	0.971791426	1.095726161
GCST90200182	ebi-a-GCST90018935	Urolithiasis	Glycine conjugate of C10H12O2 levels	Inverse variance weighted	27	-0.018798091	0.018356285	0.305802987	-0.054776409	0.017180228	0.981377491	0.946696797	1.017328657
GCST90200380	ebi-a-GCST90018935	Urolithiasis	Glutarate (C5-DC) levels	Inverse variance weighted	26	0.036895746	0.036053069	0.306131403	-0.033768268	0.10755976	1.037584843	0.966795516	1.113557405
GCST90199860	ebi-a-GCST90018935	Urolithiasis	Andro steroid monosulfate C19H28O6S (1) levels	Inverse variance weighted	39	-0.033500053	0.032809519	0.307232278	-0.09780671	0.030806604	0.96705486	0.906824166	1.031286038
GCST90200407	ebi-a-GCST90018935	Urolithiasis	Uridine levels	Inverse variance weighted	20	-0.04220619	0.041337501	0.307247549	-0.123227691	0.038815312	0.958672092	0.884062346	1.039578469
GCST90200829	ebi-a-GCST90018935	Urolithiasis	Bilirubin (Z,Z) to taurocholate ratio	Inverse variance weighted	19	-0.049853596	0.048828036	0.307252776	-0.145556545	0.045849354	0.951368699	0.864541003	1.046916685
GCST90200464	ebi-a-GCST90018935	Urolithiasis	X-11849 levels	Inverse variance weighted	34	-0.031935813	0.031281605	0.307295426	-0.093247758	0.029376133	0.96856875	0.910967772	1.029811868
GCST90200838	ebi-a-GCST90018935	Urolithiasis	Phosphate to glutamate ratio	Inverse variance weighted	23	-0.040289867	0.039554806	0.308400805	-0.117817287	0.037237552	0.960510978	0.888858444	1.037939556
GCST90200808	ebi-a-GCST90018935	Urolithiasis	Spermidine to choline ratio	Inverse variance weighted	17	0.042641386	0.041882972	0.308626676	-0.03944924	0.124732012	1.043563591	0.961318749	1.132844823
GCST90200990	ebi-a-GCST90018935	Urolithiasis	Benzoate to linoleoyl-arachidonoyl-glycerol (18:2 to 20:4) [2] ratio	Inverse variance weighted	26	0.02494387	0.0245054	0.308728921	-0.023086715	0.072974454	1.025257571	0.977177744	1.075703057
GCST90199641	ebi-a-GCST90018935	Urolithiasis	Glucuronate levels	Inverse variance weighted	16	0.044320506	0.04371735	0.310679758	-0.041365499	0.130006511	1.045317332	0.959478377	1.138835799
GCST90200392	ebi-a-GCST90018935	Urolithiasis	Orotate levels	Inverse variance weighted	32	-0.021120689	0.020835881	0.310740671	-0.061959015	0.019717638	0.979100791	0.939921409	1.019913314
GCST90200066	ebi-a-GCST90018935	Urolithiasis	Gamma-tocopherol/beta-tocopherol levels	Inverse variance weighted	26	0.044027932	0.04346595	0.311093956	-0.04116533	0.129221195	1.045011544	0.959670454	1.137941803
GCST90199819	ebi-a-GCST90018935	Urolithiasis	Tryptophan betaine levels	Inverse variance weighted	36	-0.029194096	0.028823212	0.31112342	-0.085687591	0.027299398	0.971227934	0.917880941	1.027675441
GCST90199642	ebi-a-GCST90018935	Urolithiasis	Ribitol levels	Inverse variance weighted	35	0.035902354	0.035455754	0.311253174	-0.033590923	0.105395631	1.036554626	0.966966988	1.111150129
GCST90200050	ebi-a-GCST90018935	Urolithiasis	5-hydroxyindole sulfate levels	Inverse variance weighted	19	-0.041476086	0.040960303	0.311254949	-0.121758279	0.038806107	0.959372277	0.885362353	1.039568899
GCST90200929	ebi-a-GCST90018935	Urolithiasis	Glycerol to carnitine ratio	Inverse variance weighted	28	-0.021409118	0.021180769	0.312121262	-0.062923425	0.020105188	0.97881843	0.939015376	1.020308659
GCST90200941	ebi-a-GCST90018935	Urolithiasis	Succinate to trans-4-hydroxyproline ratio	Inverse variance weighted	16	-0.045665497	0.045291333	0.313329053	-0.134436509	0.043105516	0.95536148	0.874208382	1.044048053
GCST90200835	ebi-a-GCST90018935	Urolithiasis	Adenosine 5'-diphosphate (ADP) to glycerol ratio	Inverse variance weighted	24	-0.020166741	0.020022992	0.313848675	-0.059411806	0.019078324	0.980035247	0.942318636	1.019261478
GCST90200332	ebi-a-GCST90018935	Urolithiasis	1-palmitoyl-2-linoleoyl-GPI (16:0/18:2) levels	Inverse variance weighted	24	0.040214949	0.039985496	0.314541424	-0.038156624	0.118586523	1.04103452	0.962562169	1.125904286
GCST90200619	ebi-a-GCST90018935	Urolithiasis	X-24295 levels	Inverse variance weighted	20	0.086521896	0.086080417	0.314834889	-0.082195721	0.255239514	1.090375243	0.921091664	1.290770741
GCST90199985	ebi-a-GCST90018935	Urolithiasis	Methyl-4-hydroxybenzoate sulfate levels	Inverse variance weighted	21	0.045171403	0.044956003	0.314997332	-0.042942363	0.133285169	1.046207167	0.957966603	1.142575779
GCST90200256	ebi-a-GCST90018935	Urolithiasis	Dibutyl sulfosuccinate levels	Inverse variance weighted	36	-0.01090029	0.010858643	0.315457965	-0.032183229	0.01038265	0.989158903	0.968329139	1.010436737
GCST90200549	ebi-a-GCST90018935	Urolithiasis	X-17367 levels	Inverse variance weighted	22	-0.025997255	0.025912572	0.315731553	-0.076785896	0.024791386	0.974337764	0.926088111	1.025101248
GCST90200497	ebi-a-GCST90018935	Urolithiasis	X-12740 levels	Inverse variance weighted	13	-0.049284105	0.049204018	0.316523457	-0.145723981	0.04715577	0.951910648	0.86439626	1.048285288
GCST90199647	ebi-a-GCST90018935	Urolithiasis	Theophylline levels	Inverse variance weighted	25	-0.030118598	0.030099785	0.317008142	-0.089114177	0.028876982	0.970330448	0.914741125	1.029297964
GCST90199809	ebi-a-GCST90018935	Urolithiasis	Taurolithocholate 3-sulfate levels	Inverse variance weighted	23	-0.032187519	0.032231297	0.317968258	-0.09536086	0.030985822	0.968324986	0.909044837	1.03147088
GCST90199683	ebi-a-GCST90018935	Urolithiasis	Indoleacetate levels	Inverse variance weighted	31	-0.039100542	0.039383751	0.32080305	-0.116292695	0.03809161	0.961654017	0.890214624	1.038826396
GCST90200458	ebi-a-GCST90018935	Urolithiasis	X-11315 levels	Inverse variance weighted	25	-0.026505427	0.026757745	0.321895458	-0.078950608	0.025939753	0.973842759	0.924085566	1.026279117
GCST90200547	ebi-a-GCST90018935	Urolithiasis	X-17654 levels	Inverse variance weighted	28	0.017461253	0.017682022	0.323390467	-0.017195509	0.052118016	1.017614592	0.98295149	1.053500065
GCST90199880	ebi-a-GCST90018935	Urolithiasis	Cis-4-decenoylcarnitine (C10:1) levels	Inverse variance weighted	28	0.03213918	0.032635126	0.324720693	-0.031825666	0.096104026	1.032661221	0.96867544	1.100873578
GCST90200872	ebi-a-GCST90018935	Urolithiasis	Phosphate to cysteine ratio	Inverse variance weighted	24	-0.044652556	0.045420851	0.325565623	-0.133677423	0.044372312	0.956329696	0.874872232	1.045371487
GCST90199976	ebi-a-GCST90018935	Urolithiasis	1-dihomo-linolenylglycerol (20:3) levels	Inverse variance weighted	24	0.034758099	0.035385044	0.325960842	-0.034596587	0.104112785	1.035369221	0.965995032	1.109725608
GCST90199753	ebi-a-GCST90018935	Urolithiasis	Gamma-glutamyltryptophan levels	Inverse variance weighted	24	-0.037904814	0.038602658	0.326138088	-0.113566024	0.037756396	0.962804582	0.892645259	1.038478224
GCST90200260	ebi-a-GCST90018935	Urolithiasis	Branched chain 14:0 dicarboxylic acid levels	Inverse variance weighted	20	-0.045146805	0.046033532	0.326722271	-0.135372528	0.045078918	0.955857147	0.873390489	1.046110413
GCST90199830	ebi-a-GCST90018935	Urolithiasis	4-ethylphenylsulfate levels	Inverse variance weighted	23	-0.040556403	0.041428119	0.32760056	-0.121755515	0.04064271	0.960255002	0.8853648	1.041479929
GCST90199756	ebi-a-GCST90018935	Urolithiasis	1,7-dimethyluric acid levels	Inverse variance weighted	36	0.038910112	0.039782513	0.328039342	-0.039063614	0.116883838	1.039677025	0.96168953	1.123988857
GCST90200253	ebi-a-GCST90018935	Urolithiasis	Vanillic acid glycine levels	Inverse variance weighted	22	-0.03370505	0.034471447	0.328189491	-0.101269086	0.033858987	0.966856637	0.90368983	1.034438727
GCST90200989	ebi-a-GCST90018935	Urolithiasis	Histidine to asparagine ratio	Inverse variance weighted	25	-0.023697367	0.024257894	0.328622122	-0.07124284	0.023848105	0.97658121	0.931235723	1.024134746
GCST90200982	ebi-a-GCST90018935	Urolithiasis	Paraxanthine to linoleate (18:2n6) ratio	Inverse variance weighted	20	-0.044411464	0.045467222	0.328678178	-0.133527218	0.044704291	0.956560287	0.875003653	1.045718585
GCST90199761	ebi-a-GCST90018935	Urolithiasis	N1-methylinosine levels	Inverse variance weighted	29	-0.035605188	0.036485462	0.329127261	-0.107116694	0.035906318	0.96502122	0.898420826	1.036558735
GCST90199657	ebi-a-GCST90018935	Urolithiasis	Sphingosine 1-phosphate levels	Inverse variance weighted	17	-0.030367364	0.031128235	0.329284099	-0.091378704	0.030643976	0.970089092	0.912672013	1.031118336
GCST90200731	ebi-a-GCST90018935	Urolithiasis	Adenosine 5'-diphosphate (ADP) to mannose ratio	Inverse variance weighted	18	0.058273102	0.060037284	0.331739924	-0.059399975	0.175946179	1.060004445	0.942329785	1.192373882
GCST90200174	ebi-a-GCST90018935	Urolithiasis	3-hydroxybutyroylglycine levels	Inverse variance weighted	27	-0.029721932	0.030628742	0.331850376	-0.089754266	0.030310401	0.97071542	0.914155797	1.030774438
GCST90200142	ebi-a-GCST90018935	Urolithiasis	Carotene diol (1) levels	Inverse variance weighted	33	0.032046167	0.033037051	0.332043063	-0.032706453	0.096798787	1.032565175	0.967822619	1.101638688
GCST90200008	ebi-a-GCST90018935	Urolithiasis	C-glycosyltryptophan levels	Inverse variance weighted	32	-0.06858895	0.070771885	0.332467693	-0.207301844	0.070123945	0.933710403	0.812774282	1.072641121
GCST90199856	ebi-a-GCST90018935	Urolithiasis	Androstenediol (3alpha, 17alpha) monosulfate (3) levels	Inverse variance weighted	32	-0.010608182	0.010950025	0.332654193	-0.03207023	0.010853867	0.989447886	0.968438566	1.010912983
GCST90199843	ebi-a-GCST90018935	Urolithiasis	Chiro-inositol levels	Inverse variance weighted	14	0.03836568	0.039699552	0.333843648	-0.039445441	0.116176801	1.039111145	0.961322401	1.123194437
GCST90200382	ebi-a-GCST90018935	Urolithiasis	Cystine levels	Inverse variance weighted	20	0.046938022	0.048716189	0.33529693	-0.048545708	0.142421753	1.048057051	0.952613796	1.153062853
GCST90200514	ebi-a-GCST90018935	Urolithiasis	X-12851 levels	Inverse variance weighted	23	0.037285684	0.038764047	0.336118671	-0.038691849	0.113263217	1.037989516	0.962047119	1.119926678
GCST90200846	ebi-a-GCST90018935	Urolithiasis	Phenylalanine to phosphate ratio	Inverse variance weighted	23	-0.042248455	0.043973007	0.336662005	-0.128435549	0.043938639	0.958631574	0.879470244	1.044918235
GCST90200026	ebi-a-GCST90018935	Urolithiasis	Glycodeoxycholate 3-sulfate levels	Inverse variance weighted	31	-0.018129788	0.0188744	0.336778931	-0.055123611	0.018864036	0.982033568	0.94636816	1.019043086
GCST90199680	ebi-a-GCST90018935	Urolithiasis	3-hydroxyoctanoate levels	Inverse variance weighted	21	-0.042521072	0.044355172	0.337735247	-0.129457208	0.044415065	0.958370271	0.878572183	1.04541618
GCST90199846	ebi-a-GCST90018935	Urolithiasis	Glycosyl-N-stearoyl-sphingosine (d18:1/18:0) levels	Inverse variance weighted	34	0.031065838	0.032406891	0.337751077	-0.032451668	0.094583344	1.031553417	0.968069238	1.099200771
GCST90200817	ebi-a-GCST90018935	Urolithiasis	3-hydroxyisobutyrate to phosphate ratio	Inverse variance weighted	25	0.0317732	0.033151408	0.337847556	-0.03320356	0.096749961	1.032283357	0.967341627	1.1015849
GCST90200372	ebi-a-GCST90018935	Urolithiasis	Arginine levels	Inverse variance weighted	22	-0.029323268	0.030625019	0.33831804	-0.089348306	0.030701769	0.971102487	0.914526983	1.031177929
GCST90200537	ebi-a-GCST90018935	Urolithiasis	X-16087 levels	Inverse variance weighted	24	0.030313132	0.031694662	0.338864502	-0.031808406	0.09243467	1.030777252	0.96869216	1.096841482
GCST90200585	ebi-a-GCST90018935	Urolithiasis	X-21829 levels	Inverse variance weighted	30	0.037203086	0.039025255	0.340434071	-0.039286415	0.113692586	1.037903783	0.961475289	1.120407643
GCST90200081	ebi-a-GCST90018935	Urolithiasis	1-oleoyl-2-docosahexaenoyl-GPC (18:1/22:6) levels	Inverse variance weighted	32	-0.034497043	0.036212336	0.340776371	-0.105473221	0.036479135	0.966091196	0.899898571	1.037152663
GCST90200948	ebi-a-GCST90018935	Urolithiasis	Adenosine 5'-diphosphate (ADP) to mannitol to sorbitol ratio	Inverse variance weighted	21	-0.028497973	0.029929872	0.341016762	-0.087160523	0.030164577	0.971904264	0.91652996	1.030624137
GCST90200572	ebi-a-GCST90018935	Urolithiasis	X-19299 levels	Inverse variance weighted	19	-0.024804876	0.026055437	0.341095033	-0.075873533	0.02626378	0.975500237	0.926933426	1.026611713
GCST90200343	ebi-a-GCST90018935	Urolithiasis	N-formylmethionine levels	Inverse variance weighted	22	-0.05802041	0.061364079	0.344398073	-0.178294005	0.062253185	0.943630688	0.836696394	1.064231758
GCST90200727	ebi-a-GCST90018935	Urolithiasis	Adenosine 3',5'-cyclic monophosphate (cAMP) to taurocholate ratio	Inverse variance weighted	15	-0.043855817	0.046407092	0.344646608	-0.134813718	0.047102083	0.957091944	0.873878684	1.04822901
GCST90200874	ebi-a-GCST90018935	Urolithiasis	Cysteinylglycine to taurine ratio	Inverse variance weighted	31	-0.028964058	0.030761368	0.346411573	-0.08925634	0.031328225	0.97145138	0.914611092	1.031824118
GCST90200564	ebi-a-GCST90018935	Urolithiasis	X-21319 levels	Inverse variance weighted	15	-0.046130113	0.048994731	0.346432232	-0.142159786	0.049899559	0.954917707	0.867482634	1.051165511
GCST90199834	ebi-a-GCST90018935	Urolithiasis	Gamma-glutamylalanine levels	Inverse variance weighted	17	0.05806118	0.06203319	0.34928884	-0.063523872	0.179646232	1.059779831	0.938451716	1.1967939
GCST90200157	ebi-a-GCST90018935	Urolithiasis	Carotene diol (3) levels	Inverse variance weighted	27	-0.047675231	0.051034957	0.350217171	-0.147703747	0.052353285	0.953443386	0.862686651	1.053747951
GCST90200543	ebi-a-GCST90018935	Urolithiasis	X-15503 levels	Inverse variance weighted	20	-0.034465693	0.036908007	0.350393147	-0.106805387	0.037874001	0.966121484	0.898700555	1.038600362
GCST90200288	ebi-a-GCST90018935	Urolithiasis	N-acetylleucine levels	Inverse variance weighted	22	-0.028499481	0.03052661	0.350512989	-0.088331636	0.031332673	0.971902798	0.915457228	1.031828709
GCST90199709	ebi-a-GCST90018935	Urolithiasis	Adrenate (22:4n6) levels	Inverse variance weighted	23	-0.018041419	0.019332397	0.35070532	-0.055932917	0.019850078	0.982120353	0.945602568	1.020048401
GCST90199665	ebi-a-GCST90018935	Urolithiasis	N-acetylaspartate (naa) levels	Inverse variance weighted	21	0.029697028	0.031943196	0.352535536	-0.032911636	0.092305692	1.030142382	0.967624059	1.096700023
GCST90199934	ebi-a-GCST90018935	Urolithiasis	2-hydroxydecanoate levels	Inverse variance weighted	18	-0.034165624	0.036760938	0.352681719	-0.106217063	0.037885815	0.966411431	0.899229438	1.038612632
GCST90199858	ebi-a-GCST90018935	Urolithiasis	5alpha-androstan-3alpha,17beta-diol monosulfate (1) levels	Inverse variance weighted	21	-0.021961842	0.023684271	0.353783558	-0.068383013	0.024459329	0.978277564	0.933902709	1.024760912
GCST90200763	ebi-a-GCST90018935	Urolithiasis	Phosphate to N-acetylneuraminate ratio	Inverse variance weighted	31	0.054520052	0.058802178	0.353834426	-0.060732218	0.169772322	1.056033652	0.941075209	1.185035014
GCST90200530	ebi-a-GCST90018935	Urolithiasis	X-17335 levels	Inverse variance weighted	15	0.052146865	0.056294356	0.35427715	-0.058190074	0.162483804	1.053530458	0.943470602	1.176429265
GCST90199950	ebi-a-GCST90018935	Urolithiasis	2-aminophenol sulfate levels	Inverse variance weighted	34	0.033049019	0.035685257	0.354380862	-0.036894084	0.102992123	1.033601205	0.96377821	1.108482677
GCST90199672	ebi-a-GCST90018935	Urolithiasis	Oxalate (ethanedioate) levels	Inverse variance weighted	26	-0.022587204	0.024508309	0.356729894	-0.07062349	0.025449082	0.977665977	0.931812663	1.025775675
GCST90200531	ebi-a-GCST90018935	Urolithiasis	X-16964 levels	Inverse variance weighted	17	0.042783663	0.046459641	0.357114105	-0.048277233	0.133844559	1.043712077	0.952869583	1.143215104
GCST90199916	ebi-a-GCST90018935	Urolithiasis	Carnitine C18:2 levels	Inverse variance weighted	30	-0.024291425	0.026425218	0.357963983	-0.076084853	0.027502004	0.976001238	0.926737567	1.027883675
GCST90200270	ebi-a-GCST90018935	Urolithiasis	2-methoxyhydroquinone sulfate (1) levels	Inverse variance weighted	18	0.038331739	0.041762029	0.358691623	-0.043521837	0.120185315	1.039075878	0.957411647	1.127705813
GCST90199801	ebi-a-GCST90018935	Urolithiasis	Hydroquinone sulfate levels	Inverse variance weighted	19	-0.038912555	0.042477282	0.359625352	-0.122168028	0.044342918	0.961834813	0.884999651	1.04534076
GCST90200845	ebi-a-GCST90018935	Urolithiasis	Adenosine 5'-monophosphate (AMP) to citrate ratio	Inverse variance weighted	23	0.034440472	0.037601185	0.359697768	-0.039257851	0.108138795	1.035040413	0.961502753	1.114202381
GCST90200070	ebi-a-GCST90018935	Urolithiasis	1-(1-enyl-palmitoyl)-2-palmitoleoyl-GPC (P-16:0/16:1) levels	Inverse variance weighted	34	-0.037428177	0.040992847	0.361220636	-0.117774157	0.042917804	0.9632636	0.888896781	1.04385209
GCST90200632	ebi-a-GCST90018935	Urolithiasis	X-24307 levels	Inverse variance weighted	16	-0.081762271	0.089660492	0.361816264	-0.257496835	0.093972293	0.921490998	0.772984073	1.098529309
GCST90200340	ebi-a-GCST90018935	Urolithiasis	1-palmitoyl-2-oleoyl-gpc (16:0/18:1) levels	Inverse variance weighted	23	0.033723556	0.037041452	0.362597106	-0.03887769	0.106324802	1.034298642	0.961868348	1.112183058
GCST90200349	ebi-a-GCST90018935	Urolithiasis	Eicosapentaenoate (EPA; 20:5n3) levels	Inverse variance weighted	27	-0.034230122	0.037643992	0.363185625	-0.108012345	0.039552102	0.966349101	0.897616515	1.040344702
GCST90200642	ebi-a-GCST90018935	Urolithiasis	X-24795 levels	Inverse variance weighted	28	-0.013243995	0.014592721	0.364102604	-0.041845728	0.015357739	0.986843321	0.959017718	1.015476275
GCST90199804	ebi-a-GCST90018935	Urolithiasis	7-alpha-hydroxy-3-oxo-4-cholestenoate (7-hoca) levels	Inverse variance weighted	27	-0.035295126	0.038913122	0.364394238	-0.111564845	0.040974593	0.965320483	0.89443339	1.041825636
GCST90199777	ebi-a-GCST90018935	Urolithiasis	1-palmitoleoyl-GPC (16:1) levels	Inverse variance weighted	35	0.042746845	0.047157232	0.364684569	-0.04968133	0.13517502	1.04367365	0.951532601	1.144737119
GCST90199668	ebi-a-GCST90018935	Urolithiasis	Hexanoylcarnitine levels (Biocrates platform)	Inverse variance weighted	23	0.028533032	0.031487653	0.364848134	-0.033182767	0.090248831	1.028943998	0.967361742	1.094446582
GCST90200520	ebi-a-GCST90018935	Urolithiasis	X-13007 levels	Inverse variance weighted	29	0.031317616	0.034805246	0.368228893	-0.036900665	0.099535898	1.031813172	0.963771867	1.104658125
GCST90200557	ebi-a-GCST90018935	Urolithiasis	X-17685 levels	Inverse variance weighted	22	0.035163049	0.039081759	0.368263708	-0.041437198	0.111763296	1.035788579	0.959409586	1.118248136
GCST90200702	ebi-a-GCST90018935	Urolithiasis	Bilirubin degradation product, C17H18N2O4 (2) levels	Inverse variance weighted	24	-0.03257722	0.03635172	0.370163466	-0.103826591	0.038672152	0.967947702	0.901381591	1.039429653
GCST90199675	ebi-a-GCST90018935	Urolithiasis	Homoarginine levels	Inverse variance weighted	29	-0.022153659	0.024806324	0.371822395	-0.070774055	0.026466737	0.978089931	0.931672375	1.026820092
GCST90200698	ebi-a-GCST90018935	Urolithiasis	N2-acetyl,N6-methyllysine levels	Inverse variance weighted	30	-0.00750411	0.008453462	0.374703922	-0.024072896	0.009064675	0.992523975	0.976214545	1.009105884
GCST90200329	ebi-a-GCST90018935	Urolithiasis	3-phosphoglycerate levels	Inverse variance weighted	24	0.033206351	0.0374623	0.375405351	-0.040219757	0.106632458	1.033763835	0.960578323	1.11252528
GCST90200112	ebi-a-GCST90018935	Urolithiasis	2,3-dihydroxy-2-methylbutyrate levels	Inverse variance weighted	15	0.038597748	0.043578941	0.375780695	-0.046816977	0.124012473	1.039352318	0.954262034	1.132029991
GCST90199990	ebi-a-GCST90018935	Urolithiasis	3-hydroxypyridine sulfate levels	Inverse variance weighted	24	-0.035497681	0.040087481	0.375884112	-0.114069143	0.043073782	0.965124973	0.892196265	1.044014921
GCST90199882	ebi-a-GCST90018935	Urolithiasis	2s,3R-dihydroxybutyrate levels	Inverse variance weighted	26	0.037226194	0.042041897	0.375911453	-0.045175924	0.119628312	1.037927768	0.955829314	1.127077853
GCST90200519	ebi-a-GCST90018935	Urolithiasis	X-13729 levels	Inverse variance weighted	28	-0.030550629	0.03451666	0.376103748	-0.098203282	0.037102025	0.969911326	0.906464617	1.037798897
GCST90200965	ebi-a-GCST90018935	Urolithiasis	Glutamate to 5-oxoproline ratio	Inverse variance weighted	23	-0.034173745	0.038635231	0.376414023	-0.109898797	0.041551307	0.966403582	0.895924801	1.042426644
GCST90200675	ebi-a-GCST90018935	Urolithiasis	N-acetyltyrosine levels	Inverse variance weighted	31	-0.021708712	0.024560945	0.376765729	-0.069848164	0.026430739	0.978525226	0.932535402	1.026783129
GCST90199691	ebi-a-GCST90018935	Urolithiasis	1-methylhistidine levels	Inverse variance weighted	32	0.03360734	0.038094862	0.377667916	-0.04105859	0.10827327	1.034178446	0.959772895	1.114352222
GCST90200139	ebi-a-GCST90018935	Urolithiasis	Dihomo-linolenoylcarnitine (C20:3n3 or 6) levels	Inverse variance weighted	35	0.021775155	0.024721686	0.378419657	-0.026679351	0.07022966	1.022013963	0.973673399	1.072754521
GCST90200778	ebi-a-GCST90018935	Urolithiasis	Pyruvate to 3-methyl-2-oxobutyrate ratio	Inverse variance weighted	23	-0.030431794	0.034559404	0.378553436	-0.098168226	0.037304639	0.970026592	0.906496395	1.03800919
GCST90200747	ebi-a-GCST90018935	Urolithiasis	Adenosine 5'-monophosphate (AMP) to phosphate ratio	Inverse variance weighted	20	-0.036885266	0.041928803	0.37901541	-0.11906572	0.045295188	0.963786708	0.887749456	1.04633668
GCST90200728	ebi-a-GCST90018935	Urolithiasis	Adenosine 5'-diphosphate (ADP) to Adenosine 5'-monophosphate (AMP) ratio	Inverse variance weighted	26	-0.023914677	0.027198378	0.379255709	-0.077223498	0.029394144	0.976369013	0.925682942	1.029830416
GCST90200934	ebi-a-GCST90018935	Urolithiasis	Acetylcarnitine (C2) to propionylcarnitine (C3) ratio	Inverse variance weighted	19	0.037616964	0.042788386	0.379325601	-0.046248273	0.121482201	1.038333437	0.95480488	1.129169268
GCST90200418	ebi-a-GCST90018935	Urolithiasis	Pyridoxal levels	Inverse variance weighted	43	0.024652438	0.028054343	0.379542944	-0.030334074	0.079638949	1.024958822	0.970121388	1.082896017
GCST90199726	ebi-a-GCST90018935	Urolithiasis	N-acetylthreonine levels	Inverse variance weighted	22	-0.087663474	0.100340393	0.382302973	-0.284330645	0.109003697	0.916069106	0.752517787	1.115166473
GCST90200240	ebi-a-GCST90018935	Urolithiasis	Hydroxy-N6,N6,N6-trimethyllysine levels	Inverse variance weighted	27	0.033745364	0.038626069	0.382313142	-0.041961732	0.109452459	1.034321198	0.958906475	1.11566703
GCST90200201	ebi-a-GCST90018935	Urolithiasis	6-bromotryptophan levels	Inverse variance weighted	21	0.026906417	0.030868053	0.383394419	-0.033594967	0.0874078	1.027271663	0.966963078	1.091341638
GCST90200315	ebi-a-GCST90018935	Urolithiasis	Gamma-glutamylhistidine levels	Inverse variance weighted	24	-0.026907776	0.030920846	0.384183057	-0.087512634	0.033697082	0.973451013	0.916207297	1.034271259
GCST90199973	ebi-a-GCST90018935	Urolithiasis	Methyl glucopyranoside (alpha + beta) levels	Inverse variance weighted	27	-0.014170703	0.016296399	0.38454071	-0.046111646	0.01777024	0.985929229	0.954935342	1.01792907
GCST90199975	ebi-a-GCST90018935	Urolithiasis	Sphingomyelin (d18:2/14:0, d18:1/14:1) levels	Inverse variance weighted	22	-0.045299449	0.052199971	0.385500542	-0.147611392	0.057012495	0.955711253	0.862766328	1.058669038
GCST90199782	ebi-a-GCST90018935	Urolithiasis	Glutamine degradant levels	Inverse variance weighted	27	-0.029125494	0.033635966	0.386543193	-0.095051987	0.036800999	0.971294565	0.90932566	1.03748654
GCST90200143	ebi-a-GCST90018935	Urolithiasis	Nervonoylcarnitine (C24:1) levels	Inverse variance weighted	26	-0.029608485	0.03420013	0.386631719	-0.09664074	0.037423769	0.970825551	0.907882113	1.038132857
GCST90200257	ebi-a-GCST90018935	Urolithiasis	Metabolonic lactone sulfate levels	Inverse variance weighted	31	0.010471058	0.012094945	0.38663368	-0.013235035	0.03417715	1.010526071	0.986852163	1.0347679
GCST90200977	ebi-a-GCST90018935	Urolithiasis	Arachidonate (20:4n6) to paraxanthine ratio	Inverse variance weighted	22	-0.029401321	0.03396603	0.386704304	-0.09597474	0.037172098	0.971026693	0.908486964	1.037871621
GCST90200624	ebi-a-GCST90018935	Urolithiasis	X-24328 levels	Inverse variance weighted	36	0.027078677	0.031313675	0.38717293	-0.034296127	0.088453481	1.027448636	0.966285319	1.09248343
GCST90199769	ebi-a-GCST90018935	Urolithiasis	3-hydroxydodecanedioate levels	Inverse variance weighted	22	-0.029267038	0.033850334	0.387257735	-0.095613693	0.037079616	0.971157094	0.90881503	1.037775642
GCST90200634	ebi-a-GCST90018935	Urolithiasis	X-24518 levels	Inverse variance weighted	23	0.016675357	0.019292727	0.387404522	-0.021138388	0.054489102	1.016815167	0.979083462	1.056000968
GCST90200346	ebi-a-GCST90018935	Urolithiasis	4-acetaminophen sulfate levels	Inverse variance weighted	26	0.023851576	0.027704363	0.389275429	-0.030448975	0.078152126	1.0241383	0.970009926	1.081287138
GCST90199925	ebi-a-GCST90018935	Urolithiasis	Succinimide levels	Inverse variance weighted	21	0.019749275	0.022943305	0.389355929	-0.025219602	0.064718152	1.019945582	0.975095755	1.06685829
GCST90200325	ebi-a-GCST90018935	Urolithiasis	Glycerol levels	Inverse variance weighted	23	-0.025558698	0.029731341	0.389979206	-0.083832127	0.03271473	0.97476516	0.919585617	1.033255741
GCST90199766	ebi-a-GCST90018935	Urolithiasis	3-(3-amino-3-carboxypropyl)uridine levels	Inverse variance weighted	17	-0.102454275	0.11937123	0.390736319	-0.336421887	0.131513337	0.902619421	0.714321679	1.140553119
GCST90200273	ebi-a-GCST90018935	Urolithiasis	2-methoxyhydroquinone sulfate (2) levels	Inverse variance weighted	21	-0.027633245	0.032211575	0.390965958	-0.090767932	0.035501443	0.972745061	0.913229618	1.036139143
GCST90200868	ebi-a-GCST90018935	Urolithiasis	Isoleucine to phosphate ratio	Inverse variance weighted	28	-0.034652133	0.040492875	0.392131223	-0.114018167	0.044713902	0.965941377	0.892241746	1.045728636
GCST90200486	ebi-a-GCST90018935	Urolithiasis	X-12261 levels	Inverse variance weighted	19	-0.02811702	0.032863704	0.392238688	-0.092529879	0.03629584	0.972274585	0.911621972	1.036962576
GCST90201012	ebi-a-GCST90018935	Urolithiasis	3-methyl-2-oxovalerate to 3-methyl-2-oxobutyrate ratio	Inverse variance weighted	21	-0.029418043	0.034391911	0.392342569	-0.096826188	0.037990101	0.971010455	0.907713764	1.038720951
GCST90200540	ebi-a-GCST90018935	Urolithiasis	X-15461 levels	Inverse variance weighted	25	0.031671623	0.037026589	0.39234352	-0.040900492	0.104243738	1.032178506	0.959924645	1.109870939
GCST90200282	ebi-a-GCST90018935	Urolithiasis	Picolinate levels	Inverse variance weighted	22	0.023822471	0.027932785	0.393742597	-0.030925788	0.078570729	1.024108492	0.969547522	1.081739863
GCST90200101	ebi-a-GCST90018935	Urolithiasis	Pimeloylcarnitine/3-methyladipoylcarnitine (C7-DC) levels	Inverse variance weighted	28	-0.022834203	0.026884145	0.395683373	-0.075527126	0.029858721	0.977424525	0.927254577	1.030308963
GCST90199923	ebi-a-GCST90018935	Urolithiasis	N-palmitoylglycine levels	Inverse variance weighted	22	-0.027031753	0.031850403	0.396042713	-0.089458542	0.035395036	0.973330335	0.914426174	1.036028896
GCST90200810	ebi-a-GCST90018935	Urolithiasis	Alpha-ketoglutarate to kynurenine ratio	Inverse variance weighted	26	0.025565137	0.030159067	0.396618071	-0.033546634	0.084676908	1.025894728	0.967009814	1.088365368
GCST90200761	ebi-a-GCST90018935	Urolithiasis	Citrulline to dimethylarginine (SDMA + ADMA) ratio	Inverse variance weighted	27	-0.026460033	0.031242814	0.397042063	-0.087695949	0.034775883	0.973886967	0.916039357	1.035387635
GCST90200479	ebi-a-GCST90018935	Urolithiasis	X-12283 levels	Inverse variance weighted	27	0.024946363	0.029459709	0.397108846	-0.032794666	0.082687392	1.025260127	0.967737249	1.0862022
GCST90199872	ebi-a-GCST90018935	Urolithiasis	Androstenediol (3beta,17beta) monosulfate (1) levels	Inverse variance weighted	33	-0.031559868	0.037273078	0.39715111	-0.104615101	0.041495366	0.968932947	0.900671123	1.042368332
GCST90200804	ebi-a-GCST90018935	Urolithiasis	Spermidine to pyruvate ratio	Inverse variance weighted	15	0.038407645	0.045363338	0.397180716	-0.050504498	0.127319787	1.039154752	0.950749653	1.135780167
GCST90199733	ebi-a-GCST90018935	Urolithiasis	1-palmitoyl-GPC (16:0) levels	Inverse variance weighted	27	0.061264277	0.072393591	0.397404041	-0.080627161	0.203155715	1.063179851	0.922537586	1.225263245
GCST90200323	ebi-a-GCST90018935	Urolithiasis	Creatine levels	Inverse variance weighted	25	-0.018446085	0.021832196	0.398165086	-0.061237189	0.02434502	0.981723003	0.940600113	1.024643779
GCST90199870	ebi-a-GCST90018935	Urolithiasis	4-cholesten-3-one levels	Inverse variance weighted	25	-0.026645132	0.031553094	0.398415833	-0.088489195	0.035198932	0.973706718	0.915313	1.035825747
GCST90200542	ebi-a-GCST90018935	Urolithiasis	X-15728 levels	Inverse variance weighted	32	-0.028567574	0.033840858	0.398572156	-0.094895656	0.037760508	0.971836621	0.909467827	1.038482495
GCST90200420	ebi-a-GCST90018935	Urolithiasis	Taurine levels	Inverse variance weighted	16	0.083398723	0.09916607	0.40034761	-0.110966775	0.277764221	1.086975124	0.894968484	1.32017489
GCST90199648	ebi-a-GCST90018935	Urolithiasis	1,5-anhydroglucitol (1,5-ag) levels	Inverse variance weighted	31	0.024476293	0.029134234	0.400840331	-0.032626806	0.081579392	1.024778297	0.967899707	1.084999355
GCST90200100	ebi-a-GCST90018935	Urolithiasis	Perfluorooctanesulfonate (PFOS) levels	Inverse variance weighted	24	0.037096525	0.044204401	0.401354663	-0.049544102	0.123737151	1.037793188	0.951663187	1.131718361
GCST90200276	ebi-a-GCST90018935	Urolithiasis	2,4-di-tert-butylphenol levels	Inverse variance weighted	20	0.035825139	0.042739253	0.401903982	-0.047943798	0.119594075	1.036474591	0.953187357	1.127039265
GCST90200682	ebi-a-GCST90018935	Urolithiasis	3-methylcytidine levels	Inverse variance weighted	20	0.012280082	0.014708316	0.403769855	-0.016548218	0.041108381	1.012355792	0.983587952	1.041965029
GCST90200292	ebi-a-GCST90018935	Urolithiasis	Trans-4-hydroxyproline levels	Inverse variance weighted	26	-0.025436292	0.03047531	0.403913425	-0.085167901	0.034295316	0.974884485	0.918358079	1.034890181
GCST90199697	ebi-a-GCST90018935	Urolithiasis	Dodecanedioate levels	Inverse variance weighted	25	-0.029115349	0.034930307	0.404547667	-0.097578751	0.039348054	0.971304419	0.907030909	1.040132442
GCST90200670	ebi-a-GCST90018935	Urolithiasis	X-26111 levels	Inverse variance weighted	21	0.027680892	0.03323074	0.404850071	-0.037451359	0.092813143	1.028067567	0.963241269	1.097256686
GCST90200318	ebi-a-GCST90018935	Urolithiasis	Acetoacetate levels	Inverse variance weighted	15	0.029105386	0.035024121	0.40596813	-0.039541892	0.097752663	1.029533087	0.961229685	1.102690016
GCST90200532	ebi-a-GCST90018935	Urolithiasis	X-16935 levels	Inverse variance weighted	24	-0.027671899	0.033313187	0.406166284	-0.092965745	0.037621947	0.972707461	0.911224714	1.038338612
GCST90200964	ebi-a-GCST90018935	Urolithiasis	Adenosine 5'-diphosphate (ADP) to 5-oxoproline ratio	Inverse variance weighted	18	-0.023145613	0.027866785	0.406210556	-0.077764511	0.031473285	0.977120192	0.925182272	1.031973806
GCST90200274	ebi-a-GCST90018935	Urolithiasis	Cis-3,4-methyleneheptanoylglycine levels	Inverse variance weighted	25	0.019237064	0.023161858	0.406228314	-0.026160178	0.064634305	1.019423288	0.974179035	1.066768841
GCST90200379	ebi-a-GCST90018935	Urolithiasis	Hypotaurine levels	Inverse variance weighted	30	0.030541185	0.036773256	0.406240841	-0.041534397	0.102616768	1.031012352	0.959316337	1.108066681
GCST90199847	ebi-a-GCST90018935	Urolithiasis	4-allylphenol sulfate levels	Inverse variance weighted	27	-0.02531544	0.030518034	0.406807987	-0.085130786	0.034499906	0.975002309	0.918392163	1.035101931
GCST90199634	ebi-a-GCST90018935	Urolithiasis	5-hydroxylysine levels	Inverse variance weighted	29	-0.016415054	0.019812509	0.407376248	-0.055247572	0.022417464	0.983718939	0.946250853	1.022670624
GCST90200600	ebi-a-GCST90018935	Urolithiasis	X-23648 levels	Inverse variance weighted	19	0.03548433	0.04291039	0.408270905	-0.048620034	0.119588694	1.036121412	0.952542995	1.1270332
GCST90199806	ebi-a-GCST90018935	Urolithiasis	Tetradecanedioate (C14-DC) levels	Inverse variance weighted	19	0.012390079	0.014993618	0.408601678	-0.016997412	0.041777571	1.012467154	0.983146229	1.042662534
GCST90200445	ebi-a-GCST90018935	Urolithiasis	Caprylate (8:0) levels	Inverse variance weighted	23	0.01276671	0.015453624	0.408730057	-0.017522392	0.043055813	1.012848553	0.982630232	1.043996162
GCST90200341	ebi-a-GCST90018935	Urolithiasis	N-stearoyl-sphingosine (d18:1/18:0) levels	Inverse variance weighted	23	0.033238311	0.040246614	0.408880101	-0.045645053	0.112121675	1.033796875	0.955381012	1.118648964
GCST90200211	ebi-a-GCST90018935	Urolithiasis	3-hydroxypyridine glucuronide levels	Inverse variance weighted	24	0.024592156	0.029822518	0.409589068	-0.033859981	0.083044292	1.024897037	0.966706853	1.086589934
GCST90199746	ebi-a-GCST90018935	Urolithiasis	Erythronate levels	Inverse variance weighted	20	-0.063679811	0.07739298	0.410615362	-0.215370052	0.08801043	0.938305386	0.806243033	1.091999511
GCST90200766	ebi-a-GCST90018935	Urolithiasis	Phosphate to phosphoethanolamine ratio	Inverse variance weighted	16	0.058976753	0.071693141	0.410719823	-0.081541803	0.19949531	1.060750582	0.921694179	1.220786484
GCST90200533	ebi-a-GCST90018935	Urolithiasis	X-15486 levels	Inverse variance weighted	15	-0.040373593	0.049225387	0.41211449	-0.136855351	0.056108166	0.960430562	0.872096364	1.057712086
GCST90199852	ebi-a-GCST90018935	Urolithiasis	5alpha-androstan-3beta,17alpha-diol disulfate levels	Inverse variance weighted	24	-0.025171725	0.0307322	0.412748293	-0.085406837	0.035063387	0.975142441	0.918138676	1.035685355
GCST90200208	ebi-a-GCST90018935	Urolithiasis	Glucuronide of piperine metabolite C17H21NO3 (4) levels	Inverse variance weighted	21	-0.026785323	0.032757254	0.413533448	-0.09098954	0.037418894	0.973570222	0.913027261	1.038127795
GCST90199956	ebi-a-GCST90018935	Urolithiasis	1H-indole-7-acetic acid levels	Inverse variance weighted	29	0.023444976	0.028771871	0.41515386	-0.032947891	0.079837842	1.02372197	0.967588979	1.083111418
GCST90200230	ebi-a-GCST90018935	Urolithiasis	3-ethylcatechol sulfate (1) levels	Inverse variance weighted	23	-0.030916105	0.037953328	0.41531151	-0.105304629	0.043472418	0.96955691	0.9000503	1.044431187
GCST90200284	ebi-a-GCST90018935	Urolithiasis	Erucate (22:1n9) levels	Inverse variance weighted	19	0.042364958	0.052022574	0.415440339	-0.059599286	0.144329203	1.043275161	0.942141988	1.155264362
GCST90199873	ebi-a-GCST90018935	Urolithiasis	Pregnenolone sulfate levels	Inverse variance weighted	35	0.025948787	0.031903362	0.416014058	-0.036581803	0.088479377	1.026288388	0.964079226	1.092511722
GCST90200889	ebi-a-GCST90018935	Urolithiasis	Cholesterol to taurocholate ratio	Inverse variance weighted	27	-0.014842281	0.018278803	0.416794994	-0.050668736	0.020984174	0.985267322	0.950593516	1.021205889
GCST90200476	ebi-a-GCST90018935	Urolithiasis	X-11843 levels	Inverse variance weighted	24	0.025741045	0.031816892	0.418493811	-0.036620062	0.088102153	1.026075207	0.964042342	1.092099678
GCST90200613	ebi-a-GCST90018935	Urolithiasis	X-23680 levels	Inverse variance weighted	22	0.024845224	0.030724747	0.418722902	-0.035375279	0.085065728	1.025156439	0.965243113	1.088788628
GCST90200297	ebi-a-GCST90018935	Urolithiasis	Ursodeoxycholate levels	Inverse variance weighted	19	0.02921605	0.036131091	0.418738106	-0.041600889	0.100032989	1.029647026	0.959252552	1.105207377
GCST90199902	ebi-a-GCST90018935	Urolithiasis	Hydantoin-5-propionate levels	Inverse variance weighted	18	0.024000927	0.02978202	0.420308313	-0.034371832	0.082373687	1.024291268	0.966212169	1.085861506
GCST90200669	ebi-a-GCST90018935	Urolithiasis	X-25519 levels	Inverse variance weighted	20	0.031954785	0.03977927	0.421799938	-0.046012584	0.109922154	1.032470821	0.955029944	1.116191176
GCST90200648	ebi-a-GCST90018935	Urolithiasis	X-24585 levels	Inverse variance weighted	19	0.033005322	0.041113626	0.422100144	-0.047577385	0.113588028	1.03355604	0.953536681	1.120290502
GCST90200991	ebi-a-GCST90018935	Urolithiasis	Histidine to alanine ratio	Inverse variance weighted	32	-0.039222112	0.049036142	0.423791161	-0.135332951	0.056888726	0.961537116	0.873425056	1.058538016
GCST90199854	ebi-a-GCST90018935	Urolithiasis	5alpha-pregnan-3beta,20alpha-diol monosulfate (2) levels	Inverse variance weighted	30	-0.02884244	0.036091225	0.424201229	-0.099581242	0.041896361	0.971569533	0.905216405	1.0427864
GCST90199776	ebi-a-GCST90018935	Urolithiasis	Malonylcarnitine levels	Inverse variance weighted	21	-0.033815621	0.04233086	0.424382689	-0.116784106	0.049152864	0.966749737	0.88977727	1.050380904
GCST90199713	ebi-a-GCST90018935	Urolithiasis	Docosapentaenoate n3 DPA; 22:5n3 levels	Inverse variance weighted	25	-0.038895849	0.048729263	0.424752633	-0.134405204	0.056613506	0.961850882	0.874235749	1.058246725
GCST90200944	ebi-a-GCST90018935	Urolithiasis	Alpha-ketoglutarate to pyruvate ratio	Inverse variance weighted	16	0.032115993	0.040259897	0.425034901	-0.046793405	0.11102539	1.032637277	0.954284528	1.117423278
GCST90200568	ebi-a-GCST90018935	Urolithiasis	X-19438 levels	Inverse variance weighted	24	0.042957847	0.053859711	0.425109746	-0.062607186	0.14852288	1.043893891	0.939312376	1.160119341
GCST90199898	ebi-a-GCST90018935	Urolithiasis	Glycoursodeoxycholate levels	Inverse variance weighted	26	0.028751522	0.036142249	0.426316869	-0.042087285	0.099590329	1.029168837	0.958786089	1.104718254
GCST90199987	ebi-a-GCST90018935	Urolithiasis	2-methoxyresorcinol sulfate levels	Inverse variance weighted	27	0.024585425	0.031114667	0.429436973	-0.036399323	0.085570173	1.024890139	0.964255167	1.089338001
GCST90200523	ebi-a-GCST90018935	Urolithiasis	X-12844 levels	Inverse variance weighted	35	-0.036674429	0.046442044	0.429713733	-0.127700836	0.054351979	0.963989932	0.880116639	1.055856176
GCST90200912	ebi-a-GCST90018935	Urolithiasis	tryptophan to tyrosine ratio	Inverse variance weighted	27	-0.034927685	0.044297005	0.430410942	-0.121749815	0.051894445	0.965675247	0.885369847	1.053264559
GCST90200254	ebi-a-GCST90018935	Urolithiasis	(S)-a-amino-omega-caprolactam levels	Inverse variance weighted	13	-0.107074473	0.136054542	0.431283812	-0.373741376	0.15959243	0.89845876	0.688154862	1.173032681
GCST90200333	ebi-a-GCST90018935	Urolithiasis	Taurocholic acid levels	Inverse variance weighted	27	-0.030012372	0.038168904	0.43168925	-0.104823423	0.044798679	0.970433527	0.900483513	1.045817294
GCST90200151	ebi-a-GCST90018935	Urolithiasis	5-dodecenoylcarnitine (C12:1) levels	Inverse variance weighted	26	-0.031394482	0.039940126	0.43184486	-0.10967713	0.046888166	0.969093208	0.89612342	1.0480048
GCST90200361	ebi-a-GCST90018935	Urolithiasis	Beta-alanine levels	Inverse variance weighted	21	0.031083671	0.039561549	0.43204087	-0.046456966	0.108624308	1.031571813	0.95460564	1.114743471
GCST90200165	ebi-a-GCST90018935	Urolithiasis	Octadecenedioate (C18:1-DC) levels	Inverse variance weighted	23	-0.019025233	0.024219389	0.432138603	-0.066495235	0.028444768	0.981154604	0.935667374	1.028853184
GCST90200232	ebi-a-GCST90018935	Urolithiasis	4-acetylcatechol sulfate (1) levels	Inverse variance weighted	17	-0.026723418	0.034153341	0.433947817	-0.093663966	0.040217131	0.973630493	0.910588699	1.041036791
GCST90199729	ebi-a-GCST90018935	Urolithiasis	Piperine levels	Inverse variance weighted	26	0.024069397	0.030783552	0.434278352	-0.036266365	0.084405158	1.024361403	0.964383382	1.088069645
GCST90200452	ebi-a-GCST90018935	Urolithiasis	Plasma free asparagine levels	Inverse variance weighted	26	-0.031575489	0.040402289	0.434492475	-0.110763975	0.047612998	0.968917812	0.895150002	1.048764703
GCST90199841	ebi-a-GCST90018935	Urolithiasis	Glycocholenate sulfate levels	Inverse variance weighted	36	0.015173664	0.01954999	0.437662244	-0.023144316	0.053491645	1.015289369	0.97712146	1.054948177
GCST90200481	ebi-a-GCST90018935	Urolithiasis	X-12104 levels	Inverse variance weighted	13	0.051465155	0.06636953	0.438083564	-0.078619123	0.181549433	1.0528125	0.924391937	1.199073809
GCST90200148	ebi-a-GCST90018935	Urolithiasis	Eicosenoylcarnitine (C20:1) levels	Inverse variance weighted	31	0.026985241	0.034847592	0.438706739	-0.041316039	0.095286522	1.02735264	0.959525834	1.099973976
GCST90200120	ebi-a-GCST90018935	Urolithiasis	Sphingadienine levels	Inverse variance weighted	19	0.022991597	0.029712808	0.43905253	-0.035245506	0.081228699	1.023257941	0.965368383	1.08461892
GCST90199810	ebi-a-GCST90018935	Urolithiasis	1-palmitoyl-GPI (16:0) levels	Inverse variance weighted	23	0.029698453	0.038441735	0.43978427	-0.045647348	0.105044254	1.03014385	0.955378819	1.110759765
GCST90200489	ebi-a-GCST90018935	Urolithiasis	X-12407 levels	Inverse variance weighted	24	0.02710938	0.035112302	0.440069168	-0.041710731	0.095929492	1.027480183	0.959147192	1.100681454
GCST90200601	ebi-a-GCST90018935	Urolithiasis	X-23654 levels	Inverse variance weighted	39	0.032399422	0.042096016	0.441504381	-0.050108768	0.114907613	1.032929998	0.951125966	1.121769796
GCST90200536	ebi-a-GCST90018935	Urolithiasis	X-17328 levels	Inverse variance weighted	27	-0.026662938	0.034662767	0.441768813	-0.094601961	0.041276085	0.97368938	0.909734973	1.042139785
GCST90200186	ebi-a-GCST90018935	Urolithiasis	8-methoxykynurenate levels	Inverse variance weighted	26	-0.020790425	0.027095192	0.442896943	-0.073897001	0.032316152	0.979424206	0.928767351	1.032843989
GCST90199881	ebi-a-GCST90018935	Urolithiasis	5-(galactosylhydroxy)-L-lysine levels	Inverse variance weighted	13	0.03048389	0.039739624	0.443027674	-0.047405773	0.108373554	1.030953282	0.953700334	1.11446398
GCST90200118	ebi-a-GCST90018935	Urolithiasis	Glycosyl ceramide (d18:2/24:1, d18:1/24:2) levels	Inverse variance weighted	32	-0.022076652	0.028813408	0.443561045	-0.078550932	0.034397627	0.978165254	0.924454975	1.034996068
GCST90199885	ebi-a-GCST90018935	Urolithiasis	Alpha-ketoglutaramate levels	Inverse variance weighted	20	-0.034002722	0.044406573	0.443846667	-0.121039604	0.053034161	0.966568874	0.88599887	1.054465666
GCST90200074	ebi-a-GCST90018935	Urolithiasis	1-linoleoyl-GPG (18:2) levels	Inverse variance weighted	25	0.018345687	0.023968991	0.44403783	-0.028633535	0.065324909	1.018515003	0.97177252	1.06750581
GCST90200715	ebi-a-GCST90018935	Urolithiasis	Alpha-ketoglutarate to glutamate ratio	Inverse variance weighted	32	-0.028284872	0.036981075	0.444362534	-0.100767778	0.044198035	0.9721114	0.90414297	1.045189318
GCST90200077	ebi-a-GCST90018935	Urolithiasis	1-stearoyl-2-oleoyl-GPI (18:0/18:1) levels	Inverse variance weighted	24	0.024544128	0.032222639	0.446236409	-0.038612245	0.087700502	1.024847815	0.962123705	1.091661123
GCST90200398	ebi-a-GCST90018935	Urolithiasis	Malate levels	Inverse variance weighted	20	0.021819526	0.028697947	0.447065351	-0.03442845	0.078067501	1.022059312	0.966157466	1.081195638
GCST90199818	ebi-a-GCST90018935	Urolithiasis	Mannitol/sorbitol levels	Inverse variance weighted	27	-0.026723086	0.035158101	0.447204773	-0.095632964	0.042186791	0.973630816	0.908797517	1.0430893
GCST90199716	ebi-a-GCST90018935	Urolithiasis	10-undecenoate (11:1n1) levels	Inverse variance weighted	18	0.020570384	0.027101436	0.44784384	-0.032548429	0.073689198	1.020783413	0.96797557	1.076472184
GCST90199943	ebi-a-GCST90018935	Urolithiasis	2-piperidinone levels	Inverse variance weighted	22	-0.036236161	0.047788712	0.448296705	-0.129902037	0.057429715	0.96441251	0.878181456	1.059110829
GCST90200109	ebi-a-GCST90018935	Urolithiasis	Linoleoyl-arachidonoyl-glycerol (18:2/20:4) [2] levels	Inverse variance weighted	35	-0.019496059	0.025737051	0.448744716	-0.06994068	0.030948562	0.98069276	0.932449131	1.031432447
GCST90199745	ebi-a-GCST90018935	Urolithiasis	Aconitate [cis or trans] levels	Inverse variance weighted	24	-0.030224825	0.039901446	0.448758171	-0.108431658	0.047982008	0.970227378	0.897240211	1.049151779
GCST90200053	ebi-a-GCST90018935	Urolithiasis	Sphingomyelin (d18:1/21:0, d17:1/22:0, d16:1/23:0) levels	Inverse variance weighted	19	-0.028252729	0.037326107	0.449100175	-0.101411899	0.044906442	0.972142647	0.90356078	1.04593
GCST90200019	ebi-a-GCST90018935	Urolithiasis	Dopamine 3-o-sulfate levels	Inverse variance weighted	26	0.025451927	0.033745126	0.450705068	-0.04068852	0.091592373	1.025778592	0.960128144	1.095918005
GCST90199637	ebi-a-GCST90018935	Urolithiasis	N-acetylglutamate levels	Inverse variance weighted	20	-0.038647721	0.051344352	0.451620522	-0.139282651	0.061987209	0.962089573	0.869982092	1.063948735
GCST90199983	ebi-a-GCST90018935	Urolithiasis	5alpha-androstan-3alpha,17beta-diol monosulfate (2) levels	Inverse variance weighted	34	0.030297855	0.040269347	0.451822517	-0.048630066	0.109225776	1.030761506	0.952533439	1.115414155
GCST90200869	ebi-a-GCST90018935	Urolithiasis	Adenosine 5'-monophosphate (AMP) to valine ratio	Inverse variance weighted	19	0.033796185	0.044934959	0.451982866	-0.054276334	0.121868704	1.034373764	0.947170335	1.129605779
GCST90199850	ebi-a-GCST90018935	Urolithiasis	5alpha-androstan-3alpha,17alpha-diol monosulfate levels	Inverse variance weighted	29	-0.015869267	0.021127649	0.45258423	-0.057279458	0.025540925	0.984255987	0.944330132	1.025869889
GCST90200620	ebi-a-GCST90018935	Urolithiasis	X-24243 levels	Inverse variance weighted	20	-0.0388601	0.052118568	0.455903334	-0.141012494	0.063292294	0.961885267	0.868478461	1.065338185
GCST90200177	ebi-a-GCST90018935	Urolithiasis	N-methylhydroxyproline levels	Inverse variance weighted	17	0.036338889	0.04876747	0.456183412	-0.059245352	0.13192313	1.037007217	0.942475503	1.141020606
GCST90200573	ebi-a-GCST90018935	Urolithiasis	X-18935 levels	Inverse variance weighted	21	0.021814298	0.029318134	0.456843325	-0.035649244	0.07927784	1.022053969	0.964978706	1.082505043
GCST90200909	ebi-a-GCST90018935	Urolithiasis	Uridine to 2'-deoxyuridine ratio	Inverse variance weighted	30	-0.025736045	0.034686905	0.458115965	-0.093722379	0.04225029	0.974592305	0.910535511	1.043155537
GCST90200199	ebi-a-GCST90018935	Urolithiasis	Ascorbic acid 3-sulfate levels	Inverse variance weighted	21	0.018830059	0.025383654	0.458197429	-0.030921902	0.06858202	1.019008463	0.96955129	1.070988464
GCST90199785	ebi-a-GCST90018935	Urolithiasis	Isovalerylglycine levels	Inverse variance weighted	24	0.01682212	0.022697304	0.45860213	-0.027664595	0.061308836	1.016964409	0.972714565	1.063227226
GCST90199740	ebi-a-GCST90018935	Urolithiasis	P-cresol sulfate levels	Inverse variance weighted	23	-0.038572472	0.052118767	0.459246622	-0.140725254	0.063580311	0.962161973	0.868727958	1.065645065
GCST90200106	ebi-a-GCST90018935	Urolithiasis	4-hydroxyphenylacetylglutamine levels	Inverse variance weighted	26	-0.04440584	0.060174606	0.460544941	-0.162348067	0.073536387	0.956565666	0.850145246	1.0763077
GCST90200708	ebi-a-GCST90018935	Urolithiasis	X-12112 levels	Inverse variance weighted	39	-0.011752582	0.015936833	0.460850101	-0.042988775	0.019483611	0.98831621	0.957922143	1.019674655
GCST90200699	ebi-a-GCST90018935	Urolithiasis	Deoxycholic acid glucuronide levels	Inverse variance weighted	26	-0.019196605	0.026073488	0.461578568	-0.070300642	0.031907431	0.980986476	0.932113546	1.03242193
GCST90199658	ebi-a-GCST90018935	Urolithiasis	Alpha-hydroxyisocaproate levels	Inverse variance weighted	22	0.025509903	0.03483266	0.46395139	-0.042762111	0.093781916	1.025838065	0.958139294	1.098320194
GCST90200975	ebi-a-GCST90018935	Urolithiasis	Arachidonate (20:4n6) to caffeine ratio	Inverse variance weighted	23	0.02857633	0.039059737	0.464409218	-0.047980755	0.105133414	1.02898855	0.95315213	1.110858805
GCST90200147	ebi-a-GCST90018935	Urolithiasis	N,N,N-trimethyl-5-aminovalerate levels	Inverse variance weighted	33	0.026649444	0.036434043	0.464508293	-0.04476128	0.098060169	1.027007716	0.956225725	1.103029151
GCST90200776	ebi-a-GCST90018935	Urolithiasis	Glutamate to glutamine ratio	Inverse variance weighted	25	-0.023604212	0.032475508	0.467329374	-0.087256207	0.040047783	0.976672189	0.916442267	1.040860508
GCST90200087	ebi-a-GCST90018935	Urolithiasis	2-methylserine levels	Inverse variance weighted	26	-0.013580224	0.018697167	0.467639418	-0.050226672	0.023066223	0.986511571	0.951013832	1.023334306
GCST90199685	ebi-a-GCST90018935	Urolithiasis	2-linoleoylglycerol (18:2) levels	Inverse variance weighted	23	-0.025565554	0.035224547	0.467968732	-0.094605665	0.043474557	0.974758478	0.909731602	1.044433421
GCST90199927	ebi-a-GCST90018935	Urolithiasis	Histidine betaine (hercynine) levels	Inverse variance weighted	16	-0.035095417	0.04843789	0.46873139	-0.13003368	0.059842847	0.965513286	0.878065857	1.061669689
GCST90199942	ebi-a-GCST90018935	Urolithiasis	Dimethyl sulfone levels	Inverse variance weighted	23	0.024451347	0.033803811	0.469476498	-0.041804122	0.090706817	1.024752733	0.95905762	1.094947938
GCST90200586	ebi-a-GCST90018935	Urolithiasis	X-21471 levels	Inverse variance weighted	28	0.032151865	0.044483271	0.469811659	-0.055035347	0.119339077	1.03267432	0.946451693	1.126751909
GCST90200809	ebi-a-GCST90018935	Urolithiasis	Spermidine to taurocholate ratio	Inverse variance weighted	18	-0.030885776	0.042787789	0.470395178	-0.114749841	0.05297829	0.969586317	0.891589155	1.054406754
GCST90200391	ebi-a-GCST90018935	Urolithiasis	Methionine levels	Inverse variance weighted	22	0.033627971	0.046625594	0.470765462	-0.057758194	0.125014135	1.034199783	0.943878156	1.133164471
GCST90200243	ebi-a-GCST90018935	Urolithiasis	Hydroxypalmitoyl sphingomyelin (d18:1/16:0(OH)) levels	Inverse variance weighted	31	0.035097564	0.048762536	0.47166973	-0.060477006	0.130672135	1.035720753	0.941315413	1.139594087
GCST90200581	ebi-a-GCST90018935	Urolithiasis	X-21441 levels	Inverse variance weighted	34	-0.018701319	0.026012846	0.472186327	-0.069686497	0.032283859	0.981472466	0.932686174	1.032810636
GCST90200770	ebi-a-GCST90018935	Urolithiasis	Phenylalanine to tyrosine ratio	Inverse variance weighted	20	0.042999006	0.059824529	0.472293681	-0.074257072	0.160255083	1.043936857	0.928432989	1.173810252
GCST90199736	ebi-a-GCST90018935	Urolithiasis	Alpha-hydroxyisovalerate levels	Inverse variance weighted	22	0.021425991	0.029821277	0.472461382	-0.037023712	0.079875693	1.021657175	0.963653285	1.083152416
GCST90199704	ebi-a-GCST90018935	Urolithiasis	3-hydroxysebacate levels	Inverse variance weighted	21	0.024955516	0.034799549	0.473298927	-0.0432516	0.093162632	1.025269512	0.95767041	1.097640233
GCST90199994	ebi-a-GCST90018935	Urolithiasis	Ethylparaben sulfate levels	Inverse variance weighted	17	-0.036271271	0.050582907	0.473333509	-0.135413768	0.062871226	0.96437865	0.87335447	1.0648897
GCST90200689	ebi-a-GCST90018935	Urolithiasis	N6-methyllysine levels	Inverse variance weighted	32	-0.013994797	0.019554384	0.474185307	-0.05232139	0.024331796	0.986102675	0.949023811	1.024630229
GCST90200616	ebi-a-GCST90018935	Urolithiasis	X-23659 levels	Inverse variance weighted	28	-0.015578492	0.021768384	0.474208968	-0.058244524	0.02708754	0.984542225	0.943419231	1.027457743
GCST90200406	ebi-a-GCST90018935	Urolithiasis	1-methylnicotinamide levels	Inverse variance weighted	18	-0.036464103	0.050999773	0.474617941	-0.136423658	0.063495451	0.964192705	0.872472924	1.065554639
GCST90200876	ebi-a-GCST90018935	Urolithiasis	Cortisone to 4-cholesten-3-one ratio	Inverse variance weighted	32	-0.021312613	0.029808515	0.474618906	-0.079737303	0.037112077	0.978912896	0.923358878	1.037809329
GCST90200439	ebi-a-GCST90018935	Urolithiasis	Cysteine levels	Inverse variance weighted	15	0.015515217	0.021723385	0.475092829	-0.027062617	0.058093051	1.015636203	0.973300294	1.059813608
GCST90200734	ebi-a-GCST90018935	Urolithiasis	Adenosine 5'-monophosphate (AMP) to palmitate (16:0) ratio	Inverse variance weighted	20	0.025601718	0.035885283	0.475578317	-0.044733436	0.095936872	1.025932257	0.956252351	1.100689578
GCST90200408	ebi-a-GCST90018935	Urolithiasis	Plasma lactate levels	Inverse variance weighted	19	0.03716775	0.052137585	0.475921103	-0.065021917	0.139357418	1.037867109	0.937046926	1.149534891
GCST90199730	ebi-a-GCST90018935	Urolithiasis	Carnitine C14 levels	Inverse variance weighted	22	0.034185459	0.048032022	0.476636776	-0.059957303	0.128328222	1.034776498	0.941804745	1.136926106
GCST90200863	ebi-a-GCST90018935	Urolithiasis	Phosphate to serine ratio	Inverse variance weighted	24	-0.026921571	0.037996813	0.478621269	-0.101395325	0.047552183	0.973437584	0.903575756	1.048700924
GCST90200073	ebi-a-GCST90018935	Urolithiasis	1-linoleoyl-2-arachidonoyl-GPC (18:2/20:4n6) levels	Inverse variance weighted	29	0.015299404	0.021677471	0.480328426	-0.027188438	0.057787247	1.015417039	0.973177841	1.059489562
GCST90200048	ebi-a-GCST90018935	Urolithiasis	1-(1-enyl-palmitoyl)-2-arachidonoyl-GPE (p-16:0/20:4) levels	Inverse variance weighted	22	-0.033952262	0.048355964	0.482596948	-0.12872995	0.060825427	0.966617648	0.879211364	1.062713377
GCST90200412	ebi-a-GCST90018935	Urolithiasis	Glutamate levels	Inverse variance weighted	21	0.026676113	0.038165494	0.484577695	-0.048128255	0.101480481	1.027035106	0.95301155	1.106808315
GCST90200935	ebi-a-GCST90018935	Urolithiasis	Carnitine to propionylcarnitine (C3) ratio	Inverse variance weighted	24	0.026009919	0.03726597	0.485206192	-0.047031382	0.099051221	1.026351129	0.954057457	1.104122852
GCST90200099	ebi-a-GCST90018935	Urolithiasis	N-oleoylserine levels	Inverse variance weighted	20	-0.022903272	0.032922139	0.486629287	-0.087430665	0.041624121	0.977357017	0.9162824	1.04250255
GCST90199783	ebi-a-GCST90018935	Urolithiasis	5-methyluridine (ribothymidine) levels	Inverse variance weighted	27	-0.016379445	0.0236549	0.488665122	-0.062743049	0.029984158	0.983753968	0.939184768	1.030438209
GCST90200815	ebi-a-GCST90018935	Urolithiasis	3-hydroxyisobutyrate to adenosine 5'-diphosphate (ADP) ratio	Inverse variance weighted	26	0.014534204	0.021004044	0.488955109	-0.026633723	0.055702131	1.014640339	0.973717827	1.057282705
GCST90200999	ebi-a-GCST90018935	Urolithiasis	Taurocholate to oxalate (ethanedioate) ratio	Inverse variance weighted	20	-0.028027586	0.040524021	0.489170367	-0.107454667	0.051399494	0.972361542	0.898117236	1.052743374
GCST90200630	ebi-a-GCST90018935	Urolithiasis	X-24546 levels	Inverse variance weighted	28	0.01724119	0.024929209	0.4891848	-0.031620059	0.066102439	1.017390677	0.968874627	1.068336151
GCST90200506	ebi-a-GCST90018935	Urolithiasis	X-12812 levels	Inverse variance weighted	18	0.021996023	0.031907137	0.490586515	-0.040541965	0.084534011	1.022239719	0.960268866	1.088209855
GCST90200376	ebi-a-GCST90018935	Urolithiasis	Flavin adenine dinucleotide (FAD) levels	Inverse variance weighted	25	0.024971358	0.036230515	0.490675066	-0.046040451	0.095983167	1.025285754	0.95500333	1.100740535
GCST90199666	ebi-a-GCST90018935	Urolithiasis	Palmitoylcarnitine levels (Metabolon platform)	Inverse variance weighted	30	-0.024385816	0.03539072	0.490794653	-0.093751627	0.044979996	0.975909116	0.91050888	1.046006936
GCST90200016	ebi-a-GCST90018935	Urolithiasis	Dopamine 4-sulfate levels	Inverse variance weighted	24	-0.019767717	0.028761327	0.491892459	-0.076139917	0.036604484	0.980426384	0.926686538	1.037282678
GCST90200905	ebi-a-GCST90018935	Urolithiasis	Glucose to glycerol ratio	Inverse variance weighted	18	0.032406919	0.047223575	0.492558938	-0.060151288	0.124965125	1.032937741	0.941622067	1.133108936
GCST90199883	ebi-a-GCST90018935	Urolithiasis	Cysteinylglycine disulfide levels	Inverse variance weighted	18	0.02128802	0.031083021	0.493422086	-0.039634702	0.082210742	1.021516226	0.961140477	1.085684585
GCST90200510	ebi-a-GCST90018935	Urolithiasis	X-12680 levels	Inverse variance weighted	18	-0.028588299	0.041865998	0.494700092	-0.110645655	0.053469058	0.97181648	0.895255922	1.054924349
GCST90200317	ebi-a-GCST90018935	Urolithiasis	Homovanillate (hva) levels	Inverse variance weighted	25	-0.018007741	0.026494101	0.496701606	-0.06993618	0.033920698	0.98215343	0.932453328	1.034502565
GCST90200913	ebi-a-GCST90018935	Urolithiasis	Glucose to sucrose ratio	Inverse variance weighted	22	0.014522746	0.021458394	0.498541597	-0.027535707	0.056581199	1.014628713	0.972839944	1.058212537
GCST90200688	ebi-a-GCST90018935	Urolithiasis	Androsterone glucuronide levels	Inverse variance weighted	27	-0.020645427	0.03057679	0.499549147	-0.080575936	0.039285081	0.97956623	0.922584844	1.040066945
GCST90200105	ebi-a-GCST90018935	Urolithiasis	Glycosyl-N-behenoyl-sphingadienine (d18:2/22:0) levels	Inverse variance weighted	27	0.014291114	0.021177649	0.49978974	-0.027217078	0.055799306	1.01439372	0.973149969	1.057385452
GCST90200545	ebi-a-GCST90018935	Urolithiasis	X-17438 levels	Inverse variance weighted	19	0.024377874	0.036212039	0.500821303	-0.046597722	0.095353469	1.024677443	0.954471283	1.10004762
GCST90200650	ebi-a-GCST90018935	Urolithiasis	X-25109 levels	Inverse variance weighted	29	-0.02167279	0.032224424	0.501228619	-0.08483266	0.041487081	0.978560378	0.918666001	1.042359696
GCST90200924	ebi-a-GCST90018935	Urolithiasis	Alpha-tocopherol to glycerol ratio	Inverse variance weighted	23	-0.029241631	0.043500244	0.501445159	-0.11450211	0.056018847	0.971181768	0.891810057	1.057617617
GCST90200266	ebi-a-GCST90018935	Urolithiasis	Cis-3,4-methyleneheptanoylcarnitine levels	Inverse variance weighted	24	-0.017916252	0.026821606	0.504147413	-0.070486599	0.034654095	0.98224329	0.931940228	1.035261545
GCST90200883	ebi-a-GCST90018935	Urolithiasis	Phosphate to acetoacetate ratio	Inverse variance weighted	26	-0.02094124	0.031407923	0.504931688	-0.082500769	0.040618289	0.979276505	0.920810729	1.041454495
GCST90200456	ebi-a-GCST90018935	Urolithiasis	X-11308 levels	Inverse variance weighted	32	0.018231783	0.027345296	0.504948035	-0.035364998	0.071828564	1.018398997	0.965253037	1.074471125
GCST90200844	ebi-a-GCST90018935	Urolithiasis	Aspartate to phosphate ratio	Inverse variance weighted	17	0.041917835	0.063018041	0.505940506	-0.081597526	0.165433196	1.042808793	0.921642821	1.179904137
GCST90200966	ebi-a-GCST90018935	Urolithiasis	Adenosine 5'-diphosphate (ADP) to uridine ratio	Inverse variance weighted	13	0.027212551	0.040917356	0.506011271	-0.052985467	0.107410569	1.027586194	0.948393795	1.113391285
GCST90200310	ebi-a-GCST90018935	Urolithiasis	3-aminoisobutyrate levels	Inverse variance weighted	30	-0.015626406	0.023547229	0.506933717	-0.061778974	0.030526162	0.984495053	0.940090649	1.030996863
GCST90200135	ebi-a-GCST90018935	Urolithiasis	Arachidoylcarnitine (C20) levels	Inverse variance weighted	32	-0.023135706	0.034997233	0.508565873	-0.091730283	0.045458872	0.977129873	0.912351193	1.046507963
GCST90200245	ebi-a-GCST90018935	Urolithiasis	Eicosenedioate (C20:1-DC) levels	Inverse variance weighted	23	0.018136526	0.027435765	0.508577601	-0.035637574	0.071910626	1.018301992	0.964989967	1.074559302
GCST90200377	ebi-a-GCST90018935	Urolithiasis	Histidine levels	Inverse variance weighted	23	-0.026331548	0.039928656	0.509597274	-0.104591714	0.051928619	0.974012105	0.900692187	1.053300554
GCST90200785	ebi-a-GCST90018935	Urolithiasis	Cysteine to 5-oxoproline ratio	Inverse variance weighted	22	0.022599905	0.034394228	0.511126742	-0.044812781	0.090012592	1.022857218	0.95617648	1.094188061
GCST90199968	ebi-a-GCST90018935	Urolithiasis	1-palmitoyl-GPG (16:0) levels	Inverse variance weighted	24	-0.026670865	0.040610324	0.511341128	-0.1062671	0.05292537	0.973681661	0.899184444	1.054350956
GCST90200451	ebi-a-GCST90018935	Urolithiasis	Nonadecanoate (19:0) levels	Inverse variance weighted	26	-0.022569848	0.034409822	0.51188013	-0.090013099	0.044873403	0.977682946	0.913919214	1.045895444
GCST90200422	ebi-a-GCST90018935	Urolithiasis	Serotonin levels	Inverse variance weighted	25	-0.02552859	0.038999495	0.512733233	-0.1019676	0.05091042	0.974794509	0.90305881	1.05222863
GCST90200859	ebi-a-GCST90018935	Urolithiasis	Adenosine 5'-monophosphate (AMP) to asparagine ratio	Inverse variance weighted	24	0.028949625	0.044346268	0.51387968	-0.05796906	0.115868311	1.029372739	0.943679144	1.122847995
GCST90200911	ebi-a-GCST90018935	Urolithiasis	Tryptophan to pyruvate ratio	Inverse variance weighted	25	0.018807248	0.028828406	0.514152211	-0.037696428	0.075310923	1.018985218	0.963005238	1.078219342
GCST90200293	ebi-a-GCST90018935	Urolithiasis	Thyroxine levels	Inverse variance weighted	22	0.02605431	0.040111187	0.515981518	-0.052563617	0.104672237	1.026396691	0.948793959	1.110346621
GCST90199660	ebi-a-GCST90018935	Urolithiasis	1,2-dipalmitoyl-gpc (16:0/16:0) levels	Inverse variance weighted	27	-0.024468687	0.037701171	0.516327634	-0.098362983	0.049425609	0.975828245	0.906319866	1.050667429
GCST90199890	ebi-a-GCST90018935	Urolithiasis	4-hydroxyglutamate levels	Inverse variance weighted	26	0.020500035	0.031819317	0.519404368	-0.041865826	0.082865895	1.020711604	0.958998445	1.086396108
GCST90200606	ebi-a-GCST90018935	Urolithiasis	X-22509 levels	Inverse variance weighted	21	-0.010079979	0.015679039	0.520292108	-0.040810895	0.020650937	0.989970654	0.960010656	1.020865643
GCST90200067	ebi-a-GCST90018935	Urolithiasis	1-stearoyl-2-linoleoyl-GPI (18:0/18:2) levels	Inverse variance weighted	29	-0.020533967	0.032198971	0.523655163	-0.08364395	0.042576015	0.979675419	0.919758678	1.043495375
GCST90200410	ebi-a-GCST90018935	Urolithiasis	Phytanate levels	Inverse variance weighted	22	-0.019300807	0.030281579	0.523878785	-0.078652702	0.040051089	0.980884261	0.924360897	1.04086395
GCST90200821	ebi-a-GCST90018935	Urolithiasis	Adenosine 5'-diphosphate (ADP) to glycine ratio	Inverse variance weighted	26	0.012152501	0.019075809	0.524083495	-0.025236084	0.049541087	1.012226643	0.975079684	1.050788765
GCST90200110	ebi-a-GCST90018935	Urolithiasis	Palmitoleoylcarnitine (C16:1) levels	Inverse variance weighted	19	0.033490485	0.052695879	0.52507448	-0.069793437	0.136774407	1.034057604	0.932586437	1.146569461
GCST90200040	ebi-a-GCST90018935	Urolithiasis	Sphingomyelin (d18:2/24:1, d18:1/24:2) levels	Inverse variance weighted	35	-0.033987287	0.05347931	0.525087908	-0.138806735	0.07083216	0.966583792	0.87039623	1.073401051
GCST90200857	ebi-a-GCST90018935	Urolithiasis	Adenosine 5'-monophosphate (AMP) to aspartate ratio	Inverse variance weighted	29	-0.024218094	0.038154944	0.525604415	-0.099001784	0.050565596	0.976072811	0.905741092	1.05186586
GCST90200918	ebi-a-GCST90018935	Urolithiasis	N-palmitoyl-sphingosine (d18:1 to 16:0) to N-palmitoyl-sphinganine (d18:0 to 16:0) ratio	Inverse variance weighted	21	-0.021598412	0.034057085	0.525961634	-0.0883503	0.045153475	0.978633163	0.915440142	1.046188411
GCST90199951	ebi-a-GCST90018935	Urolithiasis	N-acetylalliin levels	Inverse variance weighted	29	-0.017173387	0.027099368	0.52626417	-0.070288148	0.035941375	0.982973235	0.932125191	1.036595074
GCST90200875	ebi-a-GCST90018935	Urolithiasis	Cysteinylglycine to glutamate ratio	Inverse variance weighted	25	-0.025716429	0.040740304	0.527891317	-0.105567424	0.054134566	0.974611422	0.899813801	1.055626644
GCST90200712	ebi-a-GCST90018935	Urolithiasis	Spermidine to 5-methylthioadenosine (MTA) ratio	Inverse variance weighted	19	0.022645939	0.035929594	0.528507132	-0.047776065	0.093067943	1.022904305	0.953347251	1.097536303
GCST90200098	ebi-a-GCST90018935	Urolithiasis	Ceramide (d18:1/24:1) levels	Inverse variance weighted	29	-0.017243886	0.027415708	0.529363243	-0.070978674	0.036490902	0.982903939	0.931481756	1.037164868
GCST90200768	ebi-a-GCST90018935	Urolithiasis	Phosphate to 2'-deoxyuridine ratio	Inverse variance weighted	32	0.013050045	0.02075898	0.529580974	-0.027637555	0.053737646	1.013135569	0.972740868	1.055207728
GCST90200765	ebi-a-GCST90018935	Urolithiasis	Phosphate to alanine ratio	Inverse variance weighted	19	-0.029313583	0.046980564	0.532659576	-0.121395489	0.062768322	0.971111892	0.885683612	1.064780124
GCST90200136	ebi-a-GCST90018935	Urolithiasis	Cerotoylcarnitine (C26) levels	Inverse variance weighted	31	0.020153457	0.032335286	0.533110302	-0.043223704	0.083530617	1.020357909	0.957697125	1.0871185
GCST90200723	ebi-a-GCST90018935	Urolithiasis	S-adenosylhomocysteine (SAH) to 5-methyluridine (ribothymidine) ratio	Inverse variance weighted	21	0.02099713	0.033712567	0.533397558	-0.0450795	0.087073761	1.021219121	0.955921483	1.090977149
GCST90199820	ebi-a-GCST90018935	Urolithiasis	Dihomo-linolenate (20:3n3 or n6) levels	Inverse variance weighted	25	0.025732835	0.041356892	0.533801189	-0.055326673	0.106792344	1.026066783	0.946176007	1.112703171
GCST90200362	ebi-a-GCST90018935	Urolithiasis	Succinate levels	Inverse variance weighted	26	0.013901876	0.022362938	0.534173336	-0.029929482	0.057733234	1.013998956	0.97051397	1.059432338
GCST90200793	ebi-a-GCST90018935	Urolithiasis	Glycolithocholate to glycolithocholate sulfate ratio	Inverse variance weighted	28	-0.01534326	0.02476421	0.535538311	-0.063881113	0.033194592	0.984773848	0.938116523	1.03375168
GCST90200116	ebi-a-GCST90018935	Urolithiasis	Ceramide (d18:1/14:0, d16:1/16:0) levels	Inverse variance weighted	29	0.021026707	0.03416831	0.53829969	-0.045943181	0.087996595	1.021249326	0.955096228	1.091984404
GCST90200369	ebi-a-GCST90018935	Urolithiasis	2-hydroxyphenylacetate levels	Inverse variance weighted	27	-0.023058272	0.037572399	0.539411992	-0.096700173	0.05058363	0.977205539	0.907828156	1.051884828
GCST90200850	ebi-a-GCST90018935	Urolithiasis	Adenosine 5'-monophosphate (AMP) to tryptophan ratio	Inverse variance weighted	28	0.022870162	0.037331005	0.540119809	-0.050298609	0.096038933	1.023133689	0.950945422	1.10080192
GCST90200667	ebi-a-GCST90018935	Urolithiasis	X-25271 levels	Inverse variance weighted	18	0.040473375	0.066151063	0.540648534	-0.089182708	0.170129459	1.041303585	0.914678439	1.18545831
GCST90200762	ebi-a-GCST90018935	Urolithiasis	Palmitate (16:0) to myristate (14:0) ratio	Inverse variance weighted	20	0.026096078	0.042788716	0.541939812	-0.057769805	0.109961962	1.026439562	0.943867196	1.11623561
GCST90200298	ebi-a-GCST90018935	Urolithiasis	3-hydroxy-3-methylglutarate levels	Inverse variance weighted	22	0.027236836	0.04472486	0.542533396	-0.060423891	0.114897562	1.027611149	0.941365413	1.121758521
GCST90200024	ebi-a-GCST90018935	Urolithiasis	Taurodeoxycholic acid 3-sulfate levels	Inverse variance weighted	22	-0.013035486	0.0214826	0.543988461	-0.055141381	0.02907041	0.987049108	0.946351342	1.029497078
GCST90200107	ebi-a-GCST90018935	Urolithiasis	Gamma-glutamyl-alpha-lysine levels	Inverse variance weighted	32	-0.018157958	0.029934058	0.544117329	-0.076828711	0.040512796	0.982005905	0.926048462	1.041344635
GCST90200607	ebi-a-GCST90018935	Urolithiasis	X-23644 levels	Inverse variance weighted	15	-0.021914552	0.03618128	0.544722232	-0.09282986	0.049000756	0.978323827	0.911348544	1.050221145
GCST90199699	ebi-a-GCST90018935	Urolithiasis	3-methylxanthine levels	Inverse variance weighted	26	-0.024624549	0.040692783	0.545090576	-0.104382404	0.055133306	0.975676162	0.900880731	1.056681467
GCST90200880	ebi-a-GCST90018935	Urolithiasis	Glutarate (C5-DC) to salicylate ratio	Inverse variance weighted	19	-0.029958893	0.049510614	0.545112272	-0.126999696	0.06708191	0.970485426	0.88073394	1.069383067
GCST90200374	ebi-a-GCST90018935	Urolithiasis	Sphinganine levels	Inverse variance weighted	22	0.017958542	0.029684602	0.545193369	-0.040223278	0.076140362	1.018120766	0.96057494	1.079114031
GCST90200381	ebi-a-GCST90018935	Urolithiasis	S-1-pyrroline-5-carboxylate levels	Inverse variance weighted	18	0.020798931	0.034402597	0.545461788	-0.04663016	0.088228022	1.021016737	0.954440323	1.092237148
GCST90200227	ebi-a-GCST90018935	Urolithiasis	3-ethylcatechol sulfate (2) levels	Inverse variance weighted	14	-0.018703854	0.031017982	0.546508463	-0.079499098	0.042091391	0.981469978	0.923578853	1.042989794
GCST90201004	ebi-a-GCST90018935	Urolithiasis	Glucose to N-stearoyl-sphingosine (d18:1 to 18:0) ratio	Inverse variance weighted	18	-0.03136996	0.052074344	0.546903112	-0.133435674	0.070695754	0.969116972	0.875083758	1.073254643
GCST90200334	ebi-a-GCST90018935	Urolithiasis	Taurodeoxycholate levels	Inverse variance weighted	23	0.020847673	0.034613648	0.546976915	-0.046995078	0.088690424	1.021066504	0.954092094	1.092742317
GCST90200887	ebi-a-GCST90018935	Urolithiasis	Cholesterol to cortisol ratio	Inverse variance weighted	17	-0.029093815	0.048342504	0.547289429	-0.123845122	0.065657493	0.971325336	0.883516668	1.067860904
GCST90199816	ebi-a-GCST90018935	Urolithiasis	3,4-dihydroxybutyrate levels	Inverse variance weighted	23	-0.026825716	0.044597558	0.547502755	-0.11423693	0.060585498	0.973530897	0.892046578	1.062458431
GCST90200356	ebi-a-GCST90018935	Urolithiasis	Adenosine 5'-monophosphate (AMP) levels	Inverse variance weighted	16	0.028801532	0.048108261	0.549385219	-0.06549066	0.123093723	1.029220306	0.936607794	1.130990416
GCST90200498	ebi-a-GCST90018935	Urolithiasis	X-12730 levels	Inverse variance weighted	18	0.036533742	0.061059354	0.54961868	-0.083142592	0.156210076	1.037209301	0.920219922	1.169071772
GCST90199905	ebi-a-GCST90018935	Urolithiasis	Formiminoglutamate levels	Inverse variance weighted	24	0.012255941	0.020549403	0.550899044	-0.02802089	0.052532772	1.012331353	0.972368054	1.053937101
GCST90200360	ebi-a-GCST90018935	Urolithiasis	Cortisone levels	Inverse variance weighted	17	0.022426693	0.037636034	0.551253039	-0.051339934	0.09619332	1.022680062	0.949955693	1.100971883
GCST90200877	ebi-a-GCST90018935	Urolithiasis	Taurine to glutamate ratio	Inverse variance weighted	19	-0.026559018	0.0446302	0.551782827	-0.114034211	0.060916174	0.973790571	0.892227431	1.06280982
GCST90199743	ebi-a-GCST90018935	Urolithiasis	Stearoylcarnitine levels	Inverse variance weighted	23	-0.029620219	0.049781999	0.551844421	-0.127192937	0.067952499	0.970814161	0.880563763	1.070314467
GCST90200757	ebi-a-GCST90018935	Urolithiasis	Glycine to alanine ratio	Inverse variance weighted	21	0.015534295	0.026117139	0.551981765	-0.035655298	0.066723888	1.015655579	0.964972864	1.069000273
GCST90200943	ebi-a-GCST90018935	Urolithiasis	Phosphate to EDTA ratio	Inverse variance weighted	20	-0.023778932	0.040080868	0.552997882	-0.102337434	0.05477957	0.976501559	0.90272489	1.056307747
GCST90200492	ebi-a-GCST90018935	Urolithiasis	X-12411 levels	Inverse variance weighted	17	0.014797262	0.024993918	0.553827475	-0.034190817	0.063785341	1.014907284	0.966387084	1.065863577
GCST90200902	ebi-a-GCST90018935	Urolithiasis	Phosphate to linoleoyl-arachidonoyl-glycerol (18:2 to 20:4) [2] ratio	Inverse variance weighted	26	0.018963242	0.032042679	0.55397648	-0.043840408	0.081766893	1.019144186	0.957106691	1.085202812
GCST90200424	ebi-a-GCST90018935	Urolithiasis	Dimethylglycine levels	Inverse variance weighted	33	-0.020159948	0.034106832	0.554465209	-0.087009338	0.046689442	0.980041905	0.916668535	1.047796557
GCST90200553	ebi-a-GCST90018935	Urolithiasis	X-17653 levels	Inverse variance weighted	26	0.018200583	0.030901859	0.555874562	-0.042367061	0.078768226	1.018367223	0.958517882	1.081953524
GCST90200173	ebi-a-GCST90018935	Urolithiasis	Glutamine conjugate of C6H10O2 (2) levels	Inverse variance weighted	17	-0.0367959	0.06249062	0.555980165	-0.159277515	0.085685715	0.963872841	0.852759672	1.089463872
GCST90200900	ebi-a-GCST90018935	Urolithiasis	Phosphate to oleoyl-linoleoyl-glycerol (18:1 to 18:2) [2] ratio	Inverse variance weighted	32	-0.024259617	0.041214983	0.556121846	-0.105040984	0.056521749	0.976032282	0.900287624	1.058149629
GCST90199717	ebi-a-GCST90018935	Urolithiasis	1-methyl-4-imidazoleacetate levels	Inverse variance weighted	28	0.018699999	0.031808139	0.556599555	-0.043643955	0.081043952	1.018875939	0.957294737	1.084418558
GCST90200697	ebi-a-GCST90018935	Urolithiasis	N2-acetyl,N6,N6-dimethyllysine levels	Inverse variance weighted	25	0.006500066	0.011065268	0.556915257	-0.01518786	0.028187991	1.006521237	0.984926894	1.028589032
GCST90200819	ebi-a-GCST90018935	Urolithiasis	3-phosphoglycerate to glycerate ratio	Inverse variance weighted	18	0.037598567	0.064039685	0.557127441	-0.087919215	0.163116349	1.038314336	0.91583486	1.177173645
GCST90200038	ebi-a-GCST90018935	Urolithiasis	1-palmitoyl-2-palmitoleoyl-gpc (16:0/16:1) levels	Inverse variance weighted	24	0.038409629	0.065597302	0.55818688	-0.090161082	0.166980341	1.039156815	0.913783979	1.181731033
GCST90200559	ebi-a-GCST90018935	Urolithiasis	X-18901 levels	Inverse variance weighted	30	0.020266143	0.034695389	0.559142066	-0.04773682	0.088269106	1.020472895	0.953384665	1.092282022
GCST90199869	ebi-a-GCST90018935	Urolithiasis	2-hydroxyhippurate levels	Inverse variance weighted	20	-0.019240985	0.032985746	0.559683214	-0.083893047	0.045411077	0.980942941	0.919529597	1.046457946
GCST90200496	ebi-a-GCST90018935	Urolithiasis	X-12714 levels	Inverse variance weighted	15	0.021909091	0.037607948	0.560185864	-0.051802486	0.095620669	1.022150858	0.949516391	1.100341591
GCST90200057	ebi-a-GCST90018935	Urolithiasis	1-(1-enyl-palmitoyl)-2-oleoyl-gpc (p-16:0/18:1) levels	Inverse variance weighted	26	-0.029350884	0.050486098	0.560994025	-0.128303636	0.069601867	0.971075669	0.879586265	1.072081265
GCST90200735	ebi-a-GCST90018935	Urolithiasis	Arginine to ornithine ratio	Inverse variance weighted	32	-0.017175792	0.029591303	0.561622116	-0.075174746	0.040823161	0.982970871	0.927581381	1.041667882
GCST90199828	ebi-a-GCST90018935	Urolithiasis	N-acetylserine levels	Inverse variance weighted	25	-0.042502431	0.073229872	0.561646621	-0.186032979	0.101028117	0.958388136	0.830246213	1.106307748
GCST90200919	ebi-a-GCST90018935	Urolithiasis	Caffeine to theophylline ratio	Inverse variance weighted	28	-0.024292864	0.04188415	0.561913707	-0.106385798	0.057800071	0.975999833	0.899077719	1.059503149
GCST90200304	ebi-a-GCST90018935	Urolithiasis	Citrate levels	Inverse variance weighted	23	-0.021016404	0.036362515	0.563285098	-0.092286933	0.050254126	0.979202902	0.911843474	1.051538285
GCST90200865	ebi-a-GCST90018935	Urolithiasis	Adenosine 5'-monophosphate (AMP) to histidine ratio	Inverse variance weighted	23	0.023105929	0.040052301	0.564011116	-0.05539658	0.101608438	1.023374939	0.946109865	1.106949947
GCST90199670	ebi-a-GCST90018935	Urolithiasis	Iminodiacetate (IDA) levels	Inverse variance weighted	17	0.028966479	0.050477464	0.566069491	-0.06996935	0.127902308	1.029390088	0.932422399	1.136441976
GCST90200130	ebi-a-GCST90018935	Urolithiasis	Linoleoylcholine levels	Inverse variance weighted	21	-0.024945344	0.04354574	0.566743669	-0.110294994	0.060404306	0.97536322	0.895569909	1.06226594
GCST90199728	ebi-a-GCST90018935	Urolithiasis	10-nonadecenoate (19:1n9) levels	Inverse variance weighted	13	-0.032472746	0.056690447	0.56677465	-0.143586021	0.07864053	0.968048833	0.866246282	1.081815372
GCST90199867	ebi-a-GCST90018935	Urolithiasis	Tridecenedioate (C13:1-DC) levels	Inverse variance weighted	24	0.020497067	0.03578447	0.566785365	-0.049640494	0.090634628	1.020708575	0.951571459	1.094868897
GCST90200337	ebi-a-GCST90018935	Urolithiasis	Taurochenodeoxycholate levels	Inverse variance weighted	18	-0.02892686	0.050532618	0.567024353	-0.12797079	0.070117071	0.971487517	0.87987908	1.072633748
GCST90200775	ebi-a-GCST90018935	Urolithiasis	Serine to pyruvate ratio	Inverse variance weighted	19	-0.039405911	0.069033679	0.568120626	-0.174711922	0.095900101	0.961360404	0.839698885	1.100649105
GCST90200324	ebi-a-GCST90018935	Urolithiasis	Anthranilate levels	Inverse variance weighted	29	0.015649246	0.027452255	0.568641599	-0.038157173	0.069455665	1.015772337	0.962561641	1.071924537
GCST90199651	ebi-a-GCST90018935	Urolithiasis	Docosahexaenoate DHA; 22:6n3 levels	Inverse variance weighted	23	-0.024067381	0.042242821	0.568854749	-0.10686331	0.058728547	0.976219928	0.898648501	1.060487329
GCST90200463	ebi-a-GCST90018935	Urolithiasis	X-11478 levels	Inverse variance weighted	23	-0.022937763	0.04029932	0.569230688	-0.101924429	0.056048903	0.977323308	0.903097797	1.057649405
GCST90200386	ebi-a-GCST90018935	Urolithiasis	Deoxycholate levels	Inverse variance weighted	26	0.021571542	0.037927052	0.569516304	-0.05276548	0.095908563	1.02180589	0.948602453	1.100658419
GCST90200828	ebi-a-GCST90018935	Urolithiasis	Cholate to bilirubin (Z,Z) ratio	Inverse variance weighted	26	0.014633591	0.025757622	0.569948983	-0.035851348	0.065118531	1.014741186	0.964783699	1.067285523
GCST90200357	ebi-a-GCST90018935	Urolithiasis	Adenosine 3',5'-cyclic monophosphate (camp) levels	Inverse variance weighted	29	-0.020477774	0.03606277	0.570145684	-0.091160803	0.050205256	0.979730472	0.912870907	1.051486898
GCST90200940	ebi-a-GCST90018935	Urolithiasis	Adenosine 5'-diphosphate (ADP) to EDTA ratio	Inverse variance weighted	26	-0.013880525	0.02450796	0.571143617	-0.061916126	0.034155076	0.986215365	0.939961722	1.034745058
GCST90199861	ebi-a-GCST90018935	Urolithiasis	Pregnenediol sulfate (C21H34O5S) levels	Inverse variance weighted	33	-0.020516716	0.03629368	0.57187163	-0.091652329	0.050618897	0.97969232	0.912422317	1.051921927
GCST90200657	ebi-a-GCST90018935	Urolithiasis	X-25419 levels	Inverse variance weighted	28	-0.020077968	0.035558028	0.572309413	-0.089771702	0.049615767	0.980122252	0.914139858	1.050867241
GCST90199797	ebi-a-GCST90018935	Urolithiasis	Gulonate levels	Inverse variance weighted	23	-0.023256241	0.041196532	0.572400709	-0.104001443	0.057488961	0.977012101	0.901223997	1.059173579
GCST90200224	ebi-a-GCST90018935	Urolithiasis	2-ketocaprylate levels	Inverse variance weighted	23	0.022754244	0.04036874	0.572985553	-0.056368487	0.101876975	1.023015096	0.945190781	1.107247244
GCST90199778	ebi-a-GCST90018935	Urolithiasis	N-methyl-2-pyridone-5-carboxamide levels	Inverse variance weighted	18	-0.012877248	0.022878132	0.573528375	-0.057718387	0.031963892	0.987205309	0.943915729	1.032480224
GCST90200529	ebi-a-GCST90018935	Urolithiasis	X-16397 levels	Inverse variance weighted	18	0.037252766	0.066249612	0.573905377	-0.092596474	0.167102005	1.037955347	0.911561265	1.181874816
GCST90200305	ebi-a-GCST90018935	Urolithiasis	2-aminobutyrate levels	Inverse variance weighted	20	0.022861731	0.04100457	0.577157823	-0.057507226	0.103230688	1.023125063	0.944115068	1.108747155
GCST90200308	ebi-a-GCST90018935	Urolithiasis	3-hydroxyisobutyrate levels	Inverse variance weighted	18	0.023962789	0.043135688	0.578538216	-0.06058316	0.108508738	1.024252204	0.941215494	1.114614648
GCST90200126	ebi-a-GCST90018935	Urolithiasis	Sphingomyelin (d18:2/23:1) levels	Inverse variance weighted	26	-0.021017408	0.0378543	0.57874522	-0.095211836	0.053177021	0.979201919	0.909180317	1.054616318
GCST90200722	ebi-a-GCST90018935	Urolithiasis	S-adenosylhomocysteine (SAH) to leucine ratio	Inverse variance weighted	26	-0.039812368	0.071713588	0.578786627	-0.180371	0.100746263	0.960969731	0.834960384	1.105995974
GCST90200263	ebi-a-GCST90018935	Urolithiasis	(2 or 3)-decenoate (10:1n7 or n8) levels	Inverse variance weighted	28	0.019357907	0.03487305	0.578828684	-0.048993272	0.087709086	1.019546486	0.952187536	1.091670493
GCST90200759	ebi-a-GCST90018935	Urolithiasis	Histidine to trans-urocanate ratio	Inverse variance weighted	27	0.016884862	0.030473772	0.579525114	-0.04284373	0.076613454	1.017028217	0.958061094	1.079624671
GCST90199879	ebi-a-GCST90018935	Urolithiasis	Ergothioneine levels	Inverse variance weighted	25	-0.007194776	0.013002896	0.580043606	-0.032680453	0.018290901	0.992831044	0.967847783	1.018459204
GCST90200664	ebi-a-GCST90018935	Urolithiasis	X-25810 levels	Inverse variance weighted	36	0.009532738	0.017244998	0.58041217	-0.024267459	0.043332934	1.009578319	0.976024629	1.044285516
GCST90200225	ebi-a-GCST90018935	Urolithiasis	3-hydroxy-2-methylpyridine sulfate levels	Inverse variance weighted	21	0.026841461	0.048672934	0.581314371	-0.06855749	0.122240412	1.027204938	0.933739778	1.13002574
GCST90201020	ebi-a-GCST90018935	Urolithiasis	Paraxanthine to 5-acetylamino-6-formylamino-3-methyluracil ratio	Inverse variance weighted	26	0.007584433	0.013757002	0.581418176	-0.01937929	0.034548156	1.007613268	0.980807281	1.035151876
GCST90200247	ebi-a-GCST90018935	Urolithiasis	Levulinoylcarnitine levels	Inverse variance weighted	21	-0.018561742	0.033797012	0.582859604	-0.084803885	0.047680401	0.981609466	0.918692436	1.048835395
GCST90200083	ebi-a-GCST90018935	Urolithiasis	1-(1-enyl-palmitoyl)-2-palmitoyl-GPC (P-16:0/16:0) levels	Inverse variance weighted	33	-0.015417858	0.028230802	0.584972443	-0.070750229	0.039914514	0.984700389	0.931694573	1.040721803
GCST90199962	ebi-a-GCST90018935	Urolithiasis	Acisoga levels	Inverse variance weighted	26	-0.014301058	0.026187042	0.584988944	-0.065627662	0.037025545	0.985800716	0.936479487	1.037719529
GCST90200370	ebi-a-GCST90018935	Urolithiasis	Aspartate levels	Inverse variance weighted	21	-0.022671614	0.041680998	0.586488512	-0.10436637	0.059023142	0.977583456	0.900895176	1.06079979
GCST90200853	ebi-a-GCST90018935	Urolithiasis	Adenosine 5'-monophosphate (AMP) to tyrosine ratio	Inverse variance weighted	18	0.024090034	0.044399754	0.587424978	-0.062933485	0.111113553	1.024382543	0.93900593	1.117521798
GCST90199989	ebi-a-GCST90018935	Urolithiasis	4-methylguaiacol sulfate levels	Inverse variance weighted	14	-0.030407265	0.056112903	0.587891287	-0.140388555	0.079574024	0.970050385	0.869020508	1.082825712
GCST90200993	ebi-a-GCST90018935	Urolithiasis	Salicylate to oxalate (ethanedioate) ratio	Inverse variance weighted	19	0.024143538	0.044656059	0.588745152	-0.063382338	0.111669414	1.024437353	0.938584548	1.118143157
GCST90199644	ebi-a-GCST90018935	Urolithiasis	Theobromine levels	Inverse variance weighted	26	-0.01884984	0.034978341	0.589955611	-0.087407389	0.049707708	0.981326707	0.916303728	1.050963863
GCST90199982	ebi-a-GCST90018935	Urolithiasis	4-vinylguaiacol sulfate levels	Inverse variance weighted	21	-0.019463779	0.036345225	0.592286832	-0.090700419	0.051772861	0.980724418	0.913291275	1.053136507
GCST90199664	ebi-a-GCST90018935	Urolithiasis	Phenyllactate (PLA) levels in elite athletes	Inverse variance weighted	25	-0.019392242	0.036215937	0.592330729	-0.090375478	0.051590994	0.980794578	0.913588089	1.052944993
GCST90199750	ebi-a-GCST90018935	Urolithiasis	Laurylcarnitine levels	Inverse variance weighted	26	0.018792731	0.035217334	0.593603337	-0.050233243	0.087818705	1.018970426	0.951007583	1.091790168
GCST90200961	ebi-a-GCST90018935	Urolithiasis	Adenosine 5'-diphosphate (ADP) to ornithine ratio	Inverse variance weighted	24	0.01429375	0.026819826	0.594065011	-0.03827311	0.066860609	1.014396394	0.96245005	1.069146439
GCST90200375	ebi-a-GCST90018935	Urolithiasis	Gamma-glutamylglutamate levels	Inverse variance weighted	29	0.018535801	0.034789405	0.594171906	-0.049651432	0.086723034	1.018708656	0.951561051	1.09059458
GCST90199755	ebi-a-GCST90018935	Urolithiasis	3,7-dimethylurate levels	Inverse variance weighted	34	0.014123954	0.026548016	0.594715315	-0.037910158	0.066158066	1.014224168	0.962799437	1.068395581
GCST90200663	ebi-a-GCST90018935	Urolithiasis	X-25420 levels	Inverse variance weighted	17	0.01349677	0.025423814	0.595508057	-0.036333906	0.063327446	1.013588263	0.964318248	1.065375636
GCST90200709	ebi-a-GCST90018935	Urolithiasis	X-12798 levels	Inverse variance weighted	35	0.013677687	0.025781547	0.595749822	-0.036854146	0.06420952	1.013771654	0.963816702	1.06631579
GCST90200320	ebi-a-GCST90018935	Urolithiasis	Dihomo-linoleate (20:2n6) levels	Inverse variance weighted	18	-0.028930886	0.054640137	0.596472184	-0.136025554	0.078163783	0.971483605	0.872820328	1.081299742
GCST90199813	ebi-a-GCST90018935	Urolithiasis	Deoxycarnitine levels	Inverse variance weighted	36	0.015333365	0.029013736	0.597161788	-0.041533558	0.072200287	1.015451524	0.959317142	1.074870605
GCST90200132	ebi-a-GCST90018935	Urolithiasis	Linolenoylcarnitine (C18:3) levels	Inverse variance weighted	24	0.022303326	0.042345213	0.598400248	-0.060693291	0.105299944	1.022553905	0.941111843	1.111043811
GCST90199914	ebi-a-GCST90018935	Urolithiasis	Oleoyl-linoleoyl-glycerol (18:1/18:2) [2] levels	Inverse variance weighted	29	0.028643049	0.05445266	0.598876087	-0.078084164	0.135370262	1.029057206	0.924886581	1.144960642
GCST90199789	ebi-a-GCST90018935	Urolithiasis	2-palmitoyl-GPC (16:0) levels	Inverse variance weighted	17	-0.024914249	0.047629858	0.600918248	-0.118268772	0.068440273	0.975393549	0.888457228	1.070836666
GCST90200473	ebi-a-GCST90018935	Urolithiasis	X-11795 levels	Inverse variance weighted	15	0.027921352	0.053587328	0.602336166	-0.07710981	0.132952514	1.028314806	0.925788187	1.142195759
GCST90199891	ebi-a-GCST90018935	Urolithiasis	S-methylcysteine levels	Inverse variance weighted	22	0.015689188	0.030148009	0.602781011	-0.043400909	0.074779285	1.01581291	0.957527432	1.077646272
GCST90200423	ebi-a-GCST90018935	Urolithiasis	Spermidine levels	Inverse variance weighted	23	0.017202986	0.033072796	0.602955424	-0.047619695	0.082025667	1.01735181	0.953496338	1.085483671
GCST90200535	ebi-a-GCST90018935	Urolithiasis	X-17325 levels	Inverse variance weighted	26	-0.016054398	0.030938708	0.603823658	-0.076694266	0.044585469	0.984073787	0.926172973	1.045594339
GCST90200415	ebi-a-GCST90018935	Urolithiasis	Serine levels	Inverse variance weighted	35	-0.021799026	0.042026746	0.603974069	-0.104171449	0.060573397	0.978436856	0.901070797	1.062445575
GCST90199993	ebi-a-GCST90018935	Urolithiasis	Phenylacetylcarnitine levels	Inverse variance weighted	27	-0.016355688	0.031630709	0.60509853	-0.078351878	0.045640502	0.98377734	0.924639009	1.046698058
GCST90199849	ebi-a-GCST90018935	Urolithiasis	21-hydroxypregnenolone disulfate levels	Inverse variance weighted	38	-0.014868004	0.028812072	0.605830764	-0.071339665	0.041603656	0.985241979	0.931145561	1.042481216
GCST90200792	ebi-a-GCST90018935	Urolithiasis	Carnitine to palmitoylcarnitine (C16) ratio	Inverse variance weighted	31	-0.014937633	0.028964082	0.606043304	-0.071707233	0.041831967	0.98517338	0.930803364	1.042719253
GCST90200117	ebi-a-GCST90018935	Urolithiasis	Glycosyl-N-(2-hydroxynervonoyl)-sphingosine (d18:1/24:1(2OH)) levels	Inverse variance weighted	27	-0.013562777	0.026362607	0.606923263	-0.065233487	0.038107933	0.986528783	0.936848696	1.038843353
GCST90200238	ebi-a-GCST90018935	Urolithiasis	Pregnenetriol disulfate levels	Inverse variance weighted	23	0.006942703	0.013499864	0.607056625	-0.019517031	0.033402437	1.006966859	0.980672193	1.033966562
GCST90200338	ebi-a-GCST90018935	Urolithiasis	4-hydroxyphenylacetate levels	Inverse variance weighted	23	0.02261062	0.044350995	0.610183955	-0.06431733	0.109538571	1.022868178	0.93770739	1.115763106
GCST90200539	ebi-a-GCST90018935	Urolithiasis	X-14939 levels	Inverse variance weighted	23	0.015391259	0.030230682	0.610663164	-0.043860879	0.074643396	1.015510314	0.957087099	1.077499842
GCST90200302	ebi-a-GCST90018935	Urolithiasis	Alpha-tocopherol levels	Inverse variance weighted	28	-0.018099236	0.03558216	0.610990276	-0.08784027	0.051641798	0.982063571	0.915907163	1.052998489
GCST90199741	ebi-a-GCST90018935	Urolithiasis	Gamma-glutamylglycine levels	Inverse variance weighted	25	-0.012362505	0.024408798	0.61252155	-0.06020375	0.03547874	0.987713597	0.941572669	1.03611562
GCST90199765	ebi-a-GCST90018935	Urolithiasis	4-hydroxyhippurate levels	Inverse variance weighted	20	0.020396552	0.040413155	0.613769003	-0.058813233	0.099606336	1.020605983	0.942882852	1.104735938
GCST90200903	ebi-a-GCST90018935	Urolithiasis	Phosphate to glycerol ratio	Inverse variance weighted	18	-0.031070266	0.061565236	0.613789054	-0.151738129	0.089597596	0.969407454	0.859213254	1.093734073
GCST90200449	ebi-a-GCST90018935	Urolithiasis	Sucrose levels	Inverse variance weighted	17	0.019612648	0.038954054	0.614625735	-0.056737297	0.095962593	1.01980624	0.94484225	1.100717889
GCST90199824	ebi-a-GCST90018935	Urolithiasis	4-vinylphenol sulfate levels	Inverse variance weighted	25	0.011600152	0.023213046	0.617268338	-0.033897419	0.057097724	1.011667695	0.966670662	1.058759271
GCST90199638	ebi-a-GCST90018935	Urolithiasis	Glycerol 3-phosphate levels	Inverse variance weighted	31	-0.014543698	0.02911356	0.617391516	-0.071606276	0.042518881	0.985561551	0.93089734	1.043435757
GCST90200499	ebi-a-GCST90018935	Urolithiasis	X-12701 levels	Inverse variance weighted	15	-0.026743397	0.053598768	0.61781078	-0.131796983	0.078310189	0.973611041	0.876518925	1.081458063
GCST90200610	ebi-a-GCST90018935	Urolithiasis	X-23593 levels	Inverse variance weighted	22	0.014834677	0.029751071	0.61804242	-0.043477421	0.073146775	1.014945257	0.957454172	1.075888439
GCST90200403	ebi-a-GCST90018935	Urolithiasis	Citrulline levels	Inverse variance weighted	30	-0.014653379	0.029499911	0.619382133	-0.072473204	0.043166446	0.985453459	0.930090669	1.044111669
GCST90199814	ebi-a-GCST90018935	Urolithiasis	Alpha-hydroxycaproate levels	Inverse variance weighted	20	-0.02224603	0.045204879	0.62263756	-0.110847592	0.066355532	0.977999588	0.895075155	1.068606574
GCST90200462	ebi-a-GCST90018935	Urolithiasis	X-11299 levels	Inverse variance weighted	20	-0.019605585	0.039841024	0.622651901	-0.097693991	0.058482822	0.980585355	0.906926389	1.060226773
GCST90200511	ebi-a-GCST90018935	Urolithiasis	X-12906 levels	Inverse variance weighted	18	-0.023413294	0.047738214	0.623814219	-0.116980194	0.070153606	0.976858671	0.889602812	1.072672938
GCST90200635	ebi-a-GCST90018935	Urolithiasis	X-24494 levels	Inverse variance weighted	19	-0.017093464	0.034882014	0.624107985	-0.085462212	0.051275283	0.9830518	0.918087835	1.05261262
GCST90200873	ebi-a-GCST90018935	Urolithiasis	Cortisol to 4-cholesten-3-one ratio	Inverse variance weighted	21	0.017311075	0.035391455	0.62474862	-0.052056177	0.086678326	1.01746178	0.949275538	1.090545823
GCST90199979	ebi-a-GCST90018935	Urolithiasis	Carnitine C14:1 levels	Inverse variance weighted	34	0.015587239	0.031897849	0.625081639	-0.046932546	0.078107024	1.015709353	0.954151756	1.081238371
GCST90199896	ebi-a-GCST90018935	Urolithiasis	Sulfate levels	Inverse variance weighted	30	-0.022918126	0.047209714	0.627354617	-0.115449166	0.069612914	0.977342499	0.890965862	1.072093109
GCST90199857	ebi-a-GCST90018935	Urolithiasis	5alpha-pregnan-diol disulfate levels	Inverse variance weighted	23	0.015591752	0.032291045	0.629201791	-0.047698697	0.078882201	1.015713938	0.953421012	1.082076847
GCST90199917	ebi-a-GCST90018935	Urolithiasis	Pregnanediol-3-glucuronide levels	Inverse variance weighted	36	0.01308018	0.027123649	0.629633596	-0.040082172	0.066242532	1.0131661	0.960710492	1.068485828
GCST90200194	ebi-a-GCST90018935	Urolithiasis	N-lactoyl phenylalanine levels	Inverse variance weighted	15	-0.02256534	0.046994903	0.631109575	-0.11467535	0.069544669	0.977687353	0.891655573	1.072019946
GCST90199622	ebi-a-GCST90018935	Urolithiasis	Benzoate levels	Inverse variance weighted	18	-0.018704559	0.039363433	0.634661514	-0.095856887	0.058447768	0.981469285	0.908594038	1.060189609
GCST90200251	ebi-a-GCST90018935	Urolithiasis	Branched-chain, straight-chain, or cyclopropyl 10:1 fatty acid (1) levels	Inverse variance weighted	17	0.016983097	0.03576682	0.634909398	-0.053119871	0.087086064	1.017128129	0.948266336	1.090990571
GCST90200402	ebi-a-GCST90018935	Urolithiasis	Lysine levels	Inverse variance weighted	34	0.016357095	0.034470144	0.635122476	-0.051204388	0.083918578	1.016491605	0.950084465	1.08754034
GCST90199771	ebi-a-GCST90018935	Urolithiasis	7-methylguanine levels	Inverse variance weighted	22	0.013785501	0.029067698	0.635318073	-0.043187186	0.070758189	1.013880959	0.957732099	1.073321653
GCST90200212	ebi-a-GCST90018935	Urolithiasis	Glucuronide of piperine metabolite C17H21NO3 (5) levels	Inverse variance weighted	22	-0.016579514	0.035014631	0.635854745	-0.08520819	0.052049162	0.98355717	0.91832108	1.05342753
GCST90200636	ebi-a-GCST90018935	Urolithiasis	X-24544 levels	Inverse variance weighted	35	0.010348991	0.021910805	0.636695794	-0.032596187	0.053294169	1.010402727	0.967929344	1.054739872
GCST90199653	ebi-a-GCST90018935	Urolithiasis	1-myristoyl-2-palmitoyl-gpc (14:0/16:0) levels	Inverse variance weighted	17	0.02273446	0.048270537	0.637654972	-0.071875791	0.117344712	1.022994858	0.930646483	1.124506994
GCST90201000	ebi-a-GCST90018935	Urolithiasis	Serine to threonine ratio	Inverse variance weighted	26	-0.013244032	0.028149162	0.638001597	-0.068416389	0.041928325	0.986843284	0.933871538	1.042819732
GCST90200180	ebi-a-GCST90018935	Urolithiasis	Glucuronide of C12H22O4 (1) levels	Inverse variance weighted	19	0.015925088	0.033848034	0.638006536	-0.05041706	0.082267235	1.016052568	0.950832788	1.085745921
GCST90199829	ebi-a-GCST90018935	Urolithiasis	3-methyladipate levels	Inverse variance weighted	18	0.018672755	0.039796732	0.638924384	-0.05932884	0.09667435	1.018848181	0.94239682	1.101501611
GCST90200551	ebi-a-GCST90018935	Urolithiasis	X-18886 levels	Inverse variance weighted	17	-0.026322425	0.05614257	0.639177097	-0.136361862	0.083717012	0.97402099	0.872526841	1.087321151
GCST90200042	ebi-a-GCST90018935	Urolithiasis	Oleate/vaccenate (18:1) levels	Inverse variance weighted	22	-0.006896624	0.014724086	0.63950528	-0.035755833	0.021962586	0.993127103	0.964875855	1.022205538
GCST90200627	ebi-a-GCST90018935	Urolithiasis	X-24344 levels	Inverse variance weighted	17	0.021859553	0.046736054	0.639982288	-0.069743111	0.113462218	1.022100224	0.932633372	1.120149567
GCST90200524	ebi-a-GCST90018935	Urolithiasis	X-13695 levels	Inverse variance weighted	16	0.010955821	0.023462014	0.640528519	-0.035029727	0.05694137	1.011016056	0.965576712	1.058593743
GCST90200787	ebi-a-GCST90018935	Urolithiasis	Glutamine to asparagine ratio	Inverse variance weighted	26	0.009489471	0.020375199	0.641404226	-0.030445919	0.049424861	1.009534639	0.97001289	1.050666643
GCST90200839	ebi-a-GCST90018935	Urolithiasis	Adenosine 5'-diphosphate (ADP) to aspartate ratio	Inverse variance weighted	26	0.011979359	0.025727563	0.641484995	-0.038446664	0.062405381	1.012051398	0.962283028	1.064393742
GCST90200226	ebi-a-GCST90018935	Urolithiasis	5-hydroxy-2-methylpyridine sulfate levels	Inverse variance weighted	20	0.024057358	0.051713131	0.641782564	-0.077300379	0.125415096	1.024349071	0.925611778	1.133618916
GCST90200908	ebi-a-GCST90018935	Urolithiasis	Retinol (Vitamin A) to linoleoyl-arachidonoyl-glycerol (18:2 to 20:4) [2] ratio	Inverse variance weighted	25	0.017202188	0.037291553	0.644591185	-0.055889255	0.090293631	1.017350997	0.945643855	1.094495614
GCST90200469	ebi-a-GCST90018935	Urolithiasis	X-11483 levels	Inverse variance weighted	26	-0.014284732	0.031006406	0.645011978	-0.075057287	0.046487823	0.985816811	0.92769034	1.047585322
GCST90200563	ebi-a-GCST90018935	Urolithiasis	X-21355 levels	Inverse variance weighted	17	-0.006573314	0.014340742	0.646689229	-0.034681169	0.02153454	0.993448243	0.96591333	1.021768082
GCST90200505	ebi-a-GCST90018935	Urolithiasis	X-12818 levels	Inverse variance weighted	23	-0.014070309	0.030779796	0.647579004	-0.074398709	0.046258092	0.986028216	0.928301498	1.047344688
GCST90200021	ebi-a-GCST90018935	Urolithiasis	N-acetylglucosamine/n-acetylgalactosamine levels	Inverse variance weighted	17	0.012215711	0.026747629	0.64788485	-0.040209642	0.064641063	1.012290627	0.960588038	1.066776051
GCST90200687	ebi-a-GCST90018935	Urolithiasis	Bilirubin (E,Z or Z,E) levels	Inverse variance weighted	19	-0.017168885	0.037781183	0.649519705	-0.091220003	0.056882233	0.98297766	0.912816866	1.058531143
GCST90200457	ebi-a-GCST90018935	Urolithiasis	Pentadecanoate (15:0) levels	Inverse variance weighted	22	-0.016458404	0.036310063	0.650351523	-0.087626128	0.05470932	0.983676296	0.916103318	1.056233544
GCST90199734	ebi-a-GCST90018935	Urolithiasis	Hyocholate levels	Inverse variance weighted	21	-0.012398353	0.027360427	0.650441367	-0.06602479	0.041228083	0.98767819	0.936107658	1.042089761
GCST90200611	ebi-a-GCST90018935	Urolithiasis	X-23636 levels	Inverse variance weighted	17	0.024699852	0.054509333	0.650454633	-0.082138441	0.131538145	1.02500742	0.921144426	1.140581414
GCST90199688	ebi-a-GCST90018935	Urolithiasis	N-acetylglycine levels	Inverse variance weighted	25	0.01458691	0.032296276	0.651514506	-0.04871379	0.077887611	1.014693819	0.952453693	1.081001159
GCST90199738	ebi-a-GCST90018935	Urolithiasis	Stachydrine levels	Inverse variance weighted	24	0.013751546	0.030467159	0.651732734	-0.045964086	0.073467178	1.013846533	0.955076262	1.076233212
GCST90200121	ebi-a-GCST90018935	Urolithiasis	Ceramide (d18:1/17:0, d17:1/18:0) levels	Inverse variance weighted	24	-0.01157144	0.025768119	0.653388147	-0.062076952	0.038934073	0.988495252	0.939810563	1.039701937
GCST90200745	ebi-a-GCST90018935	Urolithiasis	Adenosine 5'-monophosphate (AMP) to phenylalanine ratio	Inverse variance weighted	24	-0.018771685	0.042024109	0.655099999	-0.101138939	0.063595568	0.981403405	0.90380745	1.065661324
GCST90200383	ebi-a-GCST90018935	Urolithiasis	Cystathionine levels	Inverse variance weighted	35	-0.01792709	0.04036955	0.656988682	-0.097051409	0.061197229	0.982232644	0.907509351	1.063108569
GCST90200134	ebi-a-GCST90018935	Urolithiasis	Sphingomyelin (d18:1/25:0, d19:0/24:1, d20:1/23:0, d19:1/24:0) levels	Inverse variance weighted	32	0.011394911	0.02568396	0.657289403	-0.038945651	0.061735473	1.01146008	0.96180298	1.063680935
GCST90200059	ebi-a-GCST90018935	Urolithiasis	Behenoyl dihydrosphingomyelin (d18:0/22:0) levels	Inverse variance weighted	39	-0.01403334	0.031642643	0.657408047	-0.07605292	0.04798624	0.986064668	0.92676716	1.049156219
GCST90200169	ebi-a-GCST90018935	Urolithiasis	Sphingomyelin (d17:1/14:0, d16:1/15:0) levels	Inverse variance weighted	26	0.019222639	0.043481094	0.658422715	-0.066000306	0.104445584	1.019408583	0.936130578	1.110094985
GCST90200097	ebi-a-GCST90018935	Urolithiasis	Furaneol sulfate levels	Inverse variance weighted	15	-0.017053354	0.038667156	0.659191695	-0.092840979	0.058734272	0.983091232	0.91133841	1.060493401
GCST90200681	ebi-a-GCST90018935	Urolithiasis	Orotidine levels	Inverse variance weighted	28	-0.012180367	0.02777708	0.661020802	-0.066623443	0.042262709	0.987893513	0.935547422	1.043168493
GCST90200446	ebi-a-GCST90018935	Urolithiasis	Arachidate (20:0) levels	Inverse variance weighted	23	0.017615078	0.040337631	0.662335507	-0.061446679	0.096676835	1.017771138	0.940403087	1.101504348
GCST90200800	ebi-a-GCST90018935	Urolithiasis	Spermidine to histidine ratio	Inverse variance weighted	16	-0.027294511	0.063020484	0.664938207	-0.150814659	0.096225637	0.973074618	0.860007079	1.101007464
GCST90200996	ebi-a-GCST90018935	Urolithiasis	Citrate to taurocholate ratio	Inverse variance weighted	18	-0.017637566	0.040811363	0.66561574	-0.097627837	0.062352705	0.982517066	0.906986388	1.064337676
GCST90200952	ebi-a-GCST90018935	Urolithiasis	Adenosine 5'-diphosphate (ADP) to cytidine ratio	Inverse variance weighted	19	-0.015333427	0.035516523	0.665940146	-0.084945813	0.054278959	0.984783531	0.918562057	1.05577908
GCST90199906	ebi-a-GCST90018935	Urolithiasis	1-(1-enyl-palmitoyl)-GPE (p-16:0) levels	Inverse variance weighted	23	-0.014886279	0.034679767	0.667741524	-0.082858622	0.053086064	0.985223974	0.920481273	1.054520397
GCST90199833	ebi-a-GCST90018935	Urolithiasis	Hexanoylglutamine levels	Inverse variance weighted	26	0.01495279	0.035032531	0.669506167	-0.05371097	0.083616551	1.015065142	0.947705982	1.087211923
GCST90199643	ebi-a-GCST90018935	Urolithiasis	Glycodeoxycholate levels	Inverse variance weighted	20	-0.012310998	0.028863224	0.669722531	-0.068882916	0.044260921	0.987764473	0.933435964	1.045255048
GCST90199933	ebi-a-GCST90018935	Urolithiasis	3b-hydroxy-5-cholenoic acid levels	Inverse variance weighted	30	0.01251435	0.029370095	0.670041126	-0.045051036	0.070079736	1.012592982	0.955948692	1.072593702
GCST90200879	ebi-a-GCST90018935	Urolithiasis	Adenosine 5'-monophosphate (AMP) to glutamate ratio	Inverse variance weighted	23	-0.021203194	0.049803079	0.670296848	-0.118817228	0.07641084	0.979020013	0.887970082	1.079405946
GCST90200502	ebi-a-GCST90018935	Urolithiasis	X-12707 levels	Inverse variance weighted	30	0.010085947	0.023706226	0.670504574	-0.036378256	0.05655015	1.010136981	0.964275481	1.058179681
GCST90200430	ebi-a-GCST90018935	Urolithiasis	Pyruvate levels	Inverse variance weighted	23	0.031728574	0.07489433	0.671825064	-0.115064312	0.178521461	1.032237291	0.89130882	1.195448538
GCST90200720	ebi-a-GCST90018935	Urolithiasis	Adenosine 5'-diphosphate (ADP) to pantothenate ratio	Inverse variance weighted	19	0.017298929	0.0408412	0.671882617	-0.062749822	0.09734768	1.017449422	0.939178406	1.102243535
GCST90200916	ebi-a-GCST90018935	Urolithiasis	Fructose to sucrose ratio	Inverse variance weighted	24	0.014665022	0.034756159	0.673068645	-0.05345705	0.082787094	1.014773081	0.947946654	1.086310501
GCST90200178	ebi-a-GCST90018935	Urolithiasis	Glucuronide of C10H18O2 (7) levels	Inverse variance weighted	22	0.014915436	0.035364961	0.673202069	-0.054399888	0.08423076	1.015027226	0.947053315	1.087879904
GCST90200348	ebi-a-GCST90018935	Urolithiasis	Quinolinate levels	Inverse variance weighted	20	-0.036538643	0.086708037	0.673464061	-0.206486396	0.13340911	0.964120836	0.813437327	1.1427174
GCST90200726	ebi-a-GCST90018935	Urolithiasis	N-acetylputrescine to (N(1) + N(8))-acetylspermidine ratio	Inverse variance weighted	32	-0.00961129	0.022815961	0.673570429	-0.054330574	0.035107995	0.990434751	0.947118962	1.035731556
GCST90200755	ebi-a-GCST90018935	Urolithiasis	Inosine 5'-monophosphate (IMP) to phosphate ratio	Inverse variance weighted	20	-0.013600988	0.03238888	0.674538259	-0.077083192	0.049881216	0.986491087	0.92581283	1.051146229
GCST90200146	ebi-a-GCST90018935	Urolithiasis	Docosahexaenoylcarnitine (C22:6) levels	Inverse variance weighted	30	0.015726173	0.037489068	0.67486033	-0.0577524	0.089204745	1.01585048	0.943883624	1.093304482
GCST90200229	ebi-a-GCST90018935	Urolithiasis	2,6-dihydroxybenzoic acid levels	Inverse variance weighted	21	0.018845725	0.045067113	0.675822653	-0.069485816	0.107177267	1.019024427	0.932873365	1.113131558
GCST90199959	ebi-a-GCST90018935	Urolithiasis	O-sulfo-l-tyrosine levels	Inverse variance weighted	26	-0.027948445	0.066943017	0.676315611	-0.159156758	0.103259867	0.972438499	0.852862656	1.108779507
GCST90200494	ebi-a-GCST90018935	Urolithiasis	X-12007 levels	Inverse variance weighted	15	-0.020861656	0.050073111	0.676953512	-0.119004953	0.077281642	0.979354443	0.887803403	1.080346304
GCST90199901	ebi-a-GCST90018935	Urolithiasis	1-methyl-5-imidazoleacetate levels	Inverse variance weighted	29	-0.013437284	0.032343987	0.677813091	-0.076831498	0.049956931	0.986652594	0.926045881	1.05122582
GCST90199798	ebi-a-GCST90018935	Urolithiasis	Isobutyrylglycine levels	Inverse variance weighted	30	-0.009700024	0.023405511	0.678556773	-0.055574825	0.036174777	0.990346869	0.945941241	1.036837046
GCST90200574	ebi-a-GCST90018935	Urolithiasis	X-21310 levels	Inverse variance weighted	23	-0.015130166	0.036526873	0.678712909	-0.086722837	0.056462505	0.98498372	0.9169312	1.058086941
GCST90200892	ebi-a-GCST90018935	Urolithiasis	Hypotaurine to taurine ratio	Inverse variance weighted	26	0.018640028	0.045121899	0.679530564	-0.069798894	0.10707895	1.018814838	0.932581349	1.113022124
GCST90200987	ebi-a-GCST90018935	Urolithiasis	Benzoate to oleoyl-linoleoyl-glycerol (18:1 to 18:2) [2] ratio	Inverse variance weighted	32	-0.020392744	0.049415671	0.679842786	-0.117247459	0.076461971	0.979813782	0.889365084	1.079461139
GCST90200653	ebi-a-GCST90018935	Urolithiasis	X-24812 levels	Inverse variance weighted	36	-0.012193371	0.029650828	0.680902387	-0.070308993	0.045922251	0.987880667	0.932105761	1.046993006
GCST90199907	ebi-a-GCST90018935	Urolithiasis	S-methylcysteine sulfoxide levels	Inverse variance weighted	21	-0.01582016	0.038552872	0.68154943	-0.09138379	0.05974347	0.984304321	0.912667371	1.061564188
GCST90200002	ebi-a-GCST90018935	Urolithiasis	6-hydroxyindole sulfate levels	Inverse variance weighted	17	0.018328613	0.045218708	0.685233105	-0.070300055	0.106957281	1.018497613	0.932114092	1.112886712
GCST90199749	ebi-a-GCST90018935	Urolithiasis	Gamma-glutamylthreonine levels	Inverse variance weighted	39	0.017541543	0.043612638	0.687527736	-0.067939227	0.103022313	1.017696299	0.934317253	1.108516143
GCST90200949	ebi-a-GCST90018935	Urolithiasis	Adenosine 5'-diphosphate (ADP) to N-acetylneuraminate ratio	Inverse variance weighted	16	0.015262738	0.038190872	0.689419023	-0.05959137	0.090116847	1.015379809	0.942149445	1.094302142
GCST90200638	ebi-a-GCST90018935	Urolithiasis	X-24811 levels	Inverse variance weighted	30	0.011856089	0.0296986	0.689735734	-0.046353167	0.070065344	1.011926651	0.954704732	1.072578266
GCST90200645	ebi-a-GCST90018935	Urolithiasis	X-24565 levels	Inverse variance weighted	35	0.002690706	0.006740575	0.689760197	-0.01052082	0.015902232	1.002694329	0.98953433	1.016029345
GCST90200365	ebi-a-GCST90018935	Urolithiasis	Phenylpyruvate levels	Inverse variance weighted	31	-0.014033099	0.035349875	0.691384181	-0.083318854	0.055252656	0.986064906	0.920057736	1.05680759
GCST90199748	ebi-a-GCST90018935	Urolithiasis	Linolenate [alpha or gamma; (18:3n3 or 6)] levels	Inverse variance weighted	24	-0.020884153	0.052689713	0.691838662	-0.124155991	0.082387686	0.979332411	0.883242052	1.085876707
GCST90200300	ebi-a-GCST90018935	Urolithiasis	4-hydroxyphenylpyruvate levels	Inverse variance weighted	24	-0.015817174	0.039906657	0.691843686	-0.094034222	0.062399873	0.98430726	0.910251611	1.06438788
GCST90200414	ebi-a-GCST90018935	Urolithiasis	Myristate (14:0) levels	Inverse variance weighted	23	-0.016700639	0.04229037	0.692913694	-0.099589763	0.066188486	0.983438044	0.905208692	1.068428082
GCST90199839	ebi-a-GCST90018935	Urolithiasis	Taurocholenate sulfate levels	Inverse variance weighted	43	0.007541923	0.019124795	0.693320321	-0.029942674	0.045026521	1.007570435	0.970501167	1.046055602
GCST90200997	ebi-a-GCST90018935	Urolithiasis	Histidine to glutamine ratio	Inverse variance weighted	30	0.012434143	0.031599307	0.693954524	-0.049500499	0.074368785	1.012511769	0.951704684	1.077203989
GCST90199676	ebi-a-GCST90018935	Urolithiasis	1-oleoylglycerol (18:1) levels	Inverse variance weighted	31	-0.012209963	0.031037145	0.694025245	-0.073042766	0.04862284	0.987864276	0.929561075	1.049824324
GCST90199702	ebi-a-GCST90018935	Urolithiasis	5-hydroxyhexanoate levels	Inverse variance weighted	22	-0.016925892	0.043284181	0.695766891	-0.101762887	0.067911103	0.983216546	0.903243697	1.070270161
GCST90200827	ebi-a-GCST90018935	Urolithiasis	Phosphate to N-palmitoyl-sphingosine (d18:1 to 16:0) ratio	Inverse variance weighted	24	0.014163607	0.036251576	0.696016629	-0.056889482	0.085216695	1.014264386	0.94469847	1.088953012
GCST90200729	ebi-a-GCST90018935	Urolithiasis	3-phosphoglycerate to phosphate ratio	Inverse variance weighted	25	-0.014976846	0.038364243	0.696251471	-0.090170761	0.060217069	0.985134749	0.913775135	1.062067064
GCST90200078	ebi-a-GCST90018935	Urolithiasis	1-myristoyl-2-arachidonoyl-GPC (14:0/20:4) levels	Inverse variance weighted	24	-0.021092302	0.054085975	0.696553345	-0.127100812	0.084916209	0.979128585	0.880644888	1.088625846
GCST90199837	ebi-a-GCST90018935	Urolithiasis	Carotenoid levels (cryptoxanthin)	Inverse variance weighted	29	0.012295827	0.031586969	0.697077184	-0.049614633	0.074206287	1.012371732	0.951596068	1.07702896
GCST90200047	ebi-a-GCST90018935	Urolithiasis	Sphingomyelin (d18:1/17:0, d17:1/18:0, d19:1/16:0) levels	Inverse variance weighted	27	-0.013359182	0.034390596	0.69767972	-0.080764751	0.054046387	0.986729656	0.922410662	1.055533564
GCST90200175	ebi-a-GCST90018935	Urolithiasis	Glycine conjugate of C10H14O2 (1) levels	Inverse variance weighted	23	0.013289419	0.034234287	0.697875189	-0.053809784	0.080388622	1.013378116	0.947612341	1.083708139
GCST90199655	ebi-a-GCST90018935	Urolithiasis	4-methyl-2-oxopentanoate levels	Inverse variance weighted	12	0.020804251	0.053620841	0.698024804	-0.084292597	0.125901099	1.021022168	0.919162272	1.134169992
GCST90200544	ebi-a-GCST90018935	Urolithiasis	X-16124 levels	Inverse variance weighted	29	0.008449804	0.021794929	0.698241124	-0.034268257	0.051167864	1.008485604	0.96631225	1.052499555
GCST90199878	ebi-a-GCST90018935	Urolithiasis	Sphingomyelin (d18:1/18:1, d18:2/18:0) levels	Inverse variance weighted	34	-0.015405532	0.039751447	0.69835171	-0.093318369	0.062507305	0.984712526	0.910903451	1.064502235
GCST90200748	ebi-a-GCST90018935	Urolithiasis	Aspartate to glutamate ratio	Inverse variance weighted	25	-0.015271319	0.039433798	0.698560246	-0.092561564	0.062018926	0.984844697	0.911593088	1.063982482
GCST90200904	ebi-a-GCST90018935	Urolithiasis	Phosphate to linoleoyl-arachidonoyl-glycerol (18:2 to 20:4) [1] ratio	Inverse variance weighted	23	0.015200303	0.039407203	0.699701103	-0.062037815	0.092438421	1.015316415	0.939847346	1.096845597
GCST90200803	ebi-a-GCST90018935	Urolithiasis	Spermidine to phosphate ratio	Inverse variance weighted	18	0.021154076	0.055302277	0.702077719	-0.087238387	0.12954654	1.02137941	0.916458598	1.138312087
GCST90200179	ebi-a-GCST90018935	Urolithiasis	Glyco-beta-muricholate levels	Inverse variance weighted	25	0.01238127	0.032528618	0.703480038	-0.05137482	0.076137361	1.012458236	0.949922554	1.079110792
GCST90200295	ebi-a-GCST90018935	Urolithiasis	Gamma-glutamyltyrosine levels	Inverse variance weighted	28	-0.016730124	0.044269244	0.705491845	-0.103497843	0.070037594	0.983409047	0.901677968	1.072548502
GCST90200152	ebi-a-GCST90018935	Urolithiasis	2-butenoylglycine levels	Inverse variance weighted	27	0.011545062	0.030611344	0.706062286	-0.048453172	0.071543297	1.011611964	0.952701951	1.074164658
GCST90200932	ebi-a-GCST90018935	Urolithiasis	Glycerol to palmitoylcarnitine (C16) ratio	Inverse variance weighted	21	-0.015244419	0.040437317	0.70618186	-0.09450156	0.064012722	0.984871189	0.909826315	1.066105961
GCST90200467	ebi-a-GCST90018935	Urolithiasis	X-11852 levels	Inverse variance weighted	26	0.008991087	0.023862271	0.70632898	-0.037778964	0.055761138	1.009031629	0.962925759	1.057345094
GCST90200705	ebi-a-GCST90018935	Urolithiasis	Ethylmalonate levels	Inverse variance weighted	38	-0.007260284	0.019334718	0.707284903	-0.04515633	0.030635763	0.992766008	0.955848042	1.031109867
GCST90200176	ebi-a-GCST90018935	Urolithiasis	Glutamine conjugate of C6H10O2 (1) levels	Inverse variance weighted	16	0.020771729	0.055613843	0.708776901	-0.088231404	0.129774862	1.020988963	0.915548991	1.138572018
GCST90200350	ebi-a-GCST90018935	Urolithiasis	Laurate (12:0) levels	Inverse variance weighted	19	-0.021899846	0.05886022	0.709844223	-0.137265878	0.093466186	0.978338214	0.871738419	1.097973476
GCST90200124	ebi-a-GCST90018935	Urolithiasis	Sphingomyelin (d18:2/24:2) levels	Inverse variance weighted	23	-0.020481269	0.055059386	0.709903967	-0.128397666	0.087435127	0.979727047	0.879503561	1.091371462
GCST90200166	ebi-a-GCST90018935	Urolithiasis	Dihydroferulic acid sulfate levels	Inverse variance weighted	29	0.004669768	0.012558556	0.710012331	-0.019945002	0.029284537	1.004680688	0.980252584	1.029717546
GCST90200841	ebi-a-GCST90018935	Urolithiasis	Adenosine 5'-diphosphate (ADP) to oxalate (ethanedioate) ratio	Inverse variance weighted	23	0.007349603	0.019839125	0.71103975	-0.031535081	0.046234287	1.007376677	0.968956964	1.047319755
GCST90200784	ebi-a-GCST90018935	Urolithiasis	Glutamate to cysteine ratio	Inverse variance weighted	29	0.015538316	0.042033579	0.711632587	-0.066847499	0.097924132	1.015659664	0.93533783	1.102879108
GCST90201016	ebi-a-GCST90018935	Urolithiasis	Bilirubin (Z,Z) to etiocholanolone glucuronide ratio	Inverse variance weighted	29	-0.009548719	0.025879498	0.712151222	-0.060272536	0.041175098	0.990496725	0.941507904	1.042034547
GCST90200942	ebi-a-GCST90018935	Urolithiasis	Glutamate to pyruvate ratio	Inverse variance weighted	26	0.013113422	0.035577118	0.712432262	-0.05661773	0.082844574	1.01319978	0.944955229	1.086372945
GCST90199918	ebi-a-GCST90018935	Urolithiasis	Carboxyethyl-gaba levels	Inverse variance weighted	23	-0.008111631	0.022014728	0.712527428	-0.051260498	0.035037237	0.99192118	0.950031157	1.035658272
GCST90199986	ebi-a-GCST90018935	Urolithiasis	Eugenol sulfate levels	Inverse variance weighted	23	0.01344013	0.036494857	0.712668479	-0.058089791	0.08497005	1.013530854	0.94356522	1.08868446
GCST90200825	ebi-a-GCST90018935	Urolithiasis	Phosphate to sulfate ratio	Inverse variance weighted	28	0.02139935	0.05814009	0.712824543	-0.092555226	0.135353925	1.021629958	0.911598865	1.144941937
GCST90200666	ebi-a-GCST90018935	Urolithiasis	X-25343 levels	Inverse variance weighted	22	0.01516583	0.041212646	0.712880898	-0.065610957	0.095942617	1.015281415	0.936495131	1.100695901
GCST90200580	ebi-a-GCST90018935	Urolithiasis	X-21796 levels	Inverse variance weighted	25	0.01856487	0.050675258	0.714104088	-0.080758637	0.117888376	1.018738268	0.922416302	1.125118515
GCST90200562	ebi-a-GCST90018935	Urolithiasis	X-21286 levels	Inverse variance weighted	28	0.014662126	0.040265415	0.715755741	-0.064258088	0.093582339	1.014770142	0.937762943	1.098101016
GCST90199795	ebi-a-GCST90018935	Urolithiasis	2-hydroxypalmitate levels	Inverse variance weighted	22	-0.015707535	0.043298059	0.716771563	-0.100571731	0.069156661	0.984415185	0.904320242	1.071604075
GCST90199855	ebi-a-GCST90018935	Urolithiasis	5alpha-androstan-3beta,17beta-diol monosulfate (2) levels	Inverse variance weighted	31	-0.00892612	0.024607763	0.71680214	-0.057157335	0.039305095	0.991113599	0.944445463	1.040087761
GCST90199626	ebi-a-GCST90018935	Urolithiasis	Xanthurenate levels	Inverse variance weighted	25	0.011917848	0.032916733	0.717306832	-0.052598948	0.076434645	1.011989149	0.948760438	1.079431641
GCST90200931	ebi-a-GCST90018935	Urolithiasis	Glycerol to sulfate ratio	Inverse variance weighted	25	-0.015109164	0.041782923	0.717642746	-0.097003693	0.066785364	0.985004406	0.907552655	1.069065994
GCST90200826	ebi-a-GCST90018935	Urolithiasis	Glycine to phosphate ratio	Inverse variance weighted	28	0.00801556	0.02219514	0.717994539	-0.035486914	0.051518035	1.008047771	0.965135364	1.052868174
GCST90200368	ebi-a-GCST90018935	Urolithiasis	Cholesterol levels	Inverse variance weighted	21	-0.009416006	0.026116263	0.718441959	-0.060603881	0.041771869	0.990628186	0.941195991	1.04265659
GCST90199853	ebi-a-GCST90018935	Urolithiasis	5alpha-pregnan-3beta,20beta-diol monosulfate (1) levels	Inverse variance weighted	28	-0.006842714	0.019071846	0.719755079	-0.044223533	0.030538105	0.993180644	0.95674007	1.031009176
GCST90200249	ebi-a-GCST90018935	Urolithiasis	Branched-chain, straight-chain, or cyclopropyl 12:1 fatty acid levels	Inverse variance weighted	27	-0.005643106	0.015742916	0.72000383	-0.03649922	0.025213009	0.994372786	0.964158846	1.025533545
GCST90199718	ebi-a-GCST90018935	Urolithiasis	Sebacate (C10-DC) levels	Inverse variance weighted	18	-0.008747646	0.024532868	0.721414917	-0.056832068	0.039336775	0.991290503	0.94475271	1.040120712
GCST90200743	ebi-a-GCST90018935	Urolithiasis	Arginine to citrulline ratio	Inverse variance weighted	33	-0.011101645	0.031292966	0.722765754	-0.072435858	0.050232568	0.988959751	0.930125405	1.051515617
GCST90200954	ebi-a-GCST90018935	Urolithiasis	Cytidine to N-acetylneuraminate ratio	Inverse variance weighted	28	-0.014814843	0.041767049	0.72281308	-0.09667826	0.067048574	0.985294357	0.90784805	1.069347419
GCST90200129	ebi-a-GCST90018935	Urolithiasis	Sphingomyelin (d18:2/21:0, d16:2/23:0) levels	Inverse variance weighted	35	0.014687519	0.04142048	0.722892595	-0.066496622	0.095871659	1.01479591	0.935666077	1.1006178
GCST90200566	ebi-a-GCST90018935	Urolithiasis	X-21364 levels	Inverse variance weighted	32	-0.012006041	0.034105882	0.724821332	-0.07885357	0.054841489	0.988065744	0.924175241	1.056373155
GCST90199764	ebi-a-GCST90018935	Urolithiasis	N2,n2-dimethylguanosine levels	Inverse variance weighted	18	0.028088474	0.080050236	0.725674182	-0.128809987	0.184986936	1.028486675	0.879140997	1.203202721
GCST90200020	ebi-a-GCST90018935	Urolithiasis	Lignoceroyl sphingomyelin (d18:1/24:0) levels	Inverse variance weighted	25	0.013520048	0.038672747	0.726637828	-0.062278536	0.089318632	1.013611857	0.939621132	1.093429002
GCST90199980	ebi-a-GCST90018935	Urolithiasis	N-formylphenylalanine levels	Inverse variance weighted	34	0.0132754	0.037979591	0.726683664	-0.061164597	0.087715398	1.01336391	0.940668396	1.091677384
GCST90199636	ebi-a-GCST90018935	Urolithiasis	Kynurenine levels	Inverse variance weighted	24	-0.018405248	0.052773044	0.727267769	-0.121840415	0.085029918	0.981763094	0.885289637	1.08874964
GCST90200798	ebi-a-GCST90018935	Urolithiasis	Dopamine 4-sulfate to dopamine 3-O-sulfate ratio	Inverse variance weighted	23	0.011355963	0.032839978	0.729495345	-0.053010394	0.07572232	1.011420687	0.948370155	1.078663009
GCST90200641	ebi-a-GCST90018935	Urolithiasis	X-24970 levels	Inverse variance weighted	26	0.013620878	0.039397036	0.729542941	-0.063597311	0.090839068	1.013714065	0.9383828	1.095092756
GCST90199711	ebi-a-GCST90018935	Urolithiasis	Docosadienoate (22:2n6) levels	Inverse variance weighted	21	0.01220588	0.035314731	0.729619731	-0.057010992	0.081422753	1.012280676	0.944583686	1.084829414
GCST90200007	ebi-a-GCST90018935	Urolithiasis	3-methoxycatechol sulfate (2) levels	Inverse variance weighted	22	-0.012010931	0.034987158	0.731376222	-0.080585761	0.056563898	0.988060912	0.922575779	1.05819423
GCST90200926	ebi-a-GCST90018935	Urolithiasis	N-stearoyl-sphingosine (d18:1 to 18:0) to N-palmitoyl-sphinganine (d18:0 to 16:0) ratio	Inverse variance weighted	32	-0.012693214	0.036994488	0.731514994	-0.085202411	0.059815983	0.987387005	0.918326387	1.061641168
GCST90200840	ebi-a-GCST90018935	Urolithiasis	Adenosine 5'-diphosphate (ADP) to flavin adenine dinucleotide (FAD) ratio	Inverse variance weighted	25	0.007720267	0.022536756	0.731926978	-0.036451775	0.051892309	1.007750145	0.964204591	1.053262309
GCST90200200	ebi-a-GCST90018935	Urolithiasis	N-lactoyl valine levels	Inverse variance weighted	15	0.018198046	0.053235288	0.732469958	-0.086143118	0.12253921	1.018364639	0.917462917	1.13036344
GCST90200823	ebi-a-GCST90018935	Urolithiasis	Adenosine 5'-diphosphate (ADP) to N-palmitoyl-sphingosine (d18:1 to 16:0) ratio	Inverse variance weighted	23	0.009970432	0.029316495	0.733784001	-0.047489899	0.067430762	1.010020302	0.953620106	1.06975619
GCST90200847	ebi-a-GCST90018935	Urolithiasis	Phosphate to tryptophan ratio	Inverse variance weighted	20	0.017287929	0.050877504	0.734010798	-0.082431978	0.117007836	1.01743823	0.920874076	1.124128238
GCST90200700	ebi-a-GCST90018935	Urolithiasis	Decadienedioic acid (C10:2-DC) levels	Inverse variance weighted	25	-0.006490679	0.019192703	0.735224004	-0.044108377	0.03112702	0.99353034	0.956850251	1.031616531
GCST90200509	ebi-a-GCST90018935	Urolithiasis	X-12544 levels	Inverse variance weighted	24	0.012777288	0.03787661	0.735860756	-0.061460868	0.087015445	1.012859267	0.940389744	1.090913529
GCST90200696	ebi-a-GCST90018935	Urolithiasis	N6,N6-dimethyllysine levels	Inverse variance weighted	28	-0.005509465	0.016405093	0.736992525	-0.037663447	0.026644518	0.994505685	0.963036999	1.027002657
GCST90199952	ebi-a-GCST90018935	Urolithiasis	2-aminoheptanoate levels	Inverse variance weighted	27	0.009006161	0.026851905	0.73732246	-0.043623572	0.061635894	1.009046839	0.95731425	1.06357502
GCST90200612	ebi-a-GCST90018935	Urolithiasis	X-23678 levels	Inverse variance weighted	20	-0.012344221	0.036865675	0.737743361	-0.084600944	0.059912502	0.987731656	0.918878895	1.061743642
GCST90199794	ebi-a-GCST90018935	Urolithiasis	1-oleoyl-GPE (18:1) levels	Inverse variance weighted	30	0.013146626	0.039464216	0.739037849	-0.064203238	0.09049649	1.013233423	0.937814381	1.094717665
GCST90200409	ebi-a-GCST90018935	Urolithiasis	Pristanate levels	Inverse variance weighted	14	0.013711504	0.041264072	0.739672745	-0.067166078	0.094589086	1.013805938	0.935039899	1.099207083
GCST90200339	ebi-a-GCST90018935	Urolithiasis	5,6-dihydrothymine levels	Inverse variance weighted	18	-0.018192325	0.055057213	0.741078226	-0.126104463	0.089719812	0.981972156	0.881522756	1.093867752
GCST90200893	ebi-a-GCST90018935	Urolithiasis	Taurine to cysteine ratio	Inverse variance weighted	22	-0.014315712	0.043534342	0.742278724	-0.099643022	0.071011597	0.98578627	0.905160483	1.073593677
GCST90200791	ebi-a-GCST90018935	Urolithiasis	Creatine to carnitine ratio	Inverse variance weighted	20	-0.012542971	0.038146644	0.74229983	-0.087310393	0.06222445	0.987535364	0.916392609	1.064201178
GCST90199825	ebi-a-GCST90018935	Urolithiasis	Pyrraline levels	Inverse variance weighted	23	0.011964687	0.036429076	0.742580641	-0.059436302	0.083365675	1.01203655	0.942295554	1.086939203
GCST90199970	ebi-a-GCST90018935	Urolithiasis	Octadecenedioylcarnitine (C18:1-DC) levels	Inverse variance weighted	17	-0.007263207	0.022141766	0.742887508	-0.050661068	0.036134654	0.992763107	0.950600805	1.036795446
GCST90200673	ebi-a-GCST90018935	Urolithiasis	Carnitine C4 levels	Inverse variance weighted	40	0.010330058	0.031532377	0.74321289	-0.051473401	0.072133517	1.010383597	0.949828915	1.074798838
GCST90199984	ebi-a-GCST90018935	Urolithiasis	Vanillic alcohol sulfate levels	Inverse variance weighted	27	-0.008906826	0.027245807	0.74373877	-0.062308608	0.044494957	0.991132723	0.939592876	1.045499704
GCST90199780	ebi-a-GCST90018935	Urolithiasis	1-stearoyl-GPG (18:0) levels	Inverse variance weighted	28	0.009888824	0.030283226	0.744012354	-0.049466298	0.069243946	1.00993788	0.951737233	1.071697613
GCST90200111	ebi-a-GCST90018935	Urolithiasis	N-stearoyl-sphingadienine (d18:2/18:0) levels	Inverse variance weighted	22	0.011073038	0.033949978	0.744305252	-0.05546892	0.077614995	1.011134571	0.946041426	1.080706501
GCST90200637	ebi-a-GCST90018935	Urolithiasis	X-24531 levels	Inverse variance weighted	23	-0.007747012	0.023799652	0.744795523	-0.054394329	0.038900305	0.992282919	0.94705858	1.039666829
GCST90200995	ebi-a-GCST90018935	Urolithiasis	Salicylate to taurocholate ratio	Inverse variance weighted	24	0.013566059	0.041826833	0.745681648	-0.068414534	0.095546652	1.013658496	0.933873271	1.100260151
GCST90200388	ebi-a-GCST90018935	Urolithiasis	Palmitoleate (16:1n7) levels	Inverse variance weighted	27	0.012469782	0.038479694	0.74589157	-0.062950418	0.087889983	1.012547854	0.93899003	1.091867991
GCST90200910	ebi-a-GCST90018935	Urolithiasis	Retinol (Vitamin A) to oleoyl-linoleoyl-glycerol (18:1 to 18:2) [2] ratio	Inverse variance weighted	34	-0.011769562	0.036488775	0.747033829	-0.083287561	0.059748437	0.988299428	0.920086529	1.061569461
GCST90199628	ebi-a-GCST90018935	Urolithiasis	3-methylhistidine levels	Inverse variance weighted	28	-0.010687174	0.033148921	0.747150557	-0.075659059	0.054284711	0.989369731	0.92713225	1.055785153
GCST90199924	ebi-a-GCST90018935	Urolithiasis	N-methyltaurine levels	Inverse variance weighted	30	-0.010521671	0.032879853	0.748965618	-0.074966182	0.053922841	0.989533489	0.927774861	1.055403165
GCST90200713	ebi-a-GCST90018935	Urolithiasis	Spermidine to ornithine ratio	Inverse variance weighted	16	-0.008299805	0.026016915	0.749714584	-0.059292959	0.042693348	0.991734543	0.942430636	1.043617819
GCST90201014	ebi-a-GCST90018935	Urolithiasis	Glucuronate to androsterone glucuronide ratio	Inverse variance weighted	20	0.014036962	0.044036954	0.749912937	-0.072275467	0.100349392	1.014135943	0.930274601	1.105557123
GCST90199629	ebi-a-GCST90018935	Urolithiasis	Glycerophosphorylcholine (GPC) levels	Inverse variance weighted	33	-0.011253882	0.035463049	0.750984826	-0.080761458	0.058253695	0.988809206	0.9224137	1.059983874
GCST90199654	ebi-a-GCST90018935	Urolithiasis	Paraxanthine levels in elite athletes	Inverse variance weighted	33	-0.008949423	0.028229105	0.75122219	-0.064278469	0.046379623	0.991090504	0.937743831	1.04747198
GCST90200196	ebi-a-GCST90018935	Urolithiasis	2,2'-Methylenebis(6-tert-butyl-p-cresol) levels	Inverse variance weighted	21	0.012542257	0.039656962	0.751798548	-0.065185389	0.090269903	1.012621241	0.936893757	1.094469644
GCST90200870	ebi-a-GCST90018935	Urolithiasis	Adenosine 5'-monophosphate (AMP) to acetoacetate ratio	Inverse variance weighted	27	0.010566943	0.033419946	0.751860788	-0.054936151	0.076070037	1.01062297	0.946545582	1.079038144
GCST90200598	ebi-a-GCST90018935	Urolithiasis	X-22771 levels	Inverse variance weighted	18	0.011490599	0.036419901	0.752379548	-0.059892408	0.082873606	1.011556869	0.941865866	1.086404485
GCST90200680	ebi-a-GCST90018935	Urolithiasis	5-acetylamino-6-formylamino-3-methyluracil levels	Inverse variance weighted	22	0.005713236	0.018228656	0.753961138	-0.03001493	0.041441403	1.005729588	0.970431045	1.042312083
GCST90199996	ebi-a-GCST90018935	Urolithiasis	Sphingomyelin (d18:1/20:1, d18:2/20:0) levels	Inverse variance weighted	29	0.012315086	0.039438216	0.754840844	-0.064983817	0.089613989	1.012391229	0.937082628	1.093752002
GCST90200588	ebi-a-GCST90018935	Urolithiasis	X-21742 levels	Inverse variance weighted	20	0.006080498	0.019584037	0.756194181	-0.032304215	0.04446521	1.006099022	0.968211993	1.045468604
GCST90200730	ebi-a-GCST90018935	Urolithiasis	Adenosine 5'-diphosphate (ADP) to fructose ratio	Inverse variance weighted	32	0.005909064	0.019061985	0.756566985	-0.031452427	0.043270555	1.005926557	0.969037056	1.044220376
GCST90199768	ebi-a-GCST90018935	Urolithiasis	Phenylacetylglutamine levels	Inverse variance weighted	20	0.014357829	0.046414866	0.757065293	-0.076615308	0.105330965	1.014461398	0.926246105	1.111078278
GCST90200091	ebi-a-GCST90018935	Urolithiasis	Docosahexaenoylcholine levels	Inverse variance weighted	20	0.009497339	0.030713598	0.757152201	-0.050701314	0.069695991	1.009542582	0.950562548	1.072182179
GCST90200006	ebi-a-GCST90018935	Urolithiasis	1,2,3-benzenetriol sulfate (2) levels	Inverse variance weighted	24	0.008917963	0.028868998	0.757388921	-0.047665274	0.065501199	1.008957846	0.95345288	1.067694018
GCST90200970	ebi-a-GCST90018935	Urolithiasis	Adenosine 5'-monophosphate (AMP) to leucine ratio	Inverse variance weighted	20	0.010818157	0.035220971	0.758728428	-0.058214946	0.079851259	1.010876885	0.943447136	1.083125951
GCST90200945	ebi-a-GCST90018935	Urolithiasis	Adenosine 5'-monophosphate (AMP) to EDTA ratio	Inverse variance weighted	15	0.013466431	0.044020895	0.759673192	-0.072814523	0.099747385	1.013557512	0.929773265	1.104891771
GCST90200279	ebi-a-GCST90018935	Urolithiasis	Pantothenate levels	Inverse variance weighted	31	-0.006368802	0.020999682	0.761675806	-0.04752818	0.034790575	0.993651435	0.953583601	1.035402847
GCST90200287	ebi-a-GCST90018935	Urolithiasis	N-acetylvaline levels	Inverse variance weighted	22	-0.017063059	0.056349494	0.762036438	-0.127508066	0.093381949	0.983081691	0.880286315	1.097880989
GCST90199921	ebi-a-GCST90018935	Urolithiasis	Dihydroferulate levels	Inverse variance weighted	12	0.018560572	0.061577943	0.763097363	-0.102132197	0.139253341	1.01873389	0.902910182	1.149415257
GCST90199949	ebi-a-GCST90018935	Urolithiasis	6-oxopiperidine-2-carboxylate levels	Inverse variance weighted	27	-0.009666972	0.032208523	0.764072608	-0.072795677	0.053461734	0.990379603	0.929790788	1.054916623
GCST90200429	ebi-a-GCST90018935	Urolithiasis	Cytidine levels	Inverse variance weighted	28	0.010702659	0.036131212	0.767064795	-0.060114517	0.081519835	1.010760137	0.941656691	1.084934738
GCST90200490	ebi-a-GCST90018935	Urolithiasis	X-12101 levels	Inverse variance weighted	25	0.010961137	0.037198166	0.768246948	-0.061947269	0.083869542	1.01102143	0.939932449	1.087487013
GCST90199656	ebi-a-GCST90018935	Urolithiasis	3-indoxyl sulfate levels	Inverse variance weighted	23	0.014118052	0.047940388	0.768382113	-0.079845108	0.108081212	1.014218182	0.923259341	1.114138223
GCST90200468	ebi-a-GCST90018935	Urolithiasis	X-11847 levels	Inverse variance weighted	19	0.013113638	0.044560581	0.768537947	-0.074225101	0.100452378	1.013199999	0.928462672	1.105670986
GCST90200474	ebi-a-GCST90018935	Urolithiasis	X-11444 levels	Inverse variance weighted	32	-0.00891431	0.030395022	0.769306686	-0.068488553	0.050659933	0.991125305	0.93380415	1.051965094
GCST90200814	ebi-a-GCST90018935	Urolithiasis	Alpha-ketoglutarate to ornithine ratio	Inverse variance weighted	22	-0.014366698	0.049138229	0.770001353	-0.110677626	0.081944231	0.985736011	0.8952273	1.085395277
GCST90199912	ebi-a-GCST90018935	Urolithiasis	N-oleoyltaurine levels	Inverse variance weighted	20	0.010440602	0.035940691	0.771437339	-0.060003153	0.080884357	1.010495296	0.941761565	1.084245504
GCST90200204	ebi-a-GCST90018935	Urolithiasis	N-acetyl leucine levels	Inverse variance weighted	18	0.012332992	0.042552221	0.771944834	-0.071069362	0.095735346	1.012409357	0.931397286	1.100467782
GCST90200848	ebi-a-GCST90018935	Urolithiasis	Adenosine 5'-monophosphate (AMP) to glutamine ratio	Inverse variance weighted	19	0.014073479	0.048579133	0.772044122	-0.081141623	0.10928858	1.014172976	0.922063097	1.11548421
GCST90200400	ebi-a-GCST90018935	Urolithiasis	Nicotinamide levels	Inverse variance weighted	24	0.010028711	0.034753939	0.772915586	-0.05808901	0.078146432	1.010079167	0.943565957	1.081280982
GCST90199754	ebi-a-GCST90018935	Urolithiasis	7-methylxanthine levels	Inverse variance weighted	24	-0.013340861	0.046280782	0.773148331	-0.104051194	0.077369471	0.986747733	0.901179161	1.080441195
GCST90200901	ebi-a-GCST90018935	Urolithiasis	Ornithine to phosphate ratio	Inverse variance weighted	16	-0.016268358	0.056445942	0.773185006	-0.126902404	0.094365688	0.983863257	0.880819633	1.09896155
GCST90200843	ebi-a-GCST90018935	Urolithiasis	Adenosine 5'-monophosphate (AMP) to flavin adenine dinucleotide (FAD) ratio	Inverse variance weighted	17	0.013213937	0.04588438	0.773359497	-0.076719448	0.103147322	1.013301627	0.92614965	1.108654726
GCST90200344	ebi-a-GCST90018935	Urolithiasis	N6,n6,n6-trimethyllysine levels	Inverse variance weighted	20	0.010404589	0.03630953	0.774454941	-0.060762091	0.081571269	1.010458905	0.941047097	1.084990541
GCST90199889	ebi-a-GCST90018935	Urolithiasis	2R,3R-dihydroxybutyrate levels	Inverse variance weighted	32	0.009294734	0.032452129	0.7745613	-0.054311439	0.072900907	1.009338064	0.947137085	1.075623944
GCST90200434	ebi-a-GCST90018935	Urolithiasis	12,13-DiHOME levels	Inverse variance weighted	29	0.009003987	0.031440297	0.774584288	-0.052618994	0.070626969	1.009044645	0.94874142	1.073180821
GCST90200833	ebi-a-GCST90018935	Urolithiasis	Cholate to adenosine 5'-monophosphate (AMP) ratio	Inverse variance weighted	22	0.011825767	0.041378497	0.775035154	-0.069276088	0.092927621	1.011895968	0.933069036	1.097382305
GCST90200319	ebi-a-GCST90018935	Urolithiasis	Cys-gly, oxidized levels	Inverse variance weighted	24	0.006292658	0.022050473	0.775356713	-0.036926268	0.049511584	1.006312498	0.963747191	1.050757764
GCST90200890	ebi-a-GCST90018935	Urolithiasis	Cortisol to taurocholate ratio	Inverse variance weighted	24	0.010980088	0.038615474	0.776146589	-0.064706242	0.086666418	1.01104059	0.937342775	1.090532836
GCST90200079	ebi-a-GCST90018935	Urolithiasis	1-oleoyl-2-arachidonoyl-GPE (18:1/20:4) levels	Inverse variance weighted	28	0.010472451	0.036878577	0.776432502	-0.06180956	0.082754463	1.01052748	0.940061895	1.086275055
GCST90199991	ebi-a-GCST90018935	Urolithiasis	Arabonate/xylonate levels	Inverse variance weighted	25	-0.011768152	0.041468767	0.776576306	-0.093046935	0.069510632	0.988300822	0.911150735	1.071983458
GCST90199667	ebi-a-GCST90018935	Urolithiasis	Erythritol levels in elite athletes	Inverse variance weighted	24	-0.011681911	0.041505605	0.778362341	-0.093032897	0.069669075	0.988386057	0.911163525	1.07215332
GCST90200181	ebi-a-GCST90018935	Urolithiasis	N,n,n-trimethyl-alanylproline betaine (tmap) levels	Inverse variance weighted	27	-0.020143265	0.071713607	0.778798732	-0.160701934	0.120415405	0.980058255	0.85154585	1.127965317
GCST90200465	ebi-a-GCST90018935	Urolithiasis	X-11787 levels	Inverse variance weighted	20	0.007972918	0.028391491	0.778847923	-0.047674404	0.063620241	1.008004787	0.953444174	1.065687617
GCST90200974	ebi-a-GCST90018935	Urolithiasis	Phosphate to proline ratio	Inverse variance weighted	24	0.012532641	0.044675399	0.779073466	-0.075031142	0.100096424	1.012611504	0.927714595	1.105277488
GCST90200888	ebi-a-GCST90018935	Urolithiasis	Citrate to 4-hydroxyphenylpyruvate ratio	Inverse variance weighted	20	0.011360553	0.040573794	0.779479568	-0.068164083	0.090885189	1.011425329	0.93410719	1.095143264
GCST90200228	ebi-a-GCST90018935	Urolithiasis	3-hydroxyhexanoylcarnitine (1) levels	Inverse variance weighted	19	0.01261989	0.045385634	0.780966964	-0.076335952	0.101575732	1.012699857	0.926504893	1.106913744
GCST90199988	ebi-a-GCST90018935	Urolithiasis	Tyramine O-sulfate levels	Inverse variance weighted	22	-0.011427418	0.041196529	0.781482291	-0.092172614	0.069317779	0.988637627	0.911947721	1.071776743
GCST90200278	ebi-a-GCST90018935	Urolithiasis	3-hydroxyoctanoylcarnitine (2) levels	Inverse variance weighted	18	-0.011618047	0.042104154	0.782597304	-0.09414219	0.070906095	0.988449181	0.910153339	1.073480416
GCST90200246	ebi-a-GCST90018935	Urolithiasis	3-hydroxydecanoylcarnitine levels	Inverse variance weighted	29	0.005767081	0.020967346	0.783277357	-0.035328917	0.04686308	1.005783743	0.965287864	1.04797851
GCST90200378	ebi-a-GCST90018935	Urolithiasis	Cortisol levels (plasma)	Inverse variance weighted	21	-0.012511444	0.045542892	0.783533046	-0.101775512	0.076752625	0.987566499	0.903232294	1.079774934
GCST90200440	ebi-a-GCST90018935	Urolithiasis	Blood sugar levels	Inverse variance weighted	24	-0.010508337	0.038572457	0.785290563	-0.086110353	0.065093679	0.989546683	0.917492978	1.067258999
GCST90200155	ebi-a-GCST90018935	Urolithiasis	2-furoylcarnitine levels	Inverse variance weighted	21	0.011473585	0.042294621	0.786177497	-0.071423871	0.094371041	1.011539659	0.931067156	1.098967433
GCST90199674	ebi-a-GCST90018935	Urolithiasis	3-hydroxymyristate levels	Inverse variance weighted	20	0.010585336	0.039179364	0.787024625	-0.066206218	0.08737689	1.010641559	0.935937837	1.091307905
GCST90200029	ebi-a-GCST90018935	Urolithiasis	Linoleoyl ethanolamide levels	Inverse variance weighted	23	-0.008744572	0.032800352	0.789777198	-0.073033263	0.055544118	0.99129355	0.92956991	1.057115654
GCST90200394	ebi-a-GCST90018935	Urolithiasis	Inosine levels	Inverse variance weighted	21	-0.011514292	0.043285395	0.79023251	-0.096353665	0.073325082	0.988551744	0.908142781	1.076080295
GCST90199931	ebi-a-GCST90018935	Urolithiasis	Lanthionine levels	Inverse variance weighted	28	-0.010955907	0.041228833	0.790444	-0.09176442	0.069852606	0.989103891	0.912320049	1.072350112
GCST90200618	ebi-a-GCST90018935	Urolithiasis	X-23782 levels	Inverse variance weighted	20	0.014087611	0.053205224	0.791179932	-0.090194627	0.118369849	1.014187309	0.913753327	1.125660359
GCST90200475	ebi-a-GCST90018935	Urolithiasis	X-11858 levels	Inverse variance weighted	28	0.007429511	0.028074843	0.79129272	-0.047597182	0.062456204	1.007457178	0.953517804	1.064447839
GCST90200986	ebi-a-GCST90018935	Urolithiasis	Cholesterol to linoleoyl-arachidonoyl-glycerol (18:2 to 20:4) [2] ratio	Inverse variance weighted	31	-0.008857023	0.033652044	0.792400906	-0.074815028	0.057100983	0.991182085	0.927915108	1.058762722
GCST90201015	ebi-a-GCST90018935	Urolithiasis	Bilirubin (Z,Z) to androsterone glucuronide ratio	Inverse variance weighted	34	-0.008544048	0.033352648	0.797817257	-0.073915238	0.056827142	0.991492349	0.928750413	1.05847283
GCST90200707	ebi-a-GCST90018935	Urolithiasis	Glycine levels	Inverse variance weighted	22	0.006248815	0.024520414	0.798845636	-0.041811196	0.054308826	1.00626838	0.959050836	1.055810614
GCST90200852	ebi-a-GCST90018935	Urolithiasis	Adenosine 5'-monophosphate (AMP) to arginine ratio	Inverse variance weighted	17	-0.012127904	0.047707927	0.799332166	-0.105635441	0.081379633	0.987945343	0.899752601	1.084782638
GCST90200114	ebi-a-GCST90018935	Urolithiasis	Glycosyl-N-tricosanoyl-sphingadienine (d18:2/23:0) levels	Inverse variance weighted	25	0.006488988	0.025728504	0.800878687	-0.04393888	0.056916857	1.006510087	0.957012448	1.058567794
GCST90199663	ebi-a-GCST90018935	Urolithiasis	4-acetylphenol sulfate levels	Inverse variance weighted	20	-0.005913023	0.023531955	0.801600479	-0.052035655	0.040209609	0.994104424	0.949295019	1.04102896
GCST90200579	ebi-a-GCST90018935	Urolithiasis	X-21442 levels	Inverse variance weighted	18	0.005300474	0.021179549	0.802383368	-0.036211442	0.046812389	1.005314546	0.96443635	1.047925389
GCST90200593	ebi-a-GCST90018935	Urolithiasis	X-21834 levels	Inverse variance weighted	22	0.011320187	0.045301581	0.802676268	-0.077470913	0.100111286	1.011384502	0.925453943	1.105293915
GCST90200299	ebi-a-GCST90018935	Urolithiasis	Oleoyl ethanolamide levels	Inverse variance weighted	27	-0.008469903	0.034079908	0.803723823	-0.075266522	0.058326716	0.991565865	0.927496255	1.060061278
GCST90200885	ebi-a-GCST90018935	Urolithiasis	Phenylpyruvate to citrate ratio	Inverse variance weighted	30	-0.009838632	0.039587419	0.803724928	-0.087429974	0.06775271	0.990209609	0.916283033	1.07010065
GCST90200976	ebi-a-GCST90018935	Urolithiasis	Adenosine 5'-monophosphate (AMP) to urate ratio	Inverse variance weighted	27	0.011440737	0.046517723	0.805725888	-0.079734001	0.102615474	1.011506432	0.923361927	1.108065248
GCST90200371	ebi-a-GCST90018935	Urolithiasis	3-(4-hydroxyphenyl)lactate levels	Inverse variance weighted	27	-0.010534414	0.04286557	0.805872144	-0.094550931	0.073482103	0.989520878	0.909781397	1.076249275
GCST90199690	ebi-a-GCST90018935	Urolithiasis	EDTA levels	Inverse variance weighted	17	0.0107467	0.043836018	0.806334988	-0.075171896	0.096665296	1.010804653	0.927584025	1.101491638
GCST90200652	ebi-a-GCST90018935	Urolithiasis	X-24949 levels	Inverse variance weighted	23	-0.006416809	0.026523333	0.808833857	-0.058402541	0.045568924	0.993603735	0.943270166	1.046623139
GCST90200836	ebi-a-GCST90018935	Urolithiasis	Glycerol to glycerol 3-phosphate ratio	Inverse variance weighted	24	-0.010417507	0.043226721	0.809557494	-0.095141879	0.074306865	0.989636567	0.909243922	1.077137291
GCST90200061	ebi-a-GCST90018935	Urolithiasis	1-(1-enyl-palmitoyl)-2-oleoyl-GPE (p-16:0/18:1) levels	Inverse variance weighted	31	0.008013933	0.033547826	0.811197978	-0.057739806	0.073767672	1.008046131	0.943895511	1.076556663
GCST90199621	ebi-a-GCST90018935	Urolithiasis	Carnitine levels	Inverse variance weighted	26	-0.006706797	0.028135265	0.811588791	-0.061851915	0.048438322	0.993315644	0.940022079	1.04963063
GCST90200314	ebi-a-GCST90018935	Urolithiasis	N-acetylneuraminate levels	Inverse variance weighted	31	-0.016011969	0.067692388	0.813013545	-0.14868905	0.116665113	0.984115541	0.861837061	1.123743039
GCST90200239	ebi-a-GCST90018935	Urolithiasis	Tetradecadienedioate (C14:2-DC) levels	Inverse variance weighted	26	-0.007143971	0.030547106	0.815087948	-0.067016299	0.052728356	0.992881486	0.935179959	1.054143255
GCST90199972	ebi-a-GCST90018935	Urolithiasis	Sphingomyelin (d18:1/24:1, d18:2/24:0) levels	Inverse variance weighted	20	0.011629003	0.049735061	0.815125494	-0.085851718	0.109109723	1.011696882	0.917730304	1.115284716
GCST90200028	ebi-a-GCST90018935	Urolithiasis	1-stearoyl-2-oleoyl-gpc (18:0/18:1) levels	Inverse variance weighted	34	0.00692297	0.02986482	0.816685419	-0.051612076	0.065458017	1.00694699	0.949697206	1.067647913
GCST90200131	ebi-a-GCST90018935	Urolithiasis	Sphingomyelin (d18:1/19:0, d19:1/18:0) levels	Inverse variance weighted	25	0.007845778	0.033994047	0.817471285	-0.058782555	0.074474111	1.007876637	0.942911778	1.077317452
GCST90199682	ebi-a-GCST90018935	Urolithiasis	Homocitrulline levels	Inverse variance weighted	29	-0.008038034	0.035117389	0.818954094	-0.076868117	0.060792049	0.991994185	0.926011971	1.062677907
GCST90200915	ebi-a-GCST90018935	Urolithiasis	Glucose to fructose ratio	Inverse variance weighted	14	-0.010268883	0.044936812	0.819243356	-0.098345034	0.077807269	0.989783662	0.906336133	1.080914313
GCST90199800	ebi-a-GCST90018935	Urolithiasis	Carnitine C5:1 levels	Inverse variance weighted	26	-0.007915754	0.0346819	0.819460618	-0.075892279	0.06006077	0.992115493	0.926916049	1.061901077
GCST90200822	ebi-a-GCST90018935	Urolithiasis	Phosphate to valine ratio	Inverse variance weighted	30	-0.007675547	0.034308084	0.822971957	-0.074919391	0.059568298	0.992353835	0.927818274	1.061378248
GCST90199799	ebi-a-GCST90018935	Urolithiasis	Glutarylcarnitine (c5-dc) levels	Inverse variance weighted	32	0.007685251	0.034384343	0.823138447	-0.05970806	0.075078563	1.007714859	0.942039512	1.077968836
GCST90199707	ebi-a-GCST90018935	Urolithiasis	Pro-hydroxy-pro levels	Inverse variance weighted	28	-0.008777582	0.039365418	0.823553432	-0.085933801	0.068378638	0.991260829	0.917654977	1.070770666
GCST90199725	ebi-a-GCST90018935	Urolithiasis	Campesterol levels	Inverse variance weighted	21	0.005598	0.025121479	0.823662212	-0.043640099	0.0548361	1.005613698	0.957298428	1.056367461
GCST90199803	ebi-a-GCST90018935	Urolithiasis	Catechol sulfate levels	Inverse variance weighted	28	0.006224448	0.027980268	0.823956993	-0.048616877	0.061065773	1.00624386	0.952546002	1.062968827
GCST90199884	ebi-a-GCST90018935	Urolithiasis	2,3-dihydroxyisovalerate levels	Inverse variance weighted	27	0.005668246	0.025488773	0.82401647	-0.044289748	0.05562624	1.005684341	0.956676722	1.05720247
GCST90200405	ebi-a-GCST90018935	Urolithiasis	Retinol (Vitamin A) levels	Inverse variance weighted	28	0.011675016	0.052639172	0.824474792	-0.091497761	0.114847793	1.011743435	0.91256336	1.121702693
GCST90200786	ebi-a-GCST90018935	Urolithiasis	Cysteine to alanine ratio	Inverse variance weighted	29	-0.010230306	0.04614039	0.824530862	-0.10066547	0.080204857	0.989821845	0.904235476	1.08350901
GCST90200589	ebi-a-GCST90018935	Urolithiasis	X-21821 levels	Inverse variance weighted	21	0.012254221	0.055334876	0.824737667	-0.096202137	0.120710578	1.012329611	0.908280401	1.128298311
GCST90199868	ebi-a-GCST90018935	Urolithiasis	N-acetyl-3-methylhistidine levels	Inverse variance weighted	24	-0.005044561	0.02302733	0.826596754	-0.050178127	0.040089006	0.994968142	0.95106	1.040903417
GCST90199929	ebi-a-GCST90018935	Urolithiasis	Margaroylcarnitine (C17) levels	Inverse variance weighted	26	-0.007444325	0.034124919	0.827312833	-0.074329167	0.059440516	0.992583315	0.928366056	1.061242633
GCST90200516	ebi-a-GCST90018935	Urolithiasis	X-12847 levels	Inverse variance weighted	18	-0.009426784	0.04341558	0.828107769	-0.094521321	0.075667753	0.990617509	0.909808336	1.078604152
GCST90200482	ebi-a-GCST90018935	Urolithiasis	X-12193 levels	Inverse variance weighted	27	-0.009835901	0.045526753	0.828951416	-0.099068337	0.079396536	0.990212314	0.905680814	1.08263354
GCST90199760	ebi-a-GCST90018935	Urolithiasis	5-acetylamino-6-amino-3-methyluracil levels	Inverse variance weighted	34	-0.005756501	0.02677186	0.829751269	-0.058229347	0.046716345	0.994260036	0.943433549	1.047824746
GCST90200928	ebi-a-GCST90018935	Urolithiasis	N-palmitoyl-sphingosine (d18:1 to 16:0) to N-stearoyl-sphingosine (d18:1 to 18:0) ratio	Inverse variance weighted	20	-0.006799094	0.031829768	0.830852743	-0.069185438	0.055587251	0.993223968	0.933153622	1.057161251
GCST90200214	ebi-a-GCST90018935	Urolithiasis	11beta-hydroxyandrosterone glucuronide levels	Inverse variance weighted	30	0.006613217	0.030985426	0.830991635	-0.054118217	0.067344652	1.006635133	0.94732011	1.069664077
GCST90200643	ebi-a-GCST90018935	Urolithiasis	X-24951 levels	Inverse variance weighted	22	0.00887111	0.04180226	0.831938495	-0.07306132	0.09080354	1.008910575	0.929543829	1.09505385
GCST90200962	ebi-a-GCST90018935	Urolithiasis	Adenosine 5'-diphosphate (ADP) to glutamine ratio	Inverse variance weighted	20	-0.006063448	0.028704334	0.832701497	-0.062323943	0.050197047	0.993954897	0.939578467	1.051478266
GCST90199772	ebi-a-GCST90018935	Urolithiasis	1-stearoyl-GPE (18:0) levels	Inverse variance weighted	39	-0.008238799	0.039254491	0.833760011	-0.085177601	0.068700003	0.991795047	0.918349171	1.071114829
GCST90199701	ebi-a-GCST90018935	Urolithiasis	Pyridoxate levels	Inverse variance weighted	25	0.009011209	0.043048076	0.834191443	-0.07536302	0.093385438	1.009051932	0.927406758	1.09788482
GCST90200013	ebi-a-GCST90018935	Urolithiasis	Sphingomyelin (d18:1/22:2, d18:2/22:1, d16:1/24:2) levels	Inverse variance weighted	19	0.011941372	0.057075367	0.834275625	-0.099926348	0.123809092	1.012012955	0.904904064	1.131799781
GCST90199646	ebi-a-GCST90018935	Urolithiasis	Gentisate levels	Inverse variance weighted	28	0.008300037	0.040610665	0.838055991	-0.071296866	0.08789694	1.008334578	0.931185414	1.091875588
GCST90200193	ebi-a-GCST90018935	Urolithiasis	Ethyl beta-glucopyranoside levels	Inverse variance weighted	19	0.004997121	0.02448371	0.83827549	-0.04299095	0.052985192	1.005009627	0.957920059	1.054414031
GCST90199826	ebi-a-GCST90018935	Urolithiasis	N6-acetyllysine levels	Inverse variance weighted	19	-0.007101606	0.034894129	0.838729678	-0.075494099	0.061290888	0.992923551	0.927285202	1.063208143
GCST90200441	ebi-a-GCST90018935	Urolithiasis	Tryptophan levels	Inverse variance weighted	22	-0.008497599	0.041864758	0.839152711	-0.090552526	0.073557327	0.991538403	0.913426354	1.076330238
GCST90200866	ebi-a-GCST90018935	Urolithiasis	phosphate to asparagine ratio	Inverse variance weighted	31	0.008996302	0.044961819	0.841412081	-0.079128864	0.097121467	1.00903689	0.923920857	1.101994222
GCST90199742	ebi-a-GCST90018935	Urolithiasis	1-linoleoyl-gpc (18:2) levels	Inverse variance weighted	30	-0.00830952	0.04163204	0.841797848	-0.089908318	0.073289278	0.991724909	0.91401498	1.076041767
GCST90200744	ebi-a-GCST90018935	Urolithiasis	Arginine to glutamate ratio	Inverse variance weighted	26	-0.008433092	0.042398096	0.84233893	-0.09153336	0.074667176	0.991602367	0.912530874	1.077525465
GCST90200805	ebi-a-GCST90018935	Urolithiasis	Spermidine to carnitine ratio	Inverse variance weighted	21	-0.006461605	0.032684983	0.843284955	-0.070524171	0.057600961	0.993559226	0.931905214	1.059292212
GCST90200779	ebi-a-GCST90018935	Urolithiasis	Pyruvate to N-acetylneuraminate ratio	Inverse variance weighted	29	0.007554098	0.038288428	0.843597048	-0.067491221	0.082599417	1.007582702	0.934735927	1.086106646
GCST90200401	ebi-a-GCST90018935	Urolithiasis	Myo-inositol levels	Inverse variance weighted	30	0.006074673	0.031153502	0.845399474	-0.05498619	0.067135537	1.006093161	0.946498219	1.069440417
GCST90200119	ebi-a-GCST90018935	Urolithiasis	Glycosyl ceramide (d18:1/23:1, d17:1/24:1) levels	Inverse variance weighted	22	-0.004983759	0.025813392	0.84690513	-0.055578008	0.04561049	0.995028639	0.94593823	1.046666644
GCST90201005	ebi-a-GCST90018935	Urolithiasis	Fructose to maltose ratio	Inverse variance weighted	23	-0.005736107	0.029778776	0.847253447	-0.064102507	0.052630293	0.994280313	0.937908852	1.054039887
GCST90200387	ebi-a-GCST90018935	Urolithiasis	Glycocholate levels	Inverse variance weighted	37	0.004763034	0.025021771	0.849030499	-0.044279637	0.053805704	1.004774395	0.956686396	1.055279546
GCST90199763	ebi-a-GCST90018935	Urolithiasis	1-methylxanthine levels	Inverse variance weighted	30	0.004238239	0.022300093	0.849266231	-0.039469944	0.047946421	1.004247233	0.961298847	1.049114443
GCST90200017	ebi-a-GCST90018935	Urolithiasis	Sphingomyelin (d17:1/16:0, d18:1/15:0, d16:1/17:0) levels	Inverse variance weighted	29	-0.009188565	0.048529415	0.849826259	-0.104306218	0.085929088	0.990853521	0.900949369	1.089729051
GCST90199692	ebi-a-GCST90018935	Urolithiasis	Citramalate levels	Inverse variance weighted	25	0.006077066	0.032275499	0.850651449	-0.057182911	0.069337044	1.006095569	0.944421308	1.071797391
GCST90200694	ebi-a-GCST90018935	Urolithiasis	2'-o-methylcytidine levels	Inverse variance weighted	19	-0.00322106	0.017165468	0.851152845	-0.036865377	0.030423256	0.996784122	0.963805877	1.030890773
GCST90199811	ebi-a-GCST90018935	Urolithiasis	Glycolithocholate sulfate levels	Inverse variance weighted	23	-0.002915322	0.015542157	0.851209725	-0.03337795	0.027547306	0.997088923	0.967172948	1.027930241
GCST90200914	ebi-a-GCST90018935	Urolithiasis	Tyrosine to pyruvate ratio	Inverse variance weighted	24	-0.010646871	0.056878728	0.851515227	-0.122129177	0.100835436	0.989409607	0.885034035	1.106094603
GCST90200659	ebi-a-GCST90018935	Urolithiasis	X-25172 levels	Inverse variance weighted	26	-0.00567258	0.030526414	0.852581772	-0.065504351	0.054159191	0.994343479	0.936594972	1.055652639
GCST90199897	ebi-a-GCST90018935	Urolithiasis	4-hydroxy-2-oxoglutaric acid levels	Inverse variance weighted	28	0.006957155	0.037842029	0.854133246	-0.067213222	0.081127531	1.006981412	0.934995819	1.084509197
GCST90199732	ebi-a-GCST90018935	Urolithiasis	1-stearoyl-gpc (18:0) levels	Inverse variance weighted	35	0.005948341	0.033039281	0.857122368	-0.058808649	0.070705332	1.005966068	0.942887175	1.073264922
GCST90200861	ebi-a-GCST90018935	Urolithiasis	Histidine to phosphate ratio	Inverse variance weighted	30	-0.005514927	0.030755665	0.857691012	-0.065796031	0.054766177	0.994500252	0.936321825	1.0562936
GCST90200447	ebi-a-GCST90018935	Urolithiasis	Maltose levels in coronary artery disease	Inverse variance weighted	21	-0.006363082	0.035593513	0.858117655	-0.076126367	0.063400204	0.99365712	0.926699095	1.065453152
GCST90200326	ebi-a-GCST90018935	Urolithiasis	Gamma-glutamylleucine levels	Inverse variance weighted	18	-0.008416164	0.047081904	0.858129441	-0.100696695	0.083864367	0.991619153	0.904207242	1.087481385
GCST90199954	ebi-a-GCST90018935	Urolithiasis	N2,N5-diacetylornithine levels	Inverse variance weighted	27	-0.005537822	0.031126856	0.858792571	-0.066546459	0.055470815	0.994477483	0.935619446	1.057038167
GCST90199998	ebi-a-GCST90018935	Urolithiasis	Propyl 4-hydroxybenzoate sulfate levels	Inverse variance weighted	27	0.008432488	0.047411706	0.858835547	-0.084494456	0.101359432	1.008468141	0.91897675	1.106674344
GCST90199893	ebi-a-GCST90018935	Urolithiasis	Cis-4-decenoate (10:1n6) levels	Inverse variance weighted	22	-0.005430179	0.030636708	0.859316569	-0.065478128	0.054617769	0.994584538	0.936619532	1.05613685
GCST90199863	ebi-a-GCST90018935	Urolithiasis	16a-hydroxy DHEA 3-sulfate levels	Inverse variance weighted	24	-0.004910501	0.027744383	0.859515599	-0.059289493	0.04946849	0.995101536	0.942433902	1.050712484
GCST90200546	ebi-a-GCST90018935	Urolithiasis	X-17354 levels	Inverse variance weighted	16	0.007164206	0.040607771	0.85996046	-0.072427026	0.086755437	1.00718993	0.93013362	1.09062992
GCST90200603	ebi-a-GCST90018935	Urolithiasis	X-23641 levels	Inverse variance weighted	30	0.005278801	0.030182715	0.861162256	-0.05387932	0.064436923	1.005292759	0.947546449	1.066558301
GCST90200756	ebi-a-GCST90018935	Urolithiasis	Glycine to pyridoxal ratio	Inverse variance weighted	15	0.007307643	0.041900929	0.861548845	-0.074818179	0.089433465	1.007334409	0.927912185	1.093554571
GCST90200578	ebi-a-GCST90018935	Urolithiasis	X-18922 levels	Inverse variance weighted	29	0.004813953	0.027613784	0.861604933	-0.049309063	0.058936969	1.004825558	0.951886891	1.060708381
GCST90200404	ebi-a-GCST90018935	Urolithiasis	Ornithine levels	Inverse variance weighted	27	0.006849968	0.039366286	0.861860783	-0.070307952	0.084007888	1.006873483	0.932106732	1.087637473
GCST90200291	ebi-a-GCST90018935	Urolithiasis	Sarcosine levels	Inverse variance weighted	21	-0.008049476	0.046381456	0.862219563	-0.098957131	0.082858178	0.991982834	0.905781537	1.086387724
GCST90200367	ebi-a-GCST90018935	Urolithiasis	3-Hydroxybutyrate levels	Inverse variance weighted	17	0.008148673	0.047033242	0.862452189	-0.084036482	0.100333828	1.008181964	0.919397714	1.105539917
GCST90199739	ebi-a-GCST90018935	Urolithiasis	Salicyluric glucuronide levels	Inverse variance weighted	17	0.00682736	0.039838897	0.863929531	-0.071256879	0.084911599	1.006850719	0.93122265	1.088620827
GCST90200198	ebi-a-GCST90018935	Urolithiasis	2-hydroxysebacate levels	Inverse variance weighted	19	0.006594984	0.03851751	0.864050457	-0.068899335	0.082089303	1.006616779	0.933420638	1.085552749
GCST90200364	ebi-a-GCST90018935	Urolithiasis	Cysteinylglycine levels	Inverse variance weighted	20	-0.005227367	0.031047826	0.866296153	-0.066081106	0.055626372	0.994786272	0.936054942	1.05720261
GCST90199712	ebi-a-GCST90018935	Urolithiasis	3-carboxy-4-methyl-5-propyl-2-furanpropanoate (cmpf) levels	Inverse variance weighted	17	0.009044524	0.054132903	0.867307129	-0.097055967	0.115145014	1.009085549	0.907505214	1.122036137
GCST90199719	ebi-a-GCST90018935	Urolithiasis	Tauro-beta-muricholate levels	Inverse variance weighted	27	0.003366556	0.02021211	0.867715213	-0.036249179	0.042982291	1.003372229	0.964399955	1.043919408
GCST90200604	ebi-a-GCST90018935	Urolithiasis	X-23276 levels	Inverse variance weighted	24	-0.004890179	0.029472541	0.86821737	-0.062656359	0.052876001	0.995121758	0.939266189	1.054298905
GCST90199919	ebi-a-GCST90018935	Urolithiasis	Alliin levels	Inverse variance weighted	20	0.005095177	0.030759281	0.868434911	-0.055193014	0.065383368	1.005108179	0.94630248	1.067568217
GCST90200899	ebi-a-GCST90018935	Urolithiasis	Citrulline to ornithine ratio	Inverse variance weighted	28	0.007247858	0.044143271	0.869582036	-0.079272953	0.093768668	1.007274187	0.923787739	1.098305644
GCST90200925	ebi-a-GCST90018935	Urolithiasis	Caffeine to theobromine ratio	Inverse variance weighted	24	-0.006761868	0.041461048	0.870447842	-0.088025522	0.074501786	0.993260942	0.915737505	1.077347267
GCST90199744	ebi-a-GCST90018935	Urolithiasis	Eicosenoate (20:1) levels	Inverse variance weighted	23	-0.007748439	0.047610588	0.870718328	-0.101065192	0.085568314	0.992281503	0.903874106	1.089335976
GCST90200984	ebi-a-GCST90018935	Urolithiasis	Cholesterol to benzoate ratio	Inverse variance weighted	14	0.008267114	0.050856635	0.870867065	-0.091411891	0.107946118	1.008301381	0.912641725	1.11398772
GCST90200719	ebi-a-GCST90018935	Urolithiasis	Adenosine 3',5'-cyclic monophosphate (cAMP) to adenosine 5'-monophosphate (AMP) ratio	Inverse variance weighted	13	-0.007829459	0.048407157	0.871509208	-0.102707487	0.087048568	0.992201111	0.902390896	1.090949664
GCST90200554	ebi-a-GCST90018935	Urolithiasis	X-17346 levels	Inverse variance weighted	27	-0.004690592	0.029021622	0.87160193	-0.06157297	0.052191787	0.995320392	0.94028433	1.053577786
GCST90200023	ebi-a-GCST90018935	Urolithiasis	Trans 3,4-methyleneheptanoate levels	Inverse variance weighted	17	0.005876678	0.036474574	0.872001166	-0.065613488	0.077366844	1.00589398	0.93649276	1.080438356
GCST90200550	ebi-a-GCST90018935	Urolithiasis	X-17357 levels	Inverse variance weighted	31	-0.003905997	0.024516733	0.873417063	-0.051958793	0.0441468	0.996101622	0.949367986	1.04513577
GCST90200215	ebi-a-GCST90018935	Urolithiasis	4-ethylcatechol sulfate levels	Inverse variance weighted	25	-0.00353028	0.022264332	0.874013855	-0.047168372	0.040107811	0.996475944	0.95392677	1.040922991
GCST90200188	ebi-a-GCST90018935	Urolithiasis	3-amino-2-piperidone levels	Inverse variance weighted	26	-0.005761894	0.036593768	0.874885782	-0.07748568	0.065961891	0.994254673	0.925440276	1.068186009
GCST90200983	ebi-a-GCST90018935	Urolithiasis	Cholesterol to linoleoyl-arachidonoyl-glycerol (18:2 to 20:4) [1] ratio	Inverse variance weighted	21	-0.005651545	0.035959883	0.875116775	-0.076132915	0.064829825	0.994364395	0.926693027	1.066977436
GCST90199971	ebi-a-GCST90018935	Urolithiasis	3-methylglutarylcarnitine (2) levels	Inverse variance weighted	30	0.006871805	0.043758844	0.875214829	-0.078895528	0.092639139	1.00689547	0.924136465	1.097065775
GCST90200591	ebi-a-GCST90018935	Urolithiasis	X-21383 levels	Inverse variance weighted	26	0.002312471	0.014903639	0.876693979	-0.026898662	0.031523605	1.002315147	0.973459885	1.032025736
GCST90200936	ebi-a-GCST90018935	Urolithiasis	Succinate to proline ratio	Inverse variance weighted	16	0.005479349	0.035620245	0.877746294	-0.064336332	0.075295029	1.005494388	0.937689572	1.078202205
GCST90200354	ebi-a-GCST90018935	Urolithiasis	Linoleate (18:2n6) levels	Inverse variance weighted	22	0.008525774	0.055559517	0.878041055	-0.100370879	0.117422427	1.008562222	0.904501895	1.124594389
GCST90199876	ebi-a-GCST90018935	Urolithiasis	Palmitoyl sphingomyelin (d18:1/16:0) levels	Inverse variance weighted	32	0.003698358	0.024110014	0.878086702	-0.043557269	0.050953986	1.003705206	0.957377724	1.052274472
GCST90199645	ebi-a-GCST90018935	Urolithiasis	Quinate levels	Inverse variance weighted	20	0.001879432	0.01230339	0.878589711	-0.022235212	0.025994076	1.001881199	0.978010168	1.026334869
GCST90200428	ebi-a-GCST90018935	Urolithiasis	Caprate (10:0) levels	Inverse variance weighted	15	-0.006063213	0.039883367	0.879168314	-0.084234613	0.072108186	0.993955131	0.919215571	1.074771613
GCST90200824	ebi-a-GCST90018935	Urolithiasis	Adenosine 5'-diphosphate (ADP) to sulfate ratio	Inverse variance weighted	25	-0.0041864	0.028020096	0.881232442	-0.059105789	0.050732989	0.995822351	0.942607046	1.052041949
GCST90200085	ebi-a-GCST90018935	Urolithiasis	Glycosyl-N-palmitoyl-sphingosine (d18:1/16:0) levels	Inverse variance weighted	22	0.00615567	0.041209664	0.881258189	-0.074615272	0.086926612	1.006174655	0.928100484	1.090816624
GCST90199737	ebi-a-GCST90018935	Urolithiasis	N-acetylproline levels	Inverse variance weighted	20	-0.008543926	0.057611213	0.882103502	-0.121461903	0.10437405	0.991492469	0.885624792	1.110015579
GCST90200450	ebi-a-GCST90018935	Urolithiasis	Caproate (6:0) levels	Inverse variance weighted	24	-0.002891762	0.019553476	0.882429642	-0.041216576	0.035433052	0.997112415	0.959621276	1.036068283
GCST90200969	ebi-a-GCST90018935	Urolithiasis	Adenosine 5'-monophosphate (AMP) to N-palmitoyl-sphingosine (d18:1 to 16:0) ratio	Inverse variance weighted	26	0.005357205	0.037148786	0.885335106	-0.067454416	0.078168826	1.00537158	0.93477033	1.081305196
GCST90199659	ebi-a-GCST90018935	Urolithiasis	1-stearoyl-GPI (18:0) levels	Inverse variance weighted	18	0.006261382	0.043893857	0.886567992	-0.079770577	0.092293341	1.006281025	0.923328154	1.096686478
GCST90199997	ebi-a-GCST90018935	Urolithiasis	Behenoyl sphingomyelin (d18:1/22:0) levels	Inverse variance weighted	19	0.006778083	0.047517666	0.886571798	-0.086356542	0.099912708	1.006801106	0.917267128	1.105074449
GCST90200158	ebi-a-GCST90018935	Urolithiasis	3-hydroxyoleoylcarnitine levels	Inverse variance weighted	30	0.004663846	0.033924531	0.890653702	-0.061828234	0.071155926	1.004674738	0.94004434	1.073748638
GCST90200753	ebi-a-GCST90018935	Urolithiasis	Aspartate to citrulline ratio	Inverse variance weighted	19	0.005221255	0.038140333	0.891113089	-0.069533797	0.079976307	1.005234909	0.932828606	1.083261401
GCST90200971	ebi-a-GCST90018935	Urolithiasis	Leucine to phosphate ratio	Inverse variance weighted	26	-0.005204418	0.038050466	0.891207285	-0.079783332	0.069374496	0.994809102	0.923316378	1.071837533
GCST90200384	ebi-a-GCST90018935	Urolithiasis	Guanidinoacetate levels	Inverse variance weighted	25	-0.005958424	0.043931514	0.892113916	-0.092064191	0.080147343	0.994059292	0.912046602	1.083446694
GCST90200185	ebi-a-GCST90018935	Urolithiasis	Gamma-glutamylcitrulline levels	Inverse variance weighted	27	-0.005972627	0.044915043	0.894212287	-0.094006112	0.082060858	0.994045174	0.910277199	1.08552187
GCST90200521	ebi-a-GCST90018935	Urolithiasis	X-13844 levels	Inverse variance weighted	18	-0.006197086	0.047048059	0.895207185	-0.098411281	0.086017109	0.993822076	0.906276093	1.089824974
GCST90200856	ebi-a-GCST90018935	Urolithiasis	Phosphate to glutamine ratio	Inverse variance weighted	28	-0.004984085	0.037938967	0.895481726	-0.079344461	0.069376291	0.995028315	0.923721684	1.071839457
GCST90200790	ebi-a-GCST90018935	Urolithiasis	Thyroxine to taurocholate ratio	Inverse variance weighted	25	-0.004747666	0.036159966	0.895540999	-0.075621199	0.066125867	0.995263586	0.927167352	1.06836118
GCST90199981	ebi-a-GCST90018935	Urolithiasis	2-acetamidophenol sulfate levels	Inverse variance weighted	24	0.005321801	0.040836744	0.896314099	-0.074718216	0.085361818	1.005335987	0.928004946	1.089111056
GCST90199695	ebi-a-GCST90018935	Urolithiasis	Galactonate levels	Inverse variance weighted	16	0.005805828	0.044762202	0.896800763	-0.081928087	0.093539743	1.005822715	0.921338213	1.098054243
GCST90200493	ebi-a-GCST90018935	Urolithiasis	X-12013 levels	Inverse variance weighted	23	-0.004288125	0.033154855	0.897091575	-0.069271641	0.060695391	0.995721056	0.933073185	1.062575194
GCST90200092	ebi-a-GCST90018935	Urolithiasis	Glycocholate glucuronide (1) levels	Inverse variance weighted	22	-0.003637673	0.028159053	0.897212782	-0.058829417	0.05155407	0.996368935	0.942867593	1.052906116
GCST90200640	ebi-a-GCST90018935	Urolithiasis	X-24978 levels	Inverse variance weighted	19	-0.004376365	0.034238147	0.898290371	-0.071483134	0.062730403	0.995633197	0.93101198	1.06473975
GCST90200268	ebi-a-GCST90018935	Urolithiasis	N-acetyl-2-aminoadipate levels	Inverse variance weighted	24	-0.004397914	0.034485784	0.898522252	-0.071990052	0.063194223	0.995611742	0.930540153	1.065233712
GCST90200968	ebi-a-GCST90018935	Urolithiasis	Phosphate to 5-oxoproline ratio	Inverse variance weighted	25	-0.004654628	0.036606402	0.898819002	-0.076403175	0.06709392	0.995356188	0.926442613	1.069395911
GCST90200522	ebi-a-GCST90018935	Urolithiasis	X-13728 levels	Inverse variance weighted	19	0.005848952	0.046094085	0.899026202	-0.084495455	0.096193359	1.00586609	0.918975832	1.100971926
GCST90199838	ebi-a-GCST90018935	Urolithiasis	5alpha-pregnan-3beta,20alpha-diol disulfate levels	Inverse variance weighted	32	-0.003519065	0.028087451	0.900294294	-0.058570469	0.051532338	0.99648712	0.943111778	1.052883234
GCST90200455	ebi-a-GCST90018935	Urolithiasis	Alpha-ketoglutarate levels	Inverse variance weighted	26	0.004348175	0.034875619	0.900779552	-0.064008038	0.072704388	1.004357642	0.937997459	1.075412586
GCST90200190	ebi-a-GCST90018935	Urolithiasis	Dodecadienoate (12:2) levels	Inverse variance weighted	25	-0.001673482	0.013436307	0.900880412	-0.028008644	0.02466168	0.998327918	0.972379961	1.024968295
GCST90199630	ebi-a-GCST90018935	Urolithiasis	Phenylacetate levels	Inverse variance weighted	26	-0.004586157	0.036878017	0.901030101	-0.076867071	0.067694757	0.995424344	0.92601294	1.070038637
GCST90199817	ebi-a-GCST90018935	Urolithiasis	Indoleacetylglutamine levels	Inverse variance weighted	24	-0.003444618	0.027701973	0.901041653	-0.057740485	0.050851249	0.996561308	0.943894871	1.05216637
GCST90200742	ebi-a-GCST90018935	Urolithiasis	Aspartate to citrate ratio	Inverse variance weighted	19	-0.006901157	0.055589398	0.901200316	-0.115856377	0.102054064	0.993122602	0.890603125	1.107443343
GCST90200207	ebi-a-GCST90018935	Urolithiasis	Methyl vanillate sulfate levels	Inverse variance weighted	24	-0.003740284	0.030628786	0.902806651	-0.063772704	0.056292136	0.996266702	0.938218229	1.057906691
GCST90199832	ebi-a-GCST90018935	Urolithiasis	Dimethylarginine (sdma + adma) levels	Inverse variance weighted	21	-0.003753285	0.031285218	0.904506966	-0.065072313	0.057565742	0.996253749	0.936999704	1.059254906
GCST90200897	ebi-a-GCST90018935	Urolithiasis	Theophylline to EDTA ratio	Inverse variance weighted	15	0.004225165	0.035360627	0.904888871	-0.065081663	0.073531993	1.004234104	0.936990943	1.07630297
GCST90200571	ebi-a-GCST90018935	Urolithiasis	X-21339 levels	Inverse variance weighted	23	-0.004118614	0.034905201	0.906072186	-0.072532807	0.064295579	0.995889856	0.930035234	1.06640756
GCST90200837	ebi-a-GCST90018935	Urolithiasis	Adenosine 5'-diphosphate (ADP) to glutamate ratio	Inverse variance weighted	32	-0.002659762	0.022561268	0.90615432	-0.046879846	0.041560322	0.997343772	0.954202042	1.042436042
GCST90200413	ebi-a-GCST90018935	Urolithiasis	2'-deoxyuridine levels	Inverse variance weighted	24	0.003784711	0.032148157	0.906283856	-0.059225677	0.066795099	1.003791882	0.942494046	1.069076401
GCST90200615	ebi-a-GCST90018935	Urolithiasis	X-23974 levels	Inverse variance weighted	20	-0.005333673	0.045356542	0.906389088	-0.094232494	0.083565149	0.994680526	0.910071152	1.08715604
GCST90200658	ebi-a-GCST90018935	Urolithiasis	X-25265 levels	Inverse variance weighted	27	-0.003261389	0.027869468	0.906841253	-0.057885547	0.051362769	0.996743924	0.943757957	1.052704712
GCST90200272	ebi-a-GCST90018935	Urolithiasis	3-hydroxyoctanoylcarnitine (1) levels	Inverse variance weighted	18	-0.004629402	0.040269176	0.908475689	-0.083556988	0.074298183	0.995381297	0.919838666	1.077127939
GCST90199696	ebi-a-GCST90018935	Urolithiasis	Trigonelline levels	Inverse variance weighted	25	0.003111197	0.027131254	0.908705049	-0.050066061	0.056288455	1.003116042	0.951166588	1.057902797
GCST90199661	ebi-a-GCST90018935	Urolithiasis	Maleate levels	Inverse variance weighted	24	0.00410729	0.035913495	0.908947509	-0.066283161	0.07449774	1.004115736	0.935865826	1.077342909
GCST90200015	ebi-a-GCST90018935	Urolithiasis	N-acetylkynurenine (2) levels	Inverse variance weighted	19	-0.00299365	0.026308865	0.90940534	-0.054559025	0.048571725	0.997010826	0.946902616	1.049770664
GCST90200656	ebi-a-GCST90018935	Urolithiasis	X-25371 levels	Inverse variance weighted	27	-0.005015511	0.044411821	0.910084554	-0.09206268	0.082031659	0.994997046	0.91204798	1.085490174
GCST90200072	ebi-a-GCST90018935	Urolithiasis	Thioproline levels	Inverse variance weighted	24	0.003777959	0.033634701	0.910567109	-0.062146055	0.069701972	1.003785104	0.939745623	1.072188592
GCST90200393	ebi-a-GCST90018935	Urolithiasis	Phosphate levels (UKB data field 30810)	Inverse variance weighted	25	-0.003805736	0.034584561	0.912376489	-0.071591475	0.063980003	0.996201497	0.930911119	1.066071081
GCST90199787	ebi-a-GCST90018935	Urolithiasis	Homostachydrine levels	Inverse variance weighted	26	0.006149414	0.055935382	0.91245869	-0.103483934	0.115782762	1.00616836	0.901690509	1.122751941
GCST90200115	ebi-a-GCST90018935	Urolithiasis	N-palmitoyl-heptadecasphingosine (d17:1/16:0) levels	Inverse variance weighted	29	0.004468177	0.040930161	0.913070924	-0.075754938	0.084691292	1.004478174	0.927043362	1.088381023
GCST90199710	ebi-a-GCST90018935	Urolithiasis	Docosatrienoate (22:3n3) levels	Inverse variance weighted	23	-0.002066375	0.018995832	0.913376619	-0.039298205	0.035165455	0.997935758	0.961463953	1.035791071
GCST90200693	ebi-a-GCST90018935	Urolithiasis	Glycochenodeoxycholate glucuronide (1) levels	Inverse variance weighted	24	-0.00183062	0.017246513	0.91546782	-0.035633785	0.031972545	0.998171055	0.964993624	1.032489158
GCST90200025	ebi-a-GCST90018935	Urolithiasis	Phenol glucuronide levels	Inverse variance weighted	24	-0.004066344	0.038604347	0.91611091	-0.079730864	0.071598176	0.995941912	0.923364823	1.074223608
GCST90200939	ebi-a-GCST90018935	Urolithiasis	Proline to trans-4-hydroxyproline ratio	Inverse variance weighted	25	-0.004572354	0.043812031	0.916881306	-0.090443935	0.081299228	0.995438083	0.913525549	1.084695419
GCST90200674	ebi-a-GCST90018935	Urolithiasis	Androsterone sulfate levels	Inverse variance weighted	36	-0.003193692	0.030825393	0.917482116	-0.063611462	0.057224078	0.996811402	0.938369521	1.058893058
GCST90199669	ebi-a-GCST90018935	Urolithiasis	Acetylcarnitine levels (Biocrates platform)	Inverse variance weighted	22	0.004494691	0.043851952	0.918362239	-0.081455135	0.090444517	1.004504807	0.921774064	1.094660771
GCST90200281	ebi-a-GCST90018935	Urolithiasis	Phosphoethanolamine levels	Inverse variance weighted	25	-0.004769483	0.047590373	0.920170066	-0.098046613	0.088507647	0.995241873	0.906606643	1.092542607
GCST90199703	ebi-a-GCST90018935	Urolithiasis	Gamma-glutamylvaline levels	Inverse variance weighted	28	0.004206514	0.042507683	0.9211709	-0.079108544	0.087521572	1.004215373	0.923939631	1.091465809
GCST90199915	ebi-a-GCST90018935	Urolithiasis	Imidazole propionate levels	Inverse variance weighted	25	0.003813087	0.038608732	0.921327011	-0.071860029	0.079486202	1.003820366	0.930661152	1.08273062
GCST90200034	ebi-a-GCST90018935	Urolithiasis	Tricosanoyl sphingomyelin (d18:1/23:0) levels	Inverse variance weighted	28	-0.004166776	0.042407536	0.921729362	-0.087285547	0.078951994	0.995841893	0.916415379	1.082152371
GCST90200306	ebi-a-GCST90018935	Urolithiasis	Butyrate/isobutyrate (4:0) levels	Inverse variance weighted	22	0.00397968	0.040566371	0.921850567	-0.075530408	0.083489767	1.003987609	0.927251534	1.087074091
GCST90200507	ebi-a-GCST90018935	Urolithiasis	X-12822 levels	Inverse variance weighted	17	0.003571399	0.037193193	0.923502374	-0.06932726	0.076470057	1.003577784	0.93302129	1.079469867
GCST90200054	ebi-a-GCST90018935	Urolithiasis	1-palmitoyl-2-arachidonoyl-GPE (16:0/20:4) levels	Inverse variance weighted	19	0.002525264	0.026387571	0.923759637	-0.049194376	0.054244904	1.002528455	0.951996067	1.055743126
GCST90200055	ebi-a-GCST90018935	Urolithiasis	Lactosyl-N-palmitoyl-sphingosine (d18:1/16:0) levels	Inverse variance weighted	24	0.004108302	0.042936072	0.923771431	-0.0800464	0.088263003	1.004116752	0.923073514	1.092275356
GCST90200216	ebi-a-GCST90018935	Urolithiasis	Sulfate of piperine metabolite C18H21NO3 (3) levels	Inverse variance weighted	23	0.003433464	0.036691275	0.925445074	-0.068481434	0.075348363	1.003439365	0.933810797	1.078259711
GCST90200127	ebi-a-GCST90018935	Urolithiasis	Behenoylcarnitine (C22) levels	Inverse variance weighted	28	0.001744714	0.018888327	0.926404094	-0.035276406	0.038765834	1.001746237	0.965338554	1.039527034
GCST90200001	ebi-a-GCST90018935	Urolithiasis	Sphingomyelin (d18:1/20:0, d16:1/22:0) levels	Inverse variance weighted	25	0.003095792	0.034204101	0.927882439	-0.063944247	0.070135831	1.003100589	0.938057298	1.072653871
GCST90199747	ebi-a-GCST90018935	Urolithiasis	Isovalerylcarnitine (C5) levels	Inverse variance weighted	26	0.003002459	0.033279439	0.928112682	-0.062225241	0.068230159	1.003006971	0.93967121	1.070611691
GCST90200164	ebi-a-GCST90018935	Urolithiasis	Hexadecenedioate (C16:1-DC) levels	Inverse variance weighted	32	0.001644853	0.018274012	0.928278873	-0.034172211	0.037461917	1.001646206	0.966405065	1.038172459
GCST90200556	ebi-a-GCST90018935	Urolithiasis	X-18345 levels	Inverse variance weighted	32	0.00247533	0.027590992	0.928513578	-0.051603014	0.056553673	1.002478396	0.949705812	1.05818341
GCST90200262	ebi-a-GCST90018935	Urolithiasis	N-succinyl-phenylalanine levels	Inverse variance weighted	27	-0.00195635	0.021952706	0.928989277	-0.044983654	0.041070955	0.998045563	0.956013108	1.041926033
GCST90200488	ebi-a-GCST90018935	Urolithiasis	X-12117 levels	Inverse variance weighted	33	-0.002232493	0.025606642	0.930525159	-0.05242151	0.047956525	0.997769998	0.9489288	1.049125043
GCST90199678	ebi-a-GCST90018935	Urolithiasis	Tartronate (hydroxymalonate) levels	Inverse variance weighted	20	0.003846187	0.044945221	0.931804281	-0.084246446	0.091938819	1.003853593	0.919204694	1.096297748
GCST90200090	ebi-a-GCST90018935	Urolithiasis	Dihomo-linolenoyl-choline levels	Inverse variance weighted	27	0.002479106	0.029277874	0.932519707	-0.054905527	0.05986374	1.002482182	0.946574569	1.06169187
GCST90200597	ebi-a-GCST90018935	Urolithiasis	X-22834 levels	Inverse variance weighted	22	-0.002787304	0.032937001	0.932559273	-0.067343827	0.061769219	0.997216577	0.934873711	1.063716831
GCST90200471	ebi-a-GCST90018935	Urolithiasis	X-11381 levels	Inverse variance weighted	25	0.002442289	0.029063341	0.933029939	-0.054521859	0.059406437	1.002445274	0.94693781	1.061206466
GCST90199705	ebi-a-GCST90018935	Urolithiasis	Propionylglycine levels	Inverse variance weighted	22	0.002373499	0.028663473	0.934006041	-0.053806908	0.058553905	1.002376318	0.947615066	1.06030214
GCST90199767	ebi-a-GCST90018935	Urolithiasis	5,6-dihydrouridine levels	Inverse variance weighted	31	0.002047552	0.025697917	0.936493571	-0.048320366	0.05241547	1.002049649	0.952828484	1.053813479
GCST90200639	ebi-a-GCST90018935	Urolithiasis	X-24757 levels	Inverse variance weighted	22	-0.002612699	0.033495066	0.93782607	-0.068263029	0.063037632	0.997390711	0.934014768	1.065066919
GCST90200567	ebi-a-GCST90018935	Urolithiasis	X-21353 levels	Inverse variance weighted	20	-0.001067376	0.013768229	0.938206245	-0.028053105	0.025918353	0.998933193	0.97233673	1.026257154
GCST90199859	ebi-a-GCST90018935	Urolithiasis	5alpha-androstan-3alpha,17beta-diol disulfate levels	Inverse variance weighted	29	0.001748479	0.023495867	0.940679033	-0.04430342	0.047800378	1.001750008	0.956663642	1.048961238
GCST90199877	ebi-a-GCST90018935	Urolithiasis	Indole-3-carboxylate levels	Inverse variance weighted	15	-0.001496566	0.02018876	0.94090799	-0.041066536	0.038073403	0.998504553	0.959765269	1.038807482
GCST90200045	ebi-a-GCST90018935	Urolithiasis	1-stearoyl-2-arachidonoyl-GPE (18:0/20:4) levels	Inverse variance weighted	32	-0.002326709	0.031799035	0.941671488	-0.064652819	0.0599994	0.997675995	0.937392852	1.061835909
GCST90199992	ebi-a-GCST90018935	Urolithiasis	Octadecanedioylcarnitine (C18-DC) levels	Inverse variance weighted	27	-0.001817027	0.02518952	0.942495083	-0.051188486	0.047554433	0.998184623	0.950099573	1.048703284
GCST90200431	ebi-a-GCST90018935	Urolithiasis	Alanine levels	Inverse variance weighted	22	0.002538644	0.035316503	0.942695293	-0.066681703	0.071758991	1.002541869	0.935492919	1.074396373
GCST90200056	ebi-a-GCST90018935	Urolithiasis	Sphingomyelin (d18:0/18:0, d19:0/17:0) levels	Inverse variance weighted	31	0.001831252	0.02720627	0.946334974	-0.051493038	0.055155542	1.00183293	0.949810263	1.056704964
GCST90200425	ebi-a-GCST90018935	Urolithiasis	Betaine levels	Inverse variance weighted	25	-0.002189907	0.033265173	0.947511728	-0.067389645	0.063009832	0.997812489	0.934830878	1.065037311
GCST90199735	ebi-a-GCST90018935	Urolithiasis	N-acetylhistidine levels	Inverse variance weighted	24	0.002220551	0.033973966	0.947887077	-0.064368422	0.068809524	1.002223018	0.937659481	1.071232146
GCST90200660	ebi-a-GCST90018935	Urolithiasis	X-25957 levels	Inverse variance weighted	20	0.003256954	0.050053095	0.948118284	-0.094847113	0.101361021	1.003262263	0.909511976	1.106676103
GCST90200512	ebi-a-GCST90018935	Urolithiasis	X-13684 levels	Inverse variance weighted	33	0.001657829	0.025585957	0.948337632	-0.048490646	0.051806304	1.001659204	0.95266625	1.053171728
GCST90200203	ebi-a-GCST90018935	Urolithiasis	Indoleacetoylcarnitine levels	Inverse variance weighted	31	0.001357201	0.020984057	0.948430605	-0.03977155	0.042485952	1.001358122	0.961008956	1.043401399
GCST90199900	ebi-a-GCST90018935	Urolithiasis	Argininate levels	Inverse variance weighted	27	0.002641072	0.040853339	0.948454542	-0.077431471	0.082713616	1.002644563	0.925490445	1.086230685
GCST90199865	ebi-a-GCST90018935	Urolithiasis	2-hydroxyglutarate levels	Inverse variance weighted	28	-0.002225717	0.034433989	0.948462854	-0.069716337	0.065264902	0.997776758	0.932658344	1.067441755
GCST90200460	ebi-a-GCST90018935	Urolithiasis	X-11372 levels	Inverse variance weighted	27	0.002051897	0.032448009	0.949578211	-0.061546199	0.065649994	1.002054004	0.940309503	1.067852897
GCST90199779	ebi-a-GCST90018935	Urolithiasis	Gamma-glutamyl-2-aminobutyrate levels	Inverse variance weighted	25	0.001837665	0.029566646	0.950440734	-0.056112961	0.059788292	1.001839355	0.945432333	1.061611771
GCST90200780	ebi-a-GCST90018935	Urolithiasis	Alanine to pyruvate ratio	Inverse variance weighted	20	0.003025311	0.049414684	0.951181676	-0.093827469	0.099878091	1.003029892	0.910439828	1.105036197
GCST90200767	ebi-a-GCST90018935	Urolithiasis	Phosphate to glucose ratio	Inverse variance weighted	21	-0.001392386	0.022806809	0.951318326	-0.046093731	0.043308959	0.998608583	0.954952449	1.044260479
GCST90200820	ebi-a-GCST90018935	Urolithiasis	Adenosine 5'-diphosphate (ADP) to valine ratio	Inverse variance weighted	22	-0.002176919	0.036860797	0.952906037	-0.074424081	0.070070243	0.997825449	0.928277945	1.07258352
GCST90200049	ebi-a-GCST90018935	Urolithiasis	Myristoyl dihydrosphingomyelin (d18:0/14:0) levels	Inverse variance weighted	31	-0.00147137	0.025006284	0.953079535	-0.050483686	0.047540946	0.998529712	0.950769439	1.04868914
GCST90199862	ebi-a-GCST90018935	Urolithiasis	4-hydroxycoumarin levels	Inverse variance weighted	22	0.002019724	0.034433279	0.953225976	-0.065469503	0.069508951	1.002021765	0.936627611	1.071981657
GCST90200427	ebi-a-GCST90018935	Urolithiasis	Tyrosine levels	Inverse variance weighted	29	-0.002305272	0.040137047	0.954198668	-0.080973885	0.076363341	0.997697383	0.922217775	1.079354677
GCST90199714	ebi-a-GCST90018935	Urolithiasis	3-hydroxy-2-ethylpropionate levels	Inverse variance weighted	29	-0.003342878	0.058231187	0.954220977	-0.117476005	0.110790248	0.996662703	0.889161847	1.117160556
GCST90200162	ebi-a-GCST90018935	Urolithiasis	3-hydroxyphenylacetoylglutamine levels	Inverse variance weighted	17	-0.002387109	0.041920895	0.954590465	-0.084552064	0.079777846	0.997615738	0.918923812	1.083046438
GCST90200286	ebi-a-GCST90018935	Urolithiasis	Allantoin levels	Inverse variance weighted	24	0.001276276	0.022454069	0.954673128	-0.042733699	0.045286251	1.001277091	0.958166517	1.046327329
GCST90200746	ebi-a-GCST90018935	Urolithiasis	Adenosine 5'-diphosphate (ADP) to gluconate ratio	Inverse variance weighted	22	0.00178443	0.031604179	0.954973885	-0.06015976	0.063728621	1.001786023	0.941614089	1.065803123
GCST90200718	ebi-a-GCST90018935	Urolithiasis	Alpha-ketoglutarate to succinate ratio	Inverse variance weighted	20	0.003021808	0.054394899	0.95569778	-0.103592193	0.10963581	1.003026379	0.901592899	1.115871607
GCST90199964	ebi-a-GCST90018935	Urolithiasis	Etiocholanolone glucuronide levels	Inverse variance weighted	22	-0.00170297	0.030843002	0.955967849	-0.062155255	0.058749314	0.998298479	0.939736977	1.060509352
GCST90200267	ebi-a-GCST90018935	Urolithiasis	Tetrahydrocortisol glucuronide levels	Inverse variance weighted	28	0.001933013	0.035028962	0.955992455	-0.066723754	0.070589779	1.001934882	0.935453581	1.073140911
GCST90199686	ebi-a-GCST90018935	Urolithiasis	Indolepropionate levels	Inverse variance weighted	17	0.002088384	0.03854669	0.95679331	-0.073463128	0.077639897	1.002090567	0.929170406	1.080733413
GCST90200189	ebi-a-GCST90018935	Urolithiasis	Glucuronide of piperine metabolite C17H21NO3 (3) levels	Inverse variance weighted	21	-0.001671486	0.030910411	0.956875267	-0.062255892	0.05891292	0.99832991	0.939642409	1.060682873
GCST90199894	ebi-a-GCST90018935	Urolithiasis	4-oxo-retinoic acid levels	Inverse variance weighted	16	-0.002896592	0.054270575	0.957434591	-0.10926692	0.103473736	0.997107599	0.896491094	1.109016665
GCST90200222	ebi-a-GCST90018935	Urolithiasis	Dihydrocaffeate sulfate (2) levels	Inverse variance weighted	29	-0.001166722	0.022142642	0.957977954	-0.0445663	0.042232856	0.998833958	0.956412188	1.043137351
GCST90200294	ebi-a-GCST90018935	Urolithiasis	Pipecolate levels	Inverse variance weighted	30	-0.000382105	0.007292241	0.958210919	-0.014674898	0.013910688	0.999617968	0.985432254	1.014007892
GCST90199751	ebi-a-GCST90018935	Urolithiasis	Gamma-glutamylmethionine levels	Inverse variance weighted	27	0.003802567	0.073631599	0.958813049	-0.140515368	0.148120501	1.003809806	0.868910311	1.159652627
GCST90200654	ebi-a-GCST90018935	Urolithiasis	X-25217 levels	Inverse variance weighted	14	-0.001787397	0.034768644	0.959000165	-0.06993394	0.066359145	0.998214199	0.932455416	1.068610435
GCST90199960	ebi-a-GCST90018935	Urolithiasis	N-formylanthranilic acid levels	Inverse variance weighted	25	-0.001369314	0.027332252	0.960043616	-0.054940528	0.052201899	0.998631623	0.946541439	1.053588439
GCST90200930	ebi-a-GCST90018935	Urolithiasis	Carnitine to acetylcarnitine (C2) ratio	Inverse variance weighted	19	-0.001932686	0.041625108	0.962966903	-0.083517899	0.079652526	0.99806918	0.919874622	1.082910719
GCST90199937	ebi-a-GCST90018935	Urolithiasis	2-aminooctanoate levels	Inverse variance weighted	29	-0.001583365	0.035309461	0.964232827	-0.070789908	0.067623177	0.998417887	0.931657605	1.069962046
GCST90199851	ebi-a-GCST90018935	Urolithiasis	Androstenediol (3beta,17beta) disulfate (2) levels	Inverse variance weighted	39	-0.000884532	0.020181914	0.965041532	-0.040441083	0.038672018	0.999115859	0.960365745	1.039429514
GCST90200433	ebi-a-GCST90018935	Urolithiasis	Cytosine levels	Inverse variance weighted	16	0.002047422	0.050414045	0.967605114	-0.096764106	0.10085895	1.002049519	0.907770118	1.106120612
GCST90200583	ebi-a-GCST90018935	Urolithiasis	X-21807 levels	Inverse variance weighted	21	0.00129783	0.03373906	0.969315591	-0.064830728	0.067426388	1.001298672	0.937226096	1.06975151
GCST90199963	ebi-a-GCST90018935	Urolithiasis	17alpha-hydroxypregnanolone glucuronide levels	Inverse variance weighted	33	-0.00105742	0.027750255	0.969604063	-0.055447919	0.053333079	0.998943139	0.946061294	1.054780912
GCST90199723	ebi-a-GCST90018935	Urolithiasis	5-dodecenoate (12:1n7) levels	Inverse variance weighted	15	0.002005359	0.053730986	0.970228097	-0.103307373	0.107318091	1.002007371	0.901849727	1.113288325
GCST90200221	ebi-a-GCST90018935	Urolithiasis	Glycoursodeoxycholic acid sulfate (1) levels	Inverse variance weighted	30	-0.001066482	0.029597719	0.971256377	-0.059078012	0.056945047	0.998934086	0.94263323	1.058597636
GCST90199947	ebi-a-GCST90018935	Urolithiasis	Sphingomyelin (d18:2/16:0, d18:1/16:1) levels	Inverse variance weighted	24	-0.001830316	0.051777916	0.971801171	-0.103315032	0.0996544	0.998171358	0.90184282	1.104789037
GCST90200894	ebi-a-GCST90018935	Urolithiasis	Inosine to theophylline ratio	Inverse variance weighted	22	0.001243163	0.035297186	0.971904399	-0.067939321	0.070425648	1.001243936	0.934317165	1.072964789
GCST90201013	ebi-a-GCST90018935	Urolithiasis	Androsterone glucuronide to etiocholanolone glucuronide ratio	Inverse variance weighted	26	0.000999139	0.030212687	0.973618633	-0.058217728	0.060216005	1.000999638	0.943444511	1.062065933
GCST90200946	ebi-a-GCST90018935	Urolithiasis	Glutamate to alanine ratio	Inverse variance weighted	20	-0.001042206	0.032101236	0.974100255	-0.063960628	0.061876216	0.998958337	0.938041931	1.063830652
GCST90200923	ebi-a-GCST90018935	Urolithiasis	Glycerol to mannitol to sorbitol ratio	Inverse variance weighted	26	0.000836533	0.027573488	0.975797249	-0.053207503	0.054880569	1.000836883	0.948183241	1.056414438
GCST90200145	ebi-a-GCST90018935	Urolithiasis	Glycosyl ceramide (d18:1/20:0, d16:1/22:0) levels	Inverse variance weighted	33	-0.000792869	0.027002802	0.976575494	-0.053718362	0.052132623	0.999207445	0.947698977	1.053515454
GCST90200771	ebi-a-GCST90018935	Urolithiasis	Phosphate to fructose ratio	Inverse variance weighted	17	-0.000865926	0.03000238	0.976974712	-0.05967059	0.057938738	0.999134448	0.942074811	1.059650077
GCST90199635	ebi-a-GCST90018935	Urolithiasis	3-phenylpropionate hydrocinnamate levels	Inverse variance weighted	27	-0.001081724	0.037913422	0.977238305	-0.075392031	0.073228583	0.998918861	0.927379854	1.075976459
GCST90200758	ebi-a-GCST90018935	Urolithiasis	Glycine to serine ratio	Inverse variance weighted	25	-0.000627294	0.024500882	0.979574057	-0.048649022	0.047394434	0.999372903	0.952515383	1.048535506
GCST90200014	ebi-a-GCST90018935	Urolithiasis	3beta-hydroxy-5-cholestenoate levels	Inverse variance weighted	28	0.000679206	0.026778359	0.97976463	-0.051806377	0.05316479	1.000679437	0.949512696	1.054603418
GCST90200347	ebi-a-GCST90018935	Urolithiasis	2-hydroxyhippurate (salicylurate) levels	Inverse variance weighted	25	-0.000903836	0.035635187	0.979764968	-0.070748802	0.068941131	0.999096573	0.931695903	1.071373136
GCST90199953	ebi-a-GCST90018935	Urolithiasis	3-methoxytyramine sulfate levels	Inverse variance weighted	20	0.000724947	0.029947192	0.980687092	-0.05797155	0.059421443	1.00072521	0.943676795	1.061222392
GCST90200125	ebi-a-GCST90018935	Urolithiasis	Sphingomyelin (d17:2/16:0, d18:2/15:0) levels	Inverse variance weighted	29	0.001137129	0.047670638	0.980969181	-0.092297323	0.09457158	1.001137775	0.911834	1.09918784
GCST90200938	ebi-a-GCST90018935	Urolithiasis	Alpha-ketoglutarate to alanine ratio	Inverse variance weighted	21	0.000974532	0.041457047	0.98124583	-0.080281279	0.082230344	1.000975007	0.922856729	1.085705866
GCST90200661	ebi-a-GCST90018935	Urolithiasis	X-25422 levels	Inverse variance weighted	24	-0.000664753	0.030471441	0.982595041	-0.060388777	0.059059271	0.999335468	0.941398468	1.060838116
GCST90200491	ebi-a-GCST90018935	Urolithiasis	X-12026 levels	Inverse variance weighted	27	-0.000924356	0.045617215	0.983833314	-0.090334098	0.088485385	0.999076071	0.913625894	1.092518285
GCST90200671	ebi-a-GCST90018935	Urolithiasis	X-26109 levels	Inverse variance weighted	27	-0.000287283	0.014690046	0.984397308	-0.029079774	0.028505207	0.999712758	0.971338974	1.028915369
GCST90200484	ebi-a-GCST90018935	Urolithiasis	X-12306 levels	Inverse variance weighted	30	0.000613585	0.033150864	0.985232907	-0.064362109	0.065589279	1.000613773	0.937665401	1.067788064
GCST90200623	ebi-a-GCST90018935	Urolithiasis	X-24241 levels	Inverse variance weighted	24	-0.000828286	0.045617479	0.985513434	-0.090238546	0.088581973	0.999172057	0.913713197	1.092623815
GCST90199681	ebi-a-GCST90018935	Urolithiasis	2-hydroxyoctanoate levels	Inverse variance weighted	22	-0.000368171	0.020438797	0.985628197	-0.040428214	0.039691871	0.999631896	0.960378104	1.04049012
GCST90200625	ebi-a-GCST90018935	Urolithiasis	X-24456 levels	Inverse variance weighted	24	0.000898224	0.051005532	0.985949713	-0.099072617	0.100869066	1.000898628	0.905676938	1.106131802
GCST90200395	ebi-a-GCST90018935	Urolithiasis	Inosine 5'-monophosphate (IMP) levels	Inverse variance weighted	22	0.000423777	0.02540804	0.986692819	-0.049375982	0.050223536	1.000423867	0.951823194	1.05150612
GCST90199650	ebi-a-GCST90018935	Urolithiasis	Indolelactate levels	Inverse variance weighted	27	-0.00057091	0.035561454	0.987191178	-0.070271359	0.06912954	0.999429253	0.932140841	1.071575012
GCST90200231	ebi-a-GCST90018935	Urolithiasis	Lithocholate sulfate (1) levels	Inverse variance weighted	23	0.000740697	0.04642181	0.987269647	-0.090246051	0.091727446	1.000740972	0.91370634	1.096066044
GCST90200592	ebi-a-GCST90018935	Urolithiasis	X-21607 levels	Inverse variance weighted	27	0.000453724	0.031689612	0.98857647	-0.061657915	0.062565364	1.000453827	0.940204461	1.064564041
GCST90199945	ebi-a-GCST90018935	Urolithiasis	Sphingomyelin (d18:1/14:0, d16:1/16:0) levels	Inverse variance weighted	28	-0.00035692	0.027054374	0.989474051	-0.053383494	0.052669653	0.999643143	0.948016384	1.054081375
GCST90199836	ebi-a-GCST90018935	Urolithiasis	N-methylproline levels	Inverse variance weighted	22	0.000396909	0.037904539	0.991645287	-0.073895987	0.074689805	1.000396987	0.928768293	1.077549848
GCST90199922	ebi-a-GCST90018935	Urolithiasis	Prolylglycine levels	Inverse variance weighted	31	0.000230483	0.032095327	0.994270281	-0.062676359	0.063137325	1.00023051	0.939247404	1.065173104
GCST90199715	ebi-a-GCST90018935	Urolithiasis	Myristoleate (14:1n5) levels	Inverse variance weighted	21	-0.000255675	0.048524853	0.995796007	-0.095364387	0.094853037	0.999744358	0.909041632	1.099497258
GCST90200614	ebi-a-GCST90018935	Urolithiasis	X-23780 levels	Inverse variance weighted	27	-0.000144538	0.034134526	0.996621474	-0.06704821	0.066759134	0.999855472	0.935150117	1.069037952
GCST90199974	ebi-a-GCST90018935	Urolithiasis	9-hydroxystearate levels	Inverse variance weighted	25	-0.000112188	0.039400767	0.99772815	-0.077337691	0.077113315	0.999887819	0.925577242	1.080164469
GCST90200223	ebi-a-GCST90018935	Urolithiasis	4-methylhexanoylglutamine levels	Inverse variance weighted	23	-5.16E-05	0.026055406	0.99841874	-0.051120233	0.051016959	0.999948364	0.950164422	1.05234074
GCST90200206	ebi-a-GCST90018935	Urolithiasis	Sulfate of piperine metabolite C18H21NO3 (1) levels	Inverse variance weighted	24	5.79E-05	0.044594843	0.998964794	-0.087348033	0.087463751	1.000057861	0.916358117	1.091402702
GCST90200628	ebi-a-GCST90018935	Urolithiasis	X-24556 levels	Inverse variance weighted	30	2.77E-05	0.024399613	0.999092636	-0.047795494	0.047850989	1.000027748	0.953328729	1.049014329
GCST90199938	ebi-a-GCST90018935	Urolithiasis	3-methyl catechol sulfate (1) levels	Inverse variance weighted	27	2.76E-05	0.030430135	0.999275097	-0.059615417	0.059670711	1.000027647	0.94212679	1.061486953
GCST90200988	ebi-a-GCST90018935	Urolithiasis	Benzoate to linoleoyl-arachidonoyl-glycerol (18:2 to 20:4) [1] ratio	Inverse variance weighted	16	-1.88E-05	0.049423563	0.999696062	-0.09688901	0.096851356	0.999981173	0.907656741	1.101696601
