# Supplementary material for: Plasma metabolites as potential markers and targets to prevent and treat urolithiasis: a Mendelian randomization study
Source: Front Mol Biosci. 2024 Aug 27;11:1426575. doi: 10.3389/fmolb.2024.1426575 (PMC11385617; doi:10.3389/fmolb.2024.1426575)
Supplement: Supplementary file 1 [file DataSheet1.ZIP › Supplementary Material/S6.csv]

id.exposure	id.outcome	outcome	exposure	method	nsnp	b	se	pval	lo_ci	up_ci	or	or_lci95	or_uci95	fdr
GCST90199977	ebi-a-GCST90018935	Urolithiasis	4-hydroxychlorothalonil levels	Inverse variance weighted	23	0.106271162619654	0.0301182826176799	0.000417984738510285	0.0472393286890018	0.165302996550307	1.11212340191852	1.04837288476568	1.1797505249015	0.1462946584786
GCST90200685	ebi-a-GCST90018935	Urolithiasis	1-stearoyl-2-arachidonoyl-gpc (18:0/20:4) levels	Inverse variance weighted	37	-0.0634256415748096	0.0165914117697725	0.000131945034568773	-0.0959448086435638	-0.0309064745060554	0.938543905352816	0.908514156813682	0.969566247998008	0.0615743494654274
