# Supplementary material for: Plasma metabolites as potential markers and targets to prevent and treat urolithiasis: a Mendelian randomization study
Source: Front Mol Biosci. 2024 Aug 27;11:1426575. doi: 10.3389/fmolb.2024.1426575 (PMC11385617; doi:10.3389/fmolb.2024.1426575)
Supplement: Supplementary file 1 [file DataSheet1.ZIP › Supplementary Material/S8.csv]

id.exposure	id.outcome	outcome	exposure	method	Q	Q_df	Q_pval
GCST90199977	VClJUz	Urolithiasis	4-hydroxychlorothalonil levels	MR Egger	43.4096777136911	21	0.00278594133904247
GCST90199977	VClJUz	Urolithiasis	4-hydroxychlorothalonil levels	Inverse variance weighted	50.572533205325	22	0.000490479171568233
